# Supplementary material for: Renal oncocytoma with liver metastasis: a case report with genetic analysis and literature review
Source: Front Med (Lausanne). 2025 Apr 30;12:1558224. doi: 10.3389/fmed.2025.1558224 (PMC12075548; doi:10.3389/fmed.2025.1558224)
Supplement: Supplementary Table 1 — Literature review of previously reported metastatic renal oncocytoma cases. [file Table_1.xlsx]

## Sheet: All AnalysisResult
EnsemblID	GeneSymbol	baseMean	baseMean_control1	baseMean_case1	log2FoldChange	lfcSE	stat	pvalue	padj
ENSG00000002586	CD99	0	0	0	NA	NA	NA	NA	NA
ENSG00000011052	NME1-NME2	0	0	0	NA	NA	NA	NA	NA
ENSG00000048545	GUCA1A	0	0	0	NA	NA	NA	NA	NA
ENSG00000055955	ITIH4	0	0	0	NA	NA	NA	NA	NA
ENSG00000063438	AHRR	0	0	0	NA	NA	NA	NA	NA
ENSG00000064489	BORCS8-MEF2B	0	0	0	NA	NA	NA	NA	NA
ENSG00000067601	PMS2P4	0	0	0	NA	NA	NA	NA	NA
ENSG00000075388	FGF4	0	0	0	NA	NA	NA	NA	NA
ENSG00000078319	PMS2P1	0	0	0	NA	NA	NA	NA	NA
ENSG00000080947	CROCCP3	0	0	0	NA	NA	NA	NA	NA
ENSG00000082929	LINC01587	0	0	0	NA	NA	NA	NA	NA
ENSG00000083454	P2RX5	0	0	0	NA	NA	NA	NA	NA
ENSG00000083622	gene_sourcehavana	0	0	0	NA	NA	NA	NA	NA
ENSG00000090554	FLT3LG	0	0	0	NA	NA	NA	NA	NA
ENSG00000092067	CEBPE	0	0	0	NA	NA	NA	NA	NA
ENSG00000092377	TBL1Y	0	0	0	NA	NA	NA	NA	NA
ENSG00000099377	HSD3B7	0	0	0	NA	NA	NA	NA	NA
ENSG00000099721	AMELY	0	0	0	NA	NA	NA	NA	NA
ENSG00000099869	IGF2-AS	0	0	0	NA	NA	NA	NA	NA
ENSG00000100031	GGT1	0	0	0	NA	NA	NA	NA	NA
ENSG00000100038	TOP3B	0	0	0	NA	NA	NA	NA	NA
ENSG00000100058	CRYBB2P1	0	0	0	NA	NA	NA	NA	NA
ENSG00000100068	LRP5L	0	0	0	NA	NA	NA	NA	NA
ENSG00000100101	gene_sourcehavana	0	0	0	NA	NA	NA	NA	NA
ENSG00000100181	TPTEP1	0	0	0	NA	NA	NA	NA	NA
ENSG00000101898	MCTS2	0	0	0	NA	NA	NA	NA	NA
ENSG00000102128	RAB40AL	0	0	0	NA	NA	NA	NA	NA
ENSG00000103200	gene_sourcehavana	0	0	0	NA	NA	NA	NA	NA
ENSG00000103426	CORO7-PAM16	0	0	0	NA	NA	NA	NA	NA
ENSG00000103472	RRN3P2	0	0	0	NA	NA	NA	NA	NA
ENSG00000104827	CGB3	0	0	0	NA	NA	NA	NA	NA
ENSG00000104970	KIR3DX1	0	0	0	NA	NA	NA	NA	NA
ENSG00000105371	ICAM4	0	0	0	NA	NA	NA	NA	NA
ENSG00000105501	SIGLEC5	0	0	0	NA	NA	NA	NA	NA
ENSG00000105583	WDR83OS	0	0	0	NA	NA	NA	NA	NA
ENSG00000105694	ELOCP28	0	0	0	NA	NA	NA	NA	NA
ENSG00000106133	NSUN5P2	0	0	0	NA	NA	NA	NA	NA
ENSG00000106540	gene_sourcehavana	0	0	0	NA	NA	NA	NA	NA
ENSG00000106610	STAG3L4	0	0	0	NA	NA	NA	NA	NA
ENSG00000106992	AK1	0	0	0	NA	NA	NA	NA	NA
ENSG00000108375	RNF43	0	0	0	NA	NA	NA	NA	NA
ENSG00000108442	TVP23BP2	0	0	0	NA	NA	NA	NA	NA
ENSG00000108448	TRIM16L	0	0	0	NA	NA	NA	NA	NA
ENSG00000108452	ZNF29P	0	0	0	NA	NA	NA	NA	NA
ENSG00000108516	gene_sourcehavana	0	0	0	NA	NA	NA	NA	NA
ENSG00000108825	PTGES3L-AARSD1	0	0	0	NA	NA	NA	NA	NA
ENSG00000108849	PPY	0	0	0	NA	NA	NA	NA	NA
ENSG00000110025	SNX15	0	0	0	NA	NA	NA	NA	NA
ENSG00000110244	APOA4	0	0	0	NA	NA	NA	NA	NA
ENSG00000111641	NOP2	0	0	0	NA	NA	NA	NA	NA
ENSG00000111780	gene_sourcehavana	0	0	0	NA	NA	NA	NA	NA
ENSG00000112245	PTP4A1	0	0	0	NA	NA	NA	NA	NA
ENSG00000112486	CCR6	0	0	0	NA	NA	NA	NA	NA
ENSG00000114786	ABHD14A-ACY1	0	0	0	NA	NA	NA	NA	NA
ENSG00000115297	TLX2	0	0	0	NA	NA	NA	NA	NA
ENSG00000115934	LINC02566	0	0	0	NA	NA	NA	NA	NA
ENSG00000116652	DLEU2L	0	0	0	NA	NA	NA	NA	NA
ENSG00000117242	PINK1-AS	0	0	0	NA	NA	NA	NA	NA
ENSG00000117507	FMO6P	0	0	0	NA	NA	NA	NA	NA
ENSG00000119660	DPPA5P4	0	0	0	NA	NA	NA	NA	NA
ENSG00000119782	FKBP1B	0	0	0	NA	NA	NA	NA	NA
ENSG00000119973	PRLHR	0	0	0	NA	NA	NA	NA	NA
ENSG00000120055	C10orf95	0	0	0	NA	NA	NA	NA	NA
ENSG00000120664	SPART-AS1	0	0	0	NA	NA	NA	NA	NA
ENSG00000121388	gene_sourcehavana	0	0	0	NA	NA	NA	NA	NA
ENSG00000121410	A1BG	0	0	0	NA	NA	NA	NA	NA
ENSG00000121716	PILRB	0	0	0	NA	NA	NA	NA	NA
ENSG00000122043	LINC00544	0	0	0	NA	NA	NA	NA	NA
ENSG00000122375	OPN4	0	0	0	NA	NA	NA	NA	NA
ENSG00000122548	KIAA0087	0	0	0	NA	NA	NA	NA	NA
ENSG00000122859	NEUROG3	0	0	0	NA	NA	NA	NA	NA
ENSG00000123201	GUCY1B2	0	0	0	NA	NA	NA	NA	NA
ENSG00000124208	PEDS1-UBE2V1	0	0	0	NA	NA	NA	NA	NA
ENSG00000124224	PPP4R1L	0	0	0	NA	NA	NA	NA	NA
ENSG00000124237	C20orf85	0	0	0	NA	NA	NA	NA	NA
ENSG00000124334	IL9R	0	0	0	NA	NA	NA	NA	NA
ENSG00000124549	BTN2A3P	0	0	0	NA	NA	NA	NA	NA
ENSG00000124835	gene_sourcehavana	0	0	0	NA	NA	NA	NA	NA
ENSG00000124915	MYRF-AS1	0	0	0	NA	NA	NA	NA	NA
ENSG00000125514	LINC00029	0	0	0	NA	NA	NA	NA	NA
ENSG00000125631	HTR5BP	0	0	0	NA	NA	NA	NA	NA
ENSG00000125695	gene_sourcehavana	0	0	0	NA	NA	NA	NA	NA
ENSG00000125804	FAM182A	0	0	0	NA	NA	NA	NA	NA
ENSG00000125820	NKX2-2	0	0	0	NA	NA	NA	NA	NA
ENSG00000125899	LINC02871	0	0	0	NA	NA	NA	NA	NA
ENSG00000125954	CHURC1-FNTB	0	0	0	NA	NA	NA	NA	NA
ENSG00000125997	BPIFB9P	0	0	0	NA	NA	NA	NA	NA
ENSG00000126952	NXF5	0	0	0	NA	NA	NA	NA	NA
ENSG00000127774	EMC6	0	0	0	NA	NA	NA	NA	NA
ENSG00000127957	PMS2P3	0	0	0	NA	NA	NA	NA	NA
ENSG00000128250	RFPL1	0	0	0	NA	NA	NA	NA	NA
ENSG00000128262	POM121L9P	0	0	0	NA	NA	NA	NA	NA
ENSG00000128271	ADORA2A	0	0	0	NA	NA	NA	NA	NA
ENSG00000128310	GALR3	0	0	0	NA	NA	NA	NA	NA
ENSG00000128438	TBC1D27P	0	0	0	NA	NA	NA	NA	NA
ENSG00000129226	CD68	0	0	0	NA	NA	NA	NA	NA
ENSG00000129816	TTTY1B	0	0	0	NA	NA	NA	NA	NA
ENSG00000129845	TTTY1	0	0	0	NA	NA	NA	NA	NA
ENSG00000129862	VCY1B	0	0	0	NA	NA	NA	NA	NA
ENSG00000129864	VCY	0	0	0	NA	NA	NA	NA	NA
ENSG00000129873	CDY2B	0	0	0	NA	NA	NA	NA	NA
ENSG00000129965	INS-IGF2	0	0	0	NA	NA	NA	NA	NA
ENSG00000130283	GDF1	0	0	0	NA	NA	NA	NA	NA
ENSG00000130383	FUT5	0	0	0	NA	NA	NA	NA	NA
ENSG00000130612	CYP2G1P	0	0	0	NA	NA	NA	NA	NA
ENSG00000130948	HSD17B3	0	0	0	NA	NA	NA	NA	NA
ENSG00000131002	TXLNGY	0	0	0	NA	NA	NA	NA	NA
ENSG00000131007	TTTY9B	0	0	0	NA	NA	NA	NA	NA
ENSG00000131152	gene_sourcehavana	0	0	0	NA	NA	NA	NA	NA
ENSG00000131233	GJA9	0	0	0	NA	NA	NA	NA	NA
ENSG00000131401	NAPSB	0	0	0	NA	NA	NA	NA	NA
ENSG00000131538	TTTY6	0	0	0	NA	NA	NA	NA	NA
ENSG00000131548	TTTY6B	0	0	0	NA	NA	NA	NA	NA
ENSG00000131797	CLUHP3	0	0	0	NA	NA	NA	NA	NA
ENSG00000131885	KRT17P1	0	0	0	NA	NA	NA	NA	NA
ENSG00000132204	LINC00470	0	0	0	NA	NA	NA	NA	NA
ENSG00000132781	MUTYH	0	0	0	NA	NA	NA	NA	NA
ENSG00000132832	gene_sourcehavana	0	0	0	NA	NA	NA	NA	NA
ENSG00000133475	GGT2P	0	0	0	NA	NA	NA	NA	NA
ENSG00000133519	ZDHHC8BP	0	0	0	NA	NA	NA	NA	NA
ENSG00000133624	ZNF767P	0	0	0	NA	NA	NA	NA	NA
ENSG00000135477	KRT87P	0	0	0	NA	NA	NA	NA	NA
ENSG00000135502	SLC26A10P	0	0	0	NA	NA	NA	NA	NA
ENSG00000135702	CHST5	0	0	0	NA	NA	NA	NA	NA
ENSG00000135747	ZNF670-ZNF695	0	0	0	NA	NA	NA	NA	NA
ENSG00000136305	CIDEB	0	0	0	NA	NA	NA	NA	NA
ENSG00000138161	CUZD1	0	0	0	NA	NA	NA	NA	NA
ENSG00000139637	MYG1	0	0	0	NA	NA	NA	NA	NA
ENSG00000139675	HNRNPA1L2	0	0	0	NA	NA	NA	NA	NA
ENSG00000140488	CELF6	0	0	0	NA	NA	NA	NA	NA
ENSG00000141086	CTRL	0	0	0	NA	NA	NA	NA	NA
ENSG00000141748	ARL5C	0	0	0	NA	NA	NA	NA	NA
ENSG00000141979	gene_sourcehavana	0	0	0	NA	NA	NA	NA	NA
ENSG00000142252	GEMIN7	0	0	0	NA	NA	NA	NA	NA
ENSG00000142539	gene_sourcehavana	0	0	0	NA	NA	NA	NA	NA
ENSG00000142684	ZNF593	0	0	0	NA	NA	NA	NA	NA
ENSG00000142694	EVA1B	0	0	0	NA	NA	NA	NA	NA
ENSG00000143429	LSP1P4	0	0	0	NA	NA	NA	NA	NA
ENSG00000143570	SLC39A1	0	0	0	NA	NA	NA	NA	NA
ENSG00000143590	EFNA3	0	0	0	NA	NA	NA	NA	NA
ENSG00000144785	gene_sourcehavana	0	0	0	NA	NA	NA	NA	NA
ENSG00000145029	NICN1	0	0	0	NA	NA	NA	NA	NA
ENSG00000145063	gene_sourcehavana	0	0	0	NA	NA	NA	NA	NA
ENSG00000145075	gene_sourcehavana	0	0	0	NA	NA	NA	NA	NA
ENSG00000145107	TM4SF19	0	0	0	NA	NA	NA	NA	NA
ENSG00000145337	PYURF	0	0	0	NA	NA	NA	NA	NA
ENSG00000146001	PCDHB18P	0	0	0	NA	NA	NA	NA	NA
ENSG00000146521	LINC01558	0	0	0	NA	NA	NA	NA	NA
ENSG00000146556	WASH2P	0	0	0	NA	NA	NA	NA	NA
ENSG00000146618	FERD3L	0	0	0	NA	NA	NA	NA	NA
ENSG00000146666	LINC00525	0	0	0	NA	NA	NA	NA	NA
ENSG00000146722	gene_sourcehavana	0	0	0	NA	NA	NA	NA	NA
ENSG00000146910	CNPY1	0	0	0	NA	NA	NA	NA	NA
ENSG00000147753	TTTY7	0	0	0	NA	NA	NA	NA	NA
ENSG00000147761	TTTY7B	0	0	0	NA	NA	NA	NA	NA
ENSG00000148671	ADIRF	0	0	0	NA	NA	NA	NA	NA
ENSG00000148965	SAA4	0	0	0	NA	NA	NA	NA	NA
ENSG00000149656	gene_sourceensembl_havana	0	0	0	NA	NA	NA	NA	NA
ENSG00000149798	CDC42EP2	0	0	0	NA	NA	NA	NA	NA
ENSG00000150269	OR5M9	0	0	0	NA	NA	NA	NA	NA
ENSG00000150732	gene_sourcehavana	0	0	0	NA	NA	NA	NA	NA
ENSG00000151846	PABPC3	0	0	0	NA	NA	NA	NA	NA
ENSG00000152931	PART1	0	0	0	NA	NA	NA	NA	NA
ENSG00000153363	LINC00467	0	0	0	NA	NA	NA	NA	NA
ENSG00000153923	CLCA3P	0	0	0	NA	NA	NA	NA	NA
ENSG00000154198	CYP4Z2P	0	0	0	NA	NA	NA	NA	NA
ENSG00000154620	TMSB4Y	0	0	0	NA	NA	NA	NA	NA
ENSG00000156755	IGKV1OR-2	0	0	0	NA	NA	NA	NA	NA
ENSG00000157211	CDCP2	0	0	0	NA	NA	NA	NA	NA
ENSG00000157306	ZFHX2-AS1	0	0	0	NA	NA	NA	NA	NA
ENSG00000158483	FAM86C1P	0	0	0	NA	NA	NA	NA	NA
ENSG00000158731	OR10J6P	0	0	0	NA	NA	NA	NA	NA
ENSG00000158769	F11R	0	0	0	NA	NA	NA	NA	NA
ENSG00000159182	PRAC1	0	0	0	NA	NA	NA	NA	NA
ENSG00000159197	KCNE2	0	0	0	NA	NA	NA	NA	NA
ENSG00000159239	gene_sourcehavana	0	0	0	NA	NA	NA	NA	NA
ENSG00000159247	TUBBP5	0	0	0	NA	NA	NA	NA	NA
ENSG00000159860	TCAF2P1	0	0	0	NA	NA	NA	NA	NA
ENSG00000159904	ZNF890P	0	0	0	NA	NA	NA	NA	NA
ENSG00000160471	COX6B2	0	0	0	NA	NA	NA	NA	NA
ENSG00000160766	GBAP1	0	0	0	NA	NA	NA	NA	NA
ENSG00000161912	ADCY10P1	0	0	0	NA	NA	NA	NA	NA
ENSG00000161939	RNASEK-C17orf49	0	0	0	NA	NA	NA	NA	NA
ENSG00000162032	SPSB3	0	0	0	NA	NA	NA	NA	NA
ENSG00000162040	HS3ST6	0	0	0	NA	NA	NA	NA	NA
ENSG00000162621	LRRC53	0	0	0	NA	NA	NA	NA	NA
ENSG00000162699	DNAJA1P5	0	0	0	NA	NA	NA	NA	NA
ENSG00000162757	C1orf74	0	0	0	NA	NA	NA	NA	NA
ENSG00000162913	OBSCN-AS1	0	0	0	NA	NA	NA	NA	NA
ENSG00000162947	LINC01931	0	0	0	NA	NA	NA	NA	NA
ENSG00000163016	ALMS1P1	0	0	0	NA	NA	NA	NA	NA
ENSG00000163202	LCE3D	0	0	0	NA	NA	NA	NA	NA
ENSG00000163364	LINC01116	0	0	0	NA	NA	NA	NA	NA
ENSG00000163633	C4orf36	0	0	0	NA	NA	NA	NA	NA
ENSG00000163737	PF4	0	0	0	NA	NA	NA	NA	NA
ENSG00000163915	IGF2BP2-AS1	0	0	0	NA	NA	NA	NA	NA
ENSG00000164385	LINC01600	0	0	0	NA	NA	NA	NA	NA
ENSG00000164556	FAM183BP	0	0	0	NA	NA	NA	NA	NA
ENSG00000164621	SMAD5-AS1	0	0	0	NA	NA	NA	NA	NA
ENSG00000164663	USP49	0	0	0	NA	NA	NA	NA	NA
ENSG00000164708	PGAM2	0	0	0	NA	NA	NA	NA	NA
ENSG00000164853	UNCX	0	0	0	NA	NA	NA	NA	NA
ENSG00000165066	NKX6-3	0	0	0	NA	NA	NA	NA	NA
ENSG00000165828	PRAP1	0	0	0	NA	NA	NA	NA	NA
ENSG00000166104	gene_sourcehavana	0	0	0	NA	NA	NA	NA	NA
ENSG00000166160	OPN1MW2	0	0	0	NA	NA	NA	NA	NA
ENSG00000166333	ILK	0	0	0	NA	NA	NA	NA	NA
ENSG00000166408	OR5P1P	0	0	0	NA	NA	NA	NA	NA
ENSG00000166455	C16orf46	0	0	0	NA	NA	NA	NA	NA
ENSG00000166693	OR5M13P	0	0	0	NA	NA	NA	NA	NA
ENSG00000166763	STRCP1	0	0	0	NA	NA	NA	NA	NA
ENSG00000166787	SAA3P	0	0	0	NA	NA	NA	NA	NA
ENSG00000166917	MIR202HG	0	0	0	NA	NA	NA	NA	NA
ENSG00000167046	gene_sourcehavana	0	0	0	NA	NA	NA	NA	NA
ENSG00000167377	ZNF23	0	0	0	NA	NA	NA	NA	NA
ENSG00000167390	POM121L3P	0	0	0	NA	NA	NA	NA	NA
ENSG00000167393	PPP2R3B	0	0	0	NA	NA	NA	NA	NA
ENSG00000167459	LINC00905	0	0	0	NA	NA	NA	NA	NA
ENSG00000167494	NOS2P2	0	0	0	NA	NA	NA	NA	NA
ENSG00000167578	RAB4B	0	0	0	NA	NA	NA	NA	NA
ENSG00000167644	C19orf33	0	0	0	NA	NA	NA	NA	NA
ENSG00000167798	C3P1	0	0	0	NA	NA	NA	NA	NA
ENSG00000167807	gene_sourcehavana	0	0	0	NA	NA	NA	NA	NA
ENSG00000168122	ZNF355P	0	0	0	NA	NA	NA	NA	NA
ENSG00000168126	OR2W6P	0	0	0	NA	NA	NA	NA	NA
ENSG00000168255	POLR2J3	0	0	0	NA	NA	NA	NA	NA
ENSG00000168367	LINC00917	0	0	0	NA	NA	NA	NA	NA
ENSG00000168630	SPINT5P	0	0	0	NA	NA	NA	NA	NA
ENSG00000168746	LINC01620	0	0	0	NA	NA	NA	NA	NA
ENSG00000168757	TSPY2	0	0	0	NA	NA	NA	NA	NA
ENSG00000168852	TPTE2P5	0	0	0	NA	NA	NA	NA	NA
ENSG00000168913	ENHO	0	0	0	NA	NA	NA	NA	NA
ENSG00000168967	PMCHL1	0	0	0	NA	NA	NA	NA	NA
ENSG00000169040	PMCHL2	0	0	0	NA	NA	NA	NA	NA
ENSG00000169093	ASMTL	0	0	0	NA	NA	NA	NA	NA
ENSG00000169164	gene_sourcehavana	0	0	0	NA	NA	NA	NA	NA
ENSG00000169325	GUSBP12	0	0	0	NA	NA	NA	NA	NA
ENSG00000169509	CRCT1	0	0	0	NA	NA	NA	NA	NA
ENSG00000169618	PROKR1	0	0	0	NA	NA	NA	NA	NA
ENSG00000169668	BCRP2	0	0	0	NA	NA	NA	NA	NA
ENSG00000169763	PRYP3	0	0	0	NA	NA	NA	NA	NA
ENSG00000169789	PRY	0	0	0	NA	NA	NA	NA	NA
ENSG00000169800	RBMY1F	0	0	0	NA	NA	NA	NA	NA
ENSG00000169807	PRY2	0	0	0	NA	NA	NA	NA	NA
ENSG00000169811	RBMY1HP	0	0	0	NA	NA	NA	NA	NA
ENSG00000169849	TSPY14P	0	0	0	NA	NA	NA	NA	NA
ENSG00000169953	HSFY2	0	0	0	NA	NA	NA	NA	NA
ENSG00000169955	ZNF747	0	0	0	NA	NA	NA	NA	NA
ENSG00000170089	gene_sourceensembl_havana	0	0	0	NA	NA	NA	NA	NA
ENSG00000170276	HSPB2	0	0	0	NA	NA	NA	NA	NA
ENSG00000170290	SLN	0	0	0	NA	NA	NA	NA	NA
ENSG00000170356	OR2A20P	0	0	0	NA	NA	NA	NA	NA
ENSG00000170629	DPY19L2P2	0	0	0	NA	NA	NA	NA	NA
ENSG00000170688	OR5E1P	0	0	0	NA	NA	NA	NA	NA
ENSG00000170827	CELP	0	0	0	NA	NA	NA	NA	NA
ENSG00000170846	gene_sourcehavana	0	0	0	NA	NA	NA	NA	NA
ENSG00000170983	LINC00208	0	0	0	NA	NA	NA	NA	NA
ENSG00000171084	FAM86JP	0	0	0	NA	NA	NA	NA	NA
ENSG00000171101	SIGLEC17P	0	0	0	NA	NA	NA	NA	NA
ENSG00000171116	HSFX1	0	0	0	NA	NA	NA	NA	NA
ENSG00000171450	CDK5R2	0	0	0	NA	NA	NA	NA	NA
ENSG00000171483	SSX6P	0	0	0	NA	NA	NA	NA	NA
ENSG00000171570	RAB4B-EGLN2	0	0	0	NA	NA	NA	NA	NA
ENSG00000171658	NMRAL2P	0	0	0	NA	NA	NA	NA	NA
ENSG00000171772	SYCE1	0	0	0	NA	NA	NA	NA	NA
ENSG00000171773	NXNL1	0	0	0	NA	NA	NA	NA	NA
ENSG00000171786	NHLH1	0	0	0	NA	NA	NA	NA	NA
ENSG00000171889	MIR31HG	0	0	0	NA	NA	NA	NA	NA
ENSG00000171999	OR52P2P	0	0	0	NA	NA	NA	NA	NA
ENSG00000172148	OR7A2P	0	0	0	NA	NA	NA	NA	NA
ENSG00000172155	LCE1D	0	0	0	NA	NA	NA	NA	NA
ENSG00000172186	HMGN1P35	0	0	0	NA	NA	NA	NA	NA
ENSG00000172283	PRYP4	0	0	0	NA	NA	NA	NA	NA
ENSG00000172288	CDY1	0	0	0	NA	NA	NA	NA	NA
ENSG00000172294	CSPG4P4Y	0	0	0	NA	NA	NA	NA	NA
ENSG00000172297	GOLGA2P3Y	0	0	0	NA	NA	NA	NA	NA
ENSG00000172342	CSPG4P3Y	0	0	0	NA	NA	NA	NA	NA
ENSG00000172352	CDY1B	0	0	0	NA	NA	NA	NA	NA
ENSG00000172460	PRSS30P	0	0	0	NA	NA	NA	NA	NA
ENSG00000172468	HSFY1	0	0	0	NA	NA	NA	NA	NA
ENSG00000172568	FNDC9	0	0	0	NA	NA	NA	NA	NA
ENSG00000172650	AGAP5	0	0	0	NA	NA	NA	NA	NA
ENSG00000172900	ACTE1P	0	0	0	NA	NA	NA	NA	NA
ENSG00000172912	COX6B1P3	0	0	0	NA	NA	NA	NA	NA
ENSG00000173295	FAM86B3P	0	0	0	NA	NA	NA	NA	NA
ENSG00000173349	SFT2D3	0	0	0	NA	NA	NA	NA	NA
ENSG00000173357	gene_sourcehavana	0	0	0	NA	NA	NA	NA	NA
ENSG00000173366	gene_sourcehavana	0	0	0	NA	NA	NA	NA	NA
ENSG00000173464	RNASE11	0	0	0	NA	NA	NA	NA	NA
ENSG00000173486	FKBP2	0	0	0	NA	NA	NA	NA	NA
ENSG00000173727	FAUP4	0	0	0	NA	NA	NA	NA	NA
ENSG00000173810	PPIAP7	0	0	0	NA	NA	NA	NA	NA
ENSG00000173862	gene_sourcehavana	0	0	0	NA	NA	NA	NA	NA
ENSG00000173867	gene_sourcehavana	0	0	0	NA	NA	NA	NA	NA
ENSG00000173954	SNURFL	0	0	0	NA	NA	NA	NA	NA
ENSG00000174353	STAG3L3	0	0	0	NA	NA	NA	NA	NA
ENSG00000174365	SNHG11	0	0	0	NA	NA	NA	NA	NA
ENSG00000174403	CRMA	0	0	0	NA	NA	NA	NA	NA
ENSG00000174408	PPIAP24	0	0	0	NA	NA	NA	NA	NA
ENSG00000174418	RPL35P9	0	0	0	NA	NA	NA	NA	NA
ENSG00000174495	PPIAP80	0	0	0	NA	NA	NA	NA	NA
ENSG00000174680	GRIK1-AS1	0	0	0	NA	NA	NA	NA	NA
ENSG00000174715	PPIAP72	0	0	0	NA	NA	NA	NA	NA
ENSG00000174930	VN2R1P	0	0	0	NA	NA	NA	NA	NA
ENSG00000175077	RTP1	0	0	0	NA	NA	NA	NA	NA
ENSG00000175170	FAM182B	0	0	0	NA	NA	NA	NA	NA
ENSG00000175611	ERCC6L2-AS1	0	0	0	NA	NA	NA	NA	NA
ENSG00000175658	DRD5P2	0	0	0	NA	NA	NA	NA	NA
ENSG00000175676	GOLGA8DP	0	0	0	NA	NA	NA	NA	NA
ENSG00000175749	EIF3KP1	0	0	0	NA	NA	NA	NA	NA
ENSG00000175773	ZBTB44-DT	0	0	0	NA	NA	NA	NA	NA
ENSG00000175800	OR52B3P	0	0	0	NA	NA	NA	NA	NA
ENSG00000175841	FAM172BP	0	0	0	NA	NA	NA	NA	NA
ENSG00000175967	LINC02880	0	0	0	NA	NA	NA	NA	NA
ENSG00000176020	AMIGO3	0	0	0	NA	NA	NA	NA	NA
ENSG00000176076	KCNE5	0	0	0	NA	NA	NA	NA	NA
ENSG00000176115	AQP7P4	0	0	0	NA	NA	NA	NA	NA
ENSG00000176134	gene_sourcehavana	0	0	0	NA	NA	NA	NA	NA
ENSG00000176232	gene_sourcehavana	0	0	0	NA	NA	NA	NA	NA
ENSG00000176312	OR4H12P	0	0	0	NA	NA	NA	NA	NA
ENSG00000176320	gene_sourcehavana	0	0	0	NA	NA	NA	NA	NA
ENSG00000176349	gene_sourcehavana	0	0	0	NA	NA	NA	NA	NA
ENSG00000176378	PFN1P10	0	0	0	NA	NA	NA	NA	NA
ENSG00000176515	gene_sourcehavana	0	0	0	NA	NA	NA	NA	NA
ENSG00000176584	DMBT1L1	0	0	0	NA	NA	NA	NA	NA
ENSG00000176654	NANOGP1	0	0	0	NA	NA	NA	NA	NA
ENSG00000176679	TGIF2LY	0	0	0	NA	NA	NA	NA	NA
ENSG00000176700	SCAND2P	0	0	0	NA	NA	NA	NA	NA
ENSG00000176716	OR10AB1P	0	0	0	NA	NA	NA	NA	NA
ENSG00000176728	TTTY14	0	0	0	NA	NA	NA	NA	NA
ENSG00000176752	OR51A1P	0	0	0	NA	NA	NA	NA	NA
ENSG00000176754	LINC00303	0	0	0	NA	NA	NA	NA	NA
ENSG00000176797	DEFB103A	0	0	0	NA	NA	NA	NA	NA
ENSG00000176840	MIR7-3HG	0	0	0	NA	NA	NA	NA	NA
ENSG00000176855	KRT18P28	0	0	0	NA	NA	NA	NA	NA
ENSG00000176868	gene_sourceensembl_havana	0	0	0	NA	NA	NA	NA	NA
ENSG00000176882	gene_sourcehavana	0	0	0	NA	NA	NA	NA	NA
ENSG00000176904	OR51H1	0	0	0	NA	NA	NA	NA	NA
ENSG00000176923	OR7A15P	0	0	0	NA	NA	NA	NA	NA
ENSG00000176951	OR51N1P	0	0	0	NA	NA	NA	NA	NA
ENSG00000176973	FAM89B	0	0	0	NA	NA	NA	NA	NA
ENSG00000176984	gene_sourcehavana	0	0	0	NA	NA	NA	NA	NA
ENSG00000176998	HCG4	0	0	0	NA	NA	NA	NA	NA
ENSG00000177023	DEFB104B	0	0	0	NA	NA	NA	NA	NA
ENSG00000177234	LINC01561	0	0	0	NA	NA	NA	NA	NA
ENSG00000177243	DEFB103B	0	0	0	NA	NA	NA	NA	NA
ENSG00000177261	ENSAP3	0	0	0	NA	NA	NA	NA	NA
ENSG00000177300	CLDN22	0	0	0	NA	NA	NA	NA	NA
ENSG00000177306	OR7E125P	0	0	0	NA	NA	NA	NA	NA
ENSG00000177337	DLGAP1-AS1	0	0	0	NA	NA	NA	NA	NA
ENSG00000177338	LINC00469	0	0	0	NA	NA	NA	NA	NA
ENSG00000177340	FLJ13224	0	0	0	NA	NA	NA	NA	NA
ENSG00000177359	gene_sourcehavana	0	0	0	NA	NA	NA	NA	NA
ENSG00000177369	FLJ40194	0	0	0	NA	NA	NA	NA	NA
ENSG00000177406	NINJ2-AS1	0	0	0	NA	NA	NA	NA	NA
ENSG00000177418	gene_sourcehavana	0	0	0	NA	NA	NA	NA	NA
ENSG00000177519	RPRM	0	0	0	NA	NA	NA	NA	NA
ENSG00000177596	gene_sourcehavana	0	0	0	NA	NA	NA	NA	NA
ENSG00000177725	gene_sourceensembl_havana	0	0	0	NA	NA	NA	NA	NA
ENSG00000177757	FAM87B	0	0	0	NA	NA	NA	NA	NA
ENSG00000177788	RAB4A-AS1	0	0	0	NA	NA	NA	NA	NA
ENSG00000177800	TMEM78	0	0	0	NA	NA	NA	NA	NA
ENSG00000177822	TENM3-AS1	0	0	0	NA	NA	NA	NA	NA
ENSG00000177993	ZNRF3-AS1	0	0	0	NA	NA	NA	NA	NA
ENSG00000178081	ULK4P3	0	0	0	NA	NA	NA	NA	NA
ENSG00000178107	gene_sourcehavana	0	0	0	NA	NA	NA	NA	NA
ENSG00000178130	FAM27E5	0	0	0	NA	NA	NA	NA	NA
ENSG00000178162	FAR2P2	0	0	0	NA	NA	NA	NA	NA
ENSG00000178248	FAM230I	0	0	0	NA	NA	NA	NA	NA
ENSG00000178363	CALML3	0	0	0	NA	NA	NA	NA	NA
ENSG00000178397	FAM220A	0	0	0	NA	NA	NA	NA	NA
ENSG00000178412	CTDP1-DT	0	0	0	NA	NA	NA	NA	NA
ENSG00000178457	LINC00314	0	0	0	NA	NA	NA	NA	NA
ENSG00000178596	GAPDHP29	0	0	0	NA	NA	NA	NA	NA
ENSG00000178636	MRPL42P1	0	0	0	NA	NA	NA	NA	NA
ENSG00000178803	ADORA2A-AS1	0	0	0	NA	NA	NA	NA	NA
ENSG00000178836	gene_sourcehavana	0	0	0	NA	NA	NA	NA	NA
ENSG00000178896	EXOSC4	0	0	0	NA	NA	NA	NA	NA
ENSG00000178922	HYI	0	0	0	NA	NA	NA	NA	NA
ENSG00000178977	LINC00324	0	0	0	NA	NA	NA	NA	NA
ENSG00000179028	gene_sourcehavana	0	0	0	NA	NA	NA	NA	NA
ENSG00000179038	gene_sourcehavana	0	0	0	NA	NA	NA	NA	NA
ENSG00000179066	gene_sourceensembl_havana	0	0	0	NA	NA	NA	NA	NA
ENSG00000179073	TAAR3P	0	0	0	NA	NA	NA	NA	NA
ENSG00000179136	LINC00670	0	0	0	NA	NA	NA	NA	NA
ENSG00000179141	MTUS2-AS1	0	0	0	NA	NA	NA	NA	NA
ENSG00000179219	LINC00311	0	0	0	NA	NA	NA	NA	NA
ENSG00000179253	gene_sourcehavana	0	0	0	NA	NA	NA	NA	NA
ENSG00000179256	SMCO3	0	0	0	NA	NA	NA	NA	NA
ENSG00000179284	DAND5	0	0	0	NA	NA	NA	NA	NA
ENSG00000179420	OR6W1P	0	0	0	NA	NA	NA	NA	NA
ENSG00000179428	IL6-AS1	0	0	0	NA	NA	NA	NA	NA
ENSG00000179447	SLC24A3-AS1	0	0	0	NA	NA	NA	NA	NA
ENSG00000179452	LINC01699	0	0	0	NA	NA	NA	NA	NA
ENSG00000179455	MKRN3	0	0	0	NA	NA	NA	NA	NA
ENSG00000179460	EEF1A1P27	0	0	0	NA	NA	NA	NA	NA
ENSG00000179523	EIF3J-DT	0	0	0	NA	NA	NA	NA	NA
ENSG00000179577	gene_sourceensembl_havana	0	0	0	NA	NA	NA	NA	NA
ENSG00000179676	LINC00305	0	0	0	NA	NA	NA	NA	NA
ENSG00000179743	SPEN-AS1	0	0	0	NA	NA	NA	NA	NA
ENSG00000179755	gene_sourcehavana	0	0	0	NA	NA	NA	NA	NA
ENSG00000179766	ATP8B5P	0	0	0	NA	NA	NA	NA	NA
ENSG00000179774	ATOH7	0	0	0	NA	NA	NA	NA	NA
ENSG00000179799	OR7E22P	0	0	0	NA	NA	NA	NA	NA
ENSG00000179840	PIK3CD-AS1	0	0	0	NA	NA	NA	NA	NA
ENSG00000179935	LINC00652	0	0	0	NA	NA	NA	NA	NA
ENSG00000180019	gene_sourcehavana	0	0	0	NA	NA	NA	NA	NA
ENSG00000180042	OR1R1P	0	0	0	NA	NA	NA	NA	NA
ENSG00000180068	OR3A4P	0	0	0	NA	NA	NA	NA	NA
ENSG00000180178	FAR2P1	0	0	0	NA	NA	NA	NA	NA
ENSG00000180221	TPT1P10	0	0	0	NA	NA	NA	NA	NA
ENSG00000180259	PRNT	0	0	0	NA	NA	NA	NA	NA
ENSG00000180264	ADGRD2	0	0	0	NA	NA	NA	NA	NA
ENSG00000180279	TMEM277P	0	0	0	NA	NA	NA	NA	NA
ENSG00000180383	DEFB124	0	0	0	NA	NA	NA	NA	NA
ENSG00000180386	KRTAP9-7	0	0	0	NA	NA	NA	NA	NA
ENSG00000180409	OR10AA1P	0	0	0	NA	NA	NA	NA	NA
ENSG00000180422	LINC00304	0	0	0	NA	NA	NA	NA	NA
ENSG00000180437	OR6K4P	0	0	0	NA	NA	NA	NA	NA
ENSG00000180438	TPRXL	0	0	0	NA	NA	NA	NA	NA
ENSG00000180458	gene_sourceensembl_havana	0	0	0	NA	NA	NA	NA	NA
ENSG00000180712	LINC02363	0	0	0	NA	NA	NA	NA	NA
ENSG00000180714	OR5AZ1P	0	0	0	NA	NA	NA	NA	NA
ENSG00000180723	OR51A9P	0	0	0	NA	NA	NA	NA	NA
ENSG00000180769	WDFY3-AS2	0	0	0	NA	NA	NA	NA	NA
ENSG00000180803	gene_sourcehavana	0	0	0	NA	NA	NA	NA	NA
ENSG00000180846	CSNK1G2-AS1	0	0	0	NA	NA	NA	NA	NA
ENSG00000180869	LINC01555	0	0	0	NA	NA	NA	NA	NA
ENSG00000180872	DEFB112	0	0	0	NA	NA	NA	NA	NA
ENSG00000180909	OR52B1P	0	0	0	NA	NA	NA	NA	NA
ENSG00000180910	TTTY11	0	0	0	NA	NA	NA	NA	NA
ENSG00000180913	OR56B3P	0	0	0	NA	NA	NA	NA	NA
ENSG00000181017	OR56B2P	0	0	0	NA	NA	NA	NA	NA
ENSG00000181029	TRAPPC5	0	0	0	NA	NA	NA	NA	NA
ENSG00000181097	LINC02878	0	0	0	NA	NA	NA	NA	NA
ENSG00000181109	OR52P1	0	0	0	NA	NA	NA	NA	NA
ENSG00000181123	gene_sourcehavana	0	0	0	NA	NA	NA	NA	NA
ENSG00000181126	HLA-V	0	0	0	NA	NA	NA	NA	NA
ENSG00000181201	H2BC27P	0	0	0	NA	NA	NA	NA	NA
ENSG00000181211	HECW1-IT1	0	0	0	NA	NA	NA	NA	NA
ENSG00000181227	DLSTP1	0	0	0	NA	NA	NA	NA	NA
ENSG00000181296	OR5G1P	0	0	0	NA	NA	NA	NA	NA
ENSG00000181355	OFCC1	0	0	0	NA	NA	NA	NA	NA
ENSG00000181625	SLX1B	0	0	0	NA	NA	NA	NA	NA
ENSG00000181638	ZFP41	0	0	0	NA	NA	NA	NA	NA
ENSG00000181705	gene_sourcehavana	0	0	0	NA	NA	NA	NA	NA
ENSG00000181780	OR5J1P	0	0	0	NA	NA	NA	NA	NA
ENSG00000181798	LINC00471	0	0	0	NA	NA	NA	NA	NA
ENSG00000181837	OR5D17P	0	0	0	NA	NA	NA	NA	NA
ENSG00000181908	LINC02724	0	0	0	NA	NA	NA	NA	NA
ENSG00000181950	OR4A13P	0	0	0	NA	NA	NA	NA	NA
ENSG00000181977	PYY3	0	0	0	NA	NA	NA	NA	NA
ENSG00000181995	LINC00301	0	0	0	NA	NA	NA	NA	NA
ENSG00000182000	PPIAP73	0	0	0	NA	NA	NA	NA	NA
ENSG00000182021	gene_sourcehavana	0	0	0	NA	NA	NA	NA	NA
ENSG00000182035	ADIG	0	0	0	NA	NA	NA	NA	NA
ENSG00000182048	TRPC2	0	0	0	NA	NA	NA	NA	NA
ENSG00000182057	OGFRP1	0	0	0	NA	NA	NA	NA	NA
ENSG00000182108	DEXI	0	0	0	NA	NA	NA	NA	NA
ENSG00000182162	P2RY8	0	0	0	NA	NA	NA	NA	NA
ENSG00000182165	TP53TG1	0	0	0	NA	NA	NA	NA	NA
ENSG00000182196	ARL6IP4	0	0	0	NA	NA	NA	NA	NA
ENSG00000182366	FAM87A	0	0	0	NA	NA	NA	NA	NA
ENSG00000182376	gene_sourceensembl_havana	0	0	0	NA	NA	NA	NA	NA
ENSG00000182378	PLCXD1	0	0	0	NA	NA	NA	NA	NA
ENSG00000182415	CDY2A	0	0	0	NA	NA	NA	NA	NA
ENSG00000182450	KCNK4	0	0	0	NA	NA	NA	NA	NA
ENSG00000182477	OR2B8P	0	0	0	NA	NA	NA	NA	NA
ENSG00000182484	WASH6P	0	0	0	NA	NA	NA	NA	NA
ENSG00000182487	NCF1B	0	0	0	NA	NA	NA	NA	NA
ENSG00000182566	CLEC4G	0	0	0	NA	NA	NA	NA	NA
ENSG00000182586	LINC00334	0	0	0	NA	NA	NA	NA	NA
ENSG00000182632	CCNYL2	0	0	0	NA	NA	NA	NA	NA
ENSG00000182707	FXYD6P3	0	0	0	NA	NA	NA	NA	NA
ENSG00000182712	CMC4	0	0	0	NA	NA	NA	NA	NA
ENSG00000182759	MAFA	0	0	0	NA	NA	NA	NA	NA
ENSG00000182776	gene_sourcehavana	0	0	0	NA	NA	NA	NA	NA
ENSG00000182796	TMEM198B	0	0	0	NA	NA	NA	NA	NA
ENSG00000182824	FAM230E	0	0	0	NA	NA	NA	NA	NA
ENSG00000182841	RRP7BP	0	0	0	NA	NA	NA	NA	NA
ENSG00000182873	PRKCZ-AS1	0	0	0	NA	NA	NA	NA	NA
ENSG00000182912	TSPEAR-AS2	0	0	0	NA	NA	NA	NA	NA
ENSG00000182965	NPM1P14	0	0	0	NA	NA	NA	NA	NA
ENSG00000183122	OR2A3P	0	0	0	NA	NA	NA	NA	NA
ENSG00000183146	PRORY	0	0	0	NA	NA	NA	NA	NA
ENSG00000183154	gene_sourcehavana	0	0	0	NA	NA	NA	NA	NA
ENSG00000183169	POM121L1P	0	0	0	NA	NA	NA	NA	NA
ENSG00000183242	WT1-AS	0	0	0	NA	NA	NA	NA	NA
ENSG00000183250	LINC01547	0	0	0	NA	NA	NA	NA	NA
ENSG00000183260	ABHD16B	0	0	0	NA	NA	NA	NA	NA
ENSG00000183292	PRSS40A	0	0	0	NA	NA	NA	NA	NA
ENSG00000183305	MAGEA2B	0	0	0	NA	NA	NA	NA	NA
ENSG00000183308	gene_sourcehavana	0	0	0	NA	NA	NA	NA	NA
ENSG00000183336	BOLA2	0	0	0	NA	NA	NA	NA	NA
ENSG00000183385	TTTY8	0	0	0	NA	NA	NA	NA	NA
ENSG00000183395	PMCH	0	0	0	NA	NA	NA	NA	NA
ENSG00000183444	OR7E38P	0	0	0	NA	NA	NA	NA	NA
ENSG00000183470	FLJ40288	0	0	0	NA	NA	NA	NA	NA
ENSG00000183535	COL18A1-AS1	0	0	0	NA	NA	NA	NA	NA
ENSG00000183566	BPIFA4P	0	0	0	NA	NA	NA	NA	NA
ENSG00000183632	TP53TG3	0	0	0	NA	NA	NA	NA	NA
ENSG00000183663	GAPDHP30	0	0	0	NA	NA	NA	NA	NA
ENSG00000183666	GUSBP1	0	0	0	NA	NA	NA	NA	NA
ENSG00000183674	LINC00518	0	0	0	NA	NA	NA	NA	NA
ENSG00000183706	OR4N4	0	0	0	NA	NA	NA	NA	NA
ENSG00000183753	BPY2	0	0	0	NA	NA	NA	NA	NA
ENSG00000183785	TUBA8	0	0	0	NA	NA	NA	NA	NA
ENSG00000183795	BPY2B	0	0	0	NA	NA	NA	NA	NA
ENSG00000183822	NCF4-AS1	0	0	0	NA	NA	NA	NA	NA
ENSG00000183909	OR4G2P	0	0	0	NA	NA	NA	NA	NA
ENSG00000183911	RPL21P132	0	0	0	NA	NA	NA	NA	NA
ENSG00000183921	SDR42E2	0	0	0	NA	NA	NA	NA	NA
ENSG00000183929	DUSP5P1	0	0	0	NA	NA	NA	NA	NA
ENSG00000183938	TRBV21OR9-2	0	0	0	NA	NA	NA	NA	NA
ENSG00000183979	NPB	0	0	0	NA	NA	NA	NA	NA
ENSG00000183981	MAGEA13P	0	0	0	NA	NA	NA	NA	NA
ENSG00000184033	CTAG1B	0	0	0	NA	NA	NA	NA	NA
ENSG00000184068	SREBF2-AS1	0	0	0	NA	NA	NA	NA	NA
ENSG00000184084	gene_sourcehavana	0	0	0	NA	NA	NA	NA	NA
ENSG00000184106	TREML3P	0	0	0	NA	NA	NA	NA	NA
ENSG00000184111	RPL11P4	0	0	0	NA	NA	NA	NA	NA
ENSG00000184139	RPL7AP28	0	0	0	NA	NA	NA	NA	NA
ENSG00000184224	NDUFV1-DT	0	0	0	NA	NA	NA	NA	NA
ENSG00000184274	LINC00315	0	0	0	NA	NA	NA	NA	NA
ENSG00000184319	RPL23AP82	0	0	0	NA	NA	NA	NA	NA
ENSG00000184385	UMODL1-AS1	0	0	0	NA	NA	NA	NA	NA
ENSG00000184414	IRS3P	0	0	0	NA	NA	NA	NA	NA
ENSG00000184441	gene_sourcehavana	0	0	0	NA	NA	NA	NA	NA
ENSG00000184523	PTGER4P2	0	0	0	NA	NA	NA	NA	NA
ENSG00000184566	gene_sourceensembl_havana	0	0	0	NA	NA	NA	NA	NA
ENSG00000184601	C14orf180	0	0	0	NA	NA	NA	NA	NA
ENSG00000184608	FAM167A-AS1	0	0	0	NA	NA	NA	NA	NA
ENSG00000184617	ZNF840P	0	0	0	NA	NA	NA	NA	NA
ENSG00000184624	ZNF72BP	0	0	0	NA	NA	NA	NA	NA
ENSG00000184669	OR7E14P	0	0	0	NA	NA	NA	NA	NA
ENSG00000184716	SERINC4	0	0	0	NA	NA	NA	NA	NA
ENSG00000184724	KRTAP6-1	0	0	0	NA	NA	NA	NA	NA
ENSG00000184741	OR5AQ1P	0	0	0	NA	NA	NA	NA	NA
ENSG00000184761	PRSS40B	0	0	0	NA	NA	NA	NA	NA
ENSG00000184809	B3GALT5-AS1	0	0	0	NA	NA	NA	NA	NA
ENSG00000184856	LINC00308	0	0	0	NA	NA	NA	NA	NA
ENSG00000184895	SRY	0	0	0	NA	NA	NA	NA	NA
ENSG00000184906	gene_sourcehavana	0	0	0	NA	NA	NA	NA	NA
ENSG00000184911	DMRTC1B	0	0	0	NA	NA	NA	NA	NA
ENSG00000184945	AQP12A	0	0	0	NA	NA	NA	NA	NA
ENSG00000184961	RPL7AP49	0	0	0	NA	NA	NA	NA	NA
ENSG00000184991	TTTY13	0	0	0	NA	NA	NA	NA	NA
ENSG00000185037	ZNF733P	0	0	0	NA	NA	NA	NA	NA
ENSG00000185065	UFD1-AS1	0	0	0	NA	NA	NA	NA	NA
ENSG00000185074	OR7E31P	0	0	0	NA	NA	NA	NA	NA
ENSG00000185078	RPL9P14	0	0	0	NA	NA	NA	NA	NA
ENSG00000185186	LINC00313	0	0	0	NA	NA	NA	NA	NA
ENSG00000185203	WASIR1	0	0	0	NA	NA	NA	NA	NA
ENSG00000185221	GAPDHP24	0	0	0	NA	NA	NA	NA	NA
ENSG00000185291	IL3RA	0	0	0	NA	NA	NA	NA	NA
ENSG00000185296	gene_sourcehavana	0	0	0	NA	NA	NA	NA	NA
ENSG00000185433	LINC00158	0	0	0	NA	NA	NA	NA	NA
ENSG00000185485	SDHAP1	0	0	0	NA	NA	NA	NA	NA
ENSG00000185596	WASH3P	0	0	0	NA	NA	NA	NA	NA
ENSG00000185631	RPL14P6	0	0	0	NA	NA	NA	NA	NA
ENSG00000185638	FTH1P14	0	0	0	NA	NA	NA	NA	NA
ENSG00000185684	EP400P1	0	0	0	NA	NA	NA	NA	NA
ENSG00000185700	TTTY8B	0	0	0	NA	NA	NA	NA	NA
ENSG00000185701	OR5M5P	0	0	0	NA	NA	NA	NA	NA
ENSG00000185847	LINC01405	0	0	0	NA	NA	NA	NA	NA
ENSG00000185863	TMEM210	0	0	0	NA	NA	NA	NA	NA
ENSG00000185883	ATP6V0C	0	0	0	NA	NA	NA	NA	NA
ENSG00000185894	BPY2C	0	0	0	NA	NA	NA	NA	NA
ENSG00000185903	OR11N1P	0	0	0	NA	NA	NA	NA	NA
ENSG00000185904	LINC00839	0	0	0	NA	NA	NA	NA	NA
ENSG00000185960	SHOX	0	0	0	NA	NA	NA	NA	NA
ENSG00000186019	ZNF225-AS1	0	0	0	NA	NA	NA	NA	NA
ENSG00000186026	ZNF284	0	0	0	NA	NA	NA	NA	NA
ENSG00000186082	KRT18P14	0	0	0	NA	NA	NA	NA	NA
ENSG00000186124	OR9M1P	0	0	0	NA	NA	NA	NA	NA
ENSG00000186148	gene_sourcehavana	0	0	0	NA	NA	NA	NA	NA
ENSG00000186162	CIDECP1	0	0	0	NA	NA	NA	NA	NA
ENSG00000186163	PRSS59P	0	0	0	NA	NA	NA	NA	NA
ENSG00000186235	LINC02610	0	0	0	NA	NA	NA	NA	NA
ENSG00000186244	gene_sourcehavana	0	0	0	NA	NA	NA	NA	NA
ENSG00000186268	OR10D4P	0	0	0	NA	NA	NA	NA	NA
ENSG00000186288	PABPC1L2A	0	0	0	NA	NA	NA	NA	NA
ENSG00000186312	CA5BP1	0	0	0	NA	NA	NA	NA	NA
ENSG00000186326	RGS9BP	0	0	0	NA	NA	NA	NA	NA
ENSG00000186328	gene_sourcehavana	0	0	0	NA	NA	NA	NA	NA
ENSG00000186369	SERTAD4BP	0	0	0	NA	NA	NA	NA	NA
ENSG00000186508	OR9I2P	0	0	0	NA	NA	NA	NA	NA
ENSG00000186543	CROCCP5	0	0	0	NA	NA	NA	NA	NA
ENSG00000186572	DEFB107A	0	0	0	NA	NA	NA	NA	NA
ENSG00000186615	KTN1-AS1	0	0	0	NA	NA	NA	NA	NA
ENSG00000186715	MST1L	0	0	0	NA	NA	NA	NA	NA
ENSG00000186825	CDRT15P3	0	0	0	NA	NA	NA	NA	NA
ENSG00000186831	KRT17P2	0	0	0	NA	NA	NA	NA	NA
ENSG00000186860	KRTAP17-1	0	0	0	NA	NA	NA	NA	NA
ENSG00000186886	OR5D3P	0	0	0	NA	NA	NA	NA	NA
ENSG00000186960	LINC01551	0	0	0	NA	NA	NA	NA	NA
ENSG00000186977	KRTAP19-5	0	0	0	NA	NA	NA	NA	NA
ENSG00000187012	LINC00207	0	0	0	NA	NA	NA	NA	NA
ENSG00000187026	KRTAP21-2	0	0	0	NA	NA	NA	NA	NA
ENSG00000187082	DEFB106B	0	0	0	NA	NA	NA	NA	NA
ENSG00000187103	FUNDC2P3	0	0	0	NA	NA	NA	NA	NA
ENSG00000187172	BAGE2	0	0	0	NA	NA	NA	NA	NA
ENSG00000187191	DAZ3	0	0	0	NA	NA	NA	NA	NA
ENSG00000187483	SERPINA13P	0	0	0	NA	NA	NA	NA	NA
ENSG00000187600	LINC02583	0	0	0	NA	NA	NA	NA	NA
ENSG00000187621	TCL6	0	0	0	NA	NA	NA	NA	NA
ENSG00000187657	TSPY13P	0	0	0	NA	NA	NA	NA	NA
ENSG00000187664	HAPLN4	0	0	0	NA	NA	NA	NA	NA
ENSG00000187686	KRT18P59	0	0	0	NA	NA	NA	NA	NA
ENSG00000187721	GTF2IP3	0	0	0	NA	NA	NA	NA	NA
ENSG00000187763	OR2B7P	0	0	0	NA	NA	NA	NA	NA
ENSG00000187796	CARD9	0	0	0	NA	NA	NA	NA	NA
ENSG00000187838	PLSCR3	0	0	0	NA	NA	NA	NA	NA
ENSG00000187847	OR7E25P	0	0	0	NA	NA	NA	NA	NA
ENSG00000187893	CXXC1P1	0	0	0	NA	NA	NA	NA	NA
ENSG00000187951	gene_sourcehavana	0	0	0	NA	NA	NA	NA	NA
ENSG00000187953	PMS2CL	0	0	0	NA	NA	NA	NA	NA
ENSG00000187979	FAM230D	0	0	0	NA	NA	NA	NA	NA
ENSG00000187984	ANKRD19P	0	0	0	NA	NA	NA	NA	NA
ENSG00000188002	PDCD6P1	0	0	0	NA	NA	NA	NA	NA
ENSG00000188004	SNHG28	0	0	0	NA	NA	NA	NA	NA
ENSG00000188086	PRSS45P	0	0	0	NA	NA	NA	NA	NA
ENSG00000188101	ALOX15P2	0	0	0	NA	NA	NA	NA	NA
ENSG00000188120	DAZ1	0	0	0	NA	NA	NA	NA	NA
ENSG00000188223	gene_sourcehavana	0	0	0	NA	NA	NA	NA	NA
ENSG00000188242	PP7080	0	0	0	NA	NA	NA	NA	NA
ENSG00000188280	FAM230G	0	0	0	NA	NA	NA	NA	NA
ENSG00000188365	gene_sourcehavana	0	0	0	NA	NA	NA	NA	NA
ENSG00000188399	ANKRD36P1	0	0	0	NA	NA	NA	NA	NA
ENSG00000188403	IGHV1OR15-9	0	0	0	NA	NA	NA	NA	NA
ENSG00000188439	OR4P1P	0	0	0	NA	NA	NA	NA	NA
ENSG00000188525	gene_sourcehavana	0	0	0	NA	NA	NA	NA	NA
ENSG00000188585	CLEC20A	0	0	0	NA	NA	NA	NA	NA
ENSG00000188629	ZNF177	0	0	0	NA	NA	NA	NA	NA
ENSG00000188656	TSPY7P	0	0	0	NA	NA	NA	NA	NA
ENSG00000188660	LINC00319	0	0	0	NA	NA	NA	NA	NA
ENSG00000188662	H1-9P	0	0	0	NA	NA	NA	NA	NA
ENSG00000188681	TEKT4P2	0	0	0	NA	NA	NA	NA	NA
ENSG00000188693	CYP51A1-AS1	0	0	0	NA	NA	NA	NA	NA
ENSG00000188755	TBC1D3P2	0	0	0	NA	NA	NA	NA	NA
ENSG00000188828	GLRA4	0	0	0	NA	NA	NA	NA	NA
ENSG00000188831	DPPA3P2	0	0	0	NA	NA	NA	NA	NA
ENSG00000188850	gene_sourcehavana	0	0	0	NA	NA	NA	NA	NA
ENSG00000188933	USP32P1	0	0	0	NA	NA	NA	NA	NA
ENSG00000189052	CGB5	0	0	0	NA	NA	NA	NA	NA
ENSG00000189145	RPL32P36	0	0	0	NA	NA	NA	NA	NA
ENSG00000189149	ABCA15P	0	0	0	NA	NA	NA	NA	NA
ENSG00000189181	OR14I1	0	0	0	NA	NA	NA	NA	NA
ENSG00000189196	LINC00994	0	0	0	NA	NA	NA	NA	NA
ENSG00000189212	DPY19L2P1	0	0	0	NA	NA	NA	NA	NA
ENSG00000189229	gene_sourcehavana	0	0	0	NA	NA	NA	NA	NA
ENSG00000189238	LINC00943	0	0	0	NA	NA	NA	NA	NA
ENSG00000189275	LINC01164	0	0	0	NA	NA	NA	NA	NA
ENSG00000189295	ANKRD62P1-PARP4P3	0	0	0	NA	NA	NA	NA	NA
ENSG00000189316	gene_sourceensembl_havana	0	0	0	NA	NA	NA	NA	NA
ENSG00000189332	SLC25A51P4	0	0	0	NA	NA	NA	NA	NA
ENSG00000189348	FAM90A27P	0	0	0	NA	NA	NA	NA	NA
ENSG00000189366	ALG1L1P	0	0	0	NA	NA	NA	NA	NA
ENSG00000189398	OR7E12P	0	0	0	NA	NA	NA	NA	NA
ENSG00000189419	SPATA41	0	0	0	NA	NA	NA	NA	NA
ENSG00000189423	USP32P3	0	0	0	NA	NA	NA	NA	NA
ENSG00000194297	RNU1-75P	0	0	0	NA	NA	NA	NA	NA
ENSG00000194717	MIR494	0	0	0	NA	NA	NA	NA	NA
ENSG00000195024	RNU1-15P	0	0	0	NA	NA	NA	NA	NA
ENSG00000195401	Y_RNA	0	0	0	NA	NA	NA	NA	NA
ENSG00000196085	SMIM7P1	0	0	0	NA	NA	NA	NA	NA
ENSG00000196115	ADAM5	0	0	0	NA	NA	NA	NA	NA
ENSG00000196243	LINC00615	0	0	0	NA	NA	NA	NA	NA
ENSG00000196273	LINC00523	0	0	0	NA	NA	NA	NA	NA
ENSG00000196274	Metazoa_SRP	0	0	0	NA	NA	NA	NA	NA
ENSG00000196301	HLA-DRB9	0	0	0	NA	NA	NA	NA	NA
ENSG00000196302	GUSBP15	0	0	0	NA	NA	NA	NA	NA
ENSG00000196312	MFSD14CP	0	0	0	NA	NA	NA	NA	NA
ENSG00000196364	PRSS29P	0	0	0	NA	NA	NA	NA	NA
ENSG00000196381	ZNF781	0	0	0	NA	NA	NA	NA	NA
ENSG00000196395	gene_sourcehavana	0	0	0	NA	NA	NA	NA	NA
ENSG00000196403	OR10D1P	0	0	0	NA	NA	NA	NA	NA
ENSG00000196408	NOXO1	0	0	0	NA	NA	NA	NA	NA
ENSG00000196433	ASMT	0	0	0	NA	NA	NA	NA	NA
ENSG00000196497	IPO4	0	0	0	NA	NA	NA	NA	NA
ENSG00000196564	BLOC1S6P1	0	0	0	NA	NA	NA	NA	NA
ENSG00000196565	HBG2	0	0	0	NA	NA	NA	NA	NA
ENSG00000196566	gene_sourcehavana	0	0	0	NA	NA	NA	NA	NA
ENSG00000196589	MBD3L2B	0	0	0	NA	NA	NA	NA	NA
ENSG00000196593	ANKRD20A19P	0	0	0	NA	NA	NA	NA	NA
ENSG00000196634	LUADT1	0	0	0	NA	NA	NA	NA	NA
ENSG00000196668	LINC00173	0	0	0	NA	NA	NA	NA	NA
ENSG00000196741	LINC01560	0	0	0	NA	NA	NA	NA	NA
ENSG00000196758	LINC02991	0	0	0	NA	NA	NA	NA	NA
ENSG00000196810	CTBP1-DT	0	0	0	NA	NA	NA	NA	NA
ENSG00000196826	gene_sourcehavana	0	0	0	NA	NA	NA	NA	NA
ENSG00000196866	H2AC7	0	0	0	NA	NA	NA	NA	NA
ENSG00000196893	gene_sourcehavana	0	0	0	NA	NA	NA	NA	NA
ENSG00000196922	ZNF252P	0	0	0	NA	NA	NA	NA	NA
ENSG00000196970	NXF4	0	0	0	NA	NA	NA	NA	NA
ENSG00000196979	GPRACR	0	0	0	NA	NA	NA	NA	NA
ENSG00000197023	OR51A6P	0	0	0	NA	NA	NA	NA	NA
ENSG00000197038	RBMY1A3P	0	0	0	NA	NA	NA	NA	NA
ENSG00000197067	OR2T32P	0	0	0	NA	NA	NA	NA	NA
ENSG00000197083	ZNF300P1	0	0	0	NA	NA	NA	NA	NA
ENSG00000197092	GOLGA6L16P	0	0	0	NA	NA	NA	NA	NA
ENSG00000197099	HRG-AS1	0	0	0	NA	NA	NA	NA	NA
ENSG00000197171	LINC03003	0	0	0	NA	NA	NA	NA	NA
ENSG00000197176	LINC02291	0	0	0	NA	NA	NA	NA	NA
ENSG00000197180	ATP6AP1-DT	0	0	0	NA	NA	NA	NA	NA
ENSG00000197182	MIRLET7BHG	0	0	0	NA	NA	NA	NA	NA
ENSG00000197210	gene_sourcehavana	0	0	0	NA	NA	NA	NA	NA
ENSG00000197214	TCEA1P1	0	0	0	NA	NA	NA	NA	NA
ENSG00000197251	LINC00336	0	0	0	NA	NA	NA	NA	NA
ENSG00000197254	gene_sourcehavana	0	0	0	NA	NA	NA	NA	NA
ENSG00000197291	RAMP2-AS1	0	0	0	NA	NA	NA	NA	NA
ENSG00000197308	GATA3-AS1	0	0	0	NA	NA	NA	NA	NA
ENSG00000197334	Metazoa_SRP	0	0	0	NA	NA	NA	NA	NA
ENSG00000197417	SHPK	0	0	0	NA	NA	NA	NA	NA
ENSG00000197462	gene_sourcehavana	0	0	0	NA	NA	NA	NA	NA
ENSG00000197475	ADAM3A	0	0	0	NA	NA	NA	NA	NA
ENSG00000197476	gene_sourcehavana	0	0	0	NA	NA	NA	NA	NA
ENSG00000197549	PRAMENP	0	0	0	NA	NA	NA	NA	NA
ENSG00000197550	gene_sourcehavana	0	0	0	NA	NA	NA	NA	NA
ENSG00000197585	gene_sourcehavana	0	0	0	NA	NA	NA	NA	NA
ENSG00000197588	KLKP1	0	0	0	NA	NA	NA	NA	NA
ENSG00000197644	gene_sourcehavana	0	0	0	NA	NA	NA	NA	NA
ENSG00000197665	gene_sourcehavana	0	0	0	NA	NA	NA	NA	NA
ENSG00000197674	OR51C1P	0	0	0	NA	NA	NA	NA	NA
ENSG00000197692	CBX3P7	0	0	0	NA	NA	NA	NA	NA
ENSG00000197794	IGKV7-3	0	0	0	NA	NA	NA	NA	NA
ENSG00000197866	OR5M12P	0	0	0	NA	NA	NA	NA	NA
ENSG00000197882	OR7E13P	0	0	0	NA	NA	NA	NA	NA
ENSG00000197921	HES5	0	0	0	NA	NA	NA	NA	NA
ENSG00000197934	CYYR1-AS1	0	0	0	NA	NA	NA	NA	NA
ENSG00000197976	AKAP17A	0	0	0	NA	NA	NA	NA	NA
ENSG00000197984	OR51A8P	0	0	0	NA	NA	NA	NA	NA
ENSG00000197991	gene_sourcehavana	0	0	0	NA	NA	NA	NA	NA
ENSG00000198019	FCGR1BP	0	0	0	NA	NA	NA	NA	NA
ENSG00000198054	DSCR8	0	0	0	NA	NA	NA	NA	NA
ENSG00000198106	gene_sourcehavana	0	0	0	NA	NA	NA	NA	NA
ENSG00000198129	DEFB107B	0	0	0	NA	NA	NA	NA	NA
ENSG00000198155	ZNF876P	0	0	0	NA	NA	NA	NA	NA
ENSG00000198211	gene_sourcehavana	0	0	0	NA	NA	NA	NA	NA
ENSG00000198217	OR51H2P	0	0	0	NA	NA	NA	NA	NA
ENSG00000198221	AFDN-DT	0	0	0	NA	NA	NA	NA	NA
ENSG00000198223	CSF2RA	0	0	0	NA	NA	NA	NA	NA
ENSG00000198261	OR5BB1P	0	0	0	NA	NA	NA	NA	NA
ENSG00000198271	KRTAP4-5	0	0	0	NA	NA	NA	NA	NA
ENSG00000198284	NUP210P1	0	0	0	NA	NA	NA	NA	NA
ENSG00000198358	gene_sourcehavana	0	0	0	NA	NA	NA	NA	NA
ENSG00000198367	OR7A11P	0	0	0	NA	NA	NA	NA	NA
ENSG00000198414	TATDN2P1	0	0	0	NA	NA	NA	NA	NA
ENSG00000198452	OR14L1P	0	0	0	NA	NA	NA	NA	NA
ENSG00000198468	FLVCR1-DT	0	0	0	NA	NA	NA	NA	NA
ENSG00000198491	gene_sourcehavana	0	0	0	NA	NA	NA	NA	NA
ENSG00000198526	PABPC1P2	0	0	0	NA	NA	NA	NA	NA
ENSG00000198573	SPANXC	0	0	0	NA	NA	NA	NA	NA
ENSG00000198671	gene_sourcehavana	0	0	0	NA	NA	NA	NA	NA
ENSG00000198678	OR5BS1P	0	0	0	NA	NA	NA	NA	NA
ENSG00000198685	LINC01565	0	0	0	NA	NA	NA	NA	NA
ENSG00000198703	OR10R3P	0	0	0	NA	NA	NA	NA	NA
ENSG00000198711	SSBP3-AS1	0	0	0	NA	NA	NA	NA	NA
ENSG00000198754	OXCT2	0	0	0	NA	NA	NA	NA	NA
ENSG00000198807	PAX9	0	0	0	NA	NA	NA	NA	NA
ENSG00000198841	KTI12	0	0	0	NA	NA	NA	NA	NA
ENSG00000198868	MTND4LP30	0	0	0	NA	NA	NA	NA	NA
ENSG00000198908	GPRASP3	0	0	0	NA	NA	NA	NA	NA
ENSG00000198965	OR10R2	0	0	0	NA	NA	NA	NA	NA
ENSG00000198972	MIRLET7E	0	0	0	NA	NA	NA	NA	NA
ENSG00000198973	MIR375	0	0	0	NA	NA	NA	NA	NA
ENSG00000198974	MIR30E	0	0	0	NA	NA	NA	NA	NA
ENSG00000198975	MIRLET7A2	0	0	0	NA	NA	NA	NA	NA
ENSG00000198976	MIR429	0	0	0	NA	NA	NA	NA	NA
ENSG00000198982	MIR380	0	0	0	NA	NA	NA	NA	NA
ENSG00000198983	MIR449A	0	0	0	NA	NA	NA	NA	NA
ENSG00000198984	MIR345	0	0	0	NA	NA	NA	NA	NA
ENSG00000198987	MIR16-2	0	0	0	NA	NA	NA	NA	NA
ENSG00000198995	MIR340	0	0	0	NA	NA	NA	NA	NA
ENSG00000198997	MIR107	0	0	0	NA	NA	NA	NA	NA
ENSG00000199001	MIR448	0	0	0	NA	NA	NA	NA	NA
ENSG00000199005	MIR370	0	0	0	NA	NA	NA	NA	NA
ENSG00000199012	MIR412	0	0	0	NA	NA	NA	NA	NA
ENSG00000199015	MIR377	0	0	0	NA	NA	NA	NA	NA
ENSG00000199017	MIR1-1	0	0	0	NA	NA	NA	NA	NA
ENSG00000199020	MIR381	0	0	0	NA	NA	NA	NA	NA
ENSG00000199023	MIR339	0	0	0	NA	NA	NA	NA	NA
ENSG00000199024	MIR103A2	0	0	0	NA	NA	NA	NA	NA
ENSG00000199025	MIR369	0	0	0	NA	NA	NA	NA	NA
ENSG00000199030	MIRLET7C	0	0	0	NA	NA	NA	NA	NA
ENSG00000199031	MIR371A	0	0	0	NA	NA	NA	NA	NA
ENSG00000199032	MIR425	0	0	0	NA	NA	NA	NA	NA
ENSG00000199035	MIR103A1	0	0	0	NA	NA	NA	NA	NA
ENSG00000199036	MIR219A1	0	0	0	NA	NA	NA	NA	NA
ENSG00000199038	MIR210	0	0	0	NA	NA	NA	NA	NA
ENSG00000199043	MIR335	0	0	0	NA	NA	NA	NA	NA
ENSG00000199047	MIR378A	0	0	0	NA	NA	NA	NA	NA
ENSG00000199051	MIR361	0	0	0	NA	NA	NA	NA	NA
ENSG00000199053	MIR324	0	0	0	NA	NA	NA	NA	NA
ENSG00000199059	MIR135B	0	0	0	NA	NA	NA	NA	NA
ENSG00000199065	MIR101-2	0	0	0	NA	NA	NA	NA	NA
ENSG00000199069	MIR323A	0	0	0	NA	NA	NA	NA	NA
ENSG00000199072	MIRLET7F1	0	0	0	NA	NA	NA	NA	NA
ENSG00000199075	MIR26A1	0	0	0	NA	NA	NA	NA	NA
ENSG00000199077	MIR129-2	0	0	0	NA	NA	NA	NA	NA
ENSG00000199080	MIR133B	0	0	0	NA	NA	NA	NA	NA
ENSG00000199082	MIR342	0	0	0	NA	NA	NA	NA	NA
ENSG00000199085	MIR148A	0	0	0	NA	NA	NA	NA	NA
ENSG00000199088	MIR379	0	0	0	NA	NA	NA	NA	NA
ENSG00000199090	MIR326	0	0	0	NA	NA	NA	NA	NA
ENSG00000199092	MIR410	0	0	0	NA	NA	NA	NA	NA
ENSG00000199094	MIR30C2	0	0	0	NA	NA	NA	NA	NA
ENSG00000199095	MIR372	0	0	0	NA	NA	NA	NA	NA
ENSG00000199102	MIR302C	0	0	0	NA	NA	NA	NA	NA
ENSG00000199104	MIR346	0	0	0	NA	NA	NA	NA	NA
ENSG00000199107	MIR409	0	0	0	NA	NA	NA	NA	NA
ENSG00000199109	MIR411	0	0	0	NA	NA	NA	NA	NA
ENSG00000199121	MIR26B	0	0	0	NA	NA	NA	NA	NA
ENSG00000199122	MIR148B	0	0	0	NA	NA	NA	NA	NA
ENSG00000199127	MIR383	0	0	0	NA	NA	NA	NA	NA
ENSG00000199130	MIR365A	0	0	0	NA	NA	NA	NA	NA
ENSG00000199132	MIR450A1	0	0	0	NA	NA	NA	NA	NA
ENSG00000199133	MIRLET7D	0	0	0	NA	NA	NA	NA	NA
ENSG00000199135	MIR101-1	0	0	0	NA	NA	NA	NA	NA
ENSG00000199143	MIR373	0	0	0	NA	NA	NA	NA	NA
ENSG00000199145	MIR302D	0	0	0	NA	NA	NA	NA	NA
ENSG00000199150	MIRLET7G	0	0	0	NA	NA	NA	NA	NA
ENSG00000199151	MIR337	0	0	0	NA	NA	NA	NA	NA
ENSG00000199153	MIR30D	0	0	0	NA	NA	NA	NA	NA
ENSG00000199156	MIR422A	0	0	0	NA	NA	NA	NA	NA
ENSG00000199157	MIR208A	0	0	0	NA	NA	NA	NA	NA
ENSG00000199158	MIR96	0	0	0	NA	NA	NA	NA	NA
ENSG00000199161	MIR126	0	0	0	NA	NA	NA	NA	NA
ENSG00000199165	MIRLET7A1	0	0	0	NA	NA	NA	NA	NA
ENSG00000199168	MIR374A	0	0	0	NA	NA	NA	NA	NA
ENSG00000199169	MIR367	0	0	0	NA	NA	NA	NA	NA
ENSG00000199172	MIR331	0	0	0	NA	NA	NA	NA	NA
ENSG00000199177	MIR31	0	0	0	NA	NA	NA	NA	NA
ENSG00000199179	MIRLET7I	0	0	0	NA	NA	NA	NA	NA
ENSG00000199196	gene_sourceensembl	0	0	0	NA	NA	NA	NA	NA
ENSG00000199197	RN7SKP72	0	0	0	NA	NA	NA	NA	NA
ENSG00000199200	Y_RNA	0	0	0	NA	NA	NA	NA	NA
ENSG00000199201	Y_RNA	0	0	0	NA	NA	NA	NA	NA
ENSG00000199202	RNA5SP289	0	0	0	NA	NA	NA	NA	NA
ENSG00000199203	Y_RNA	0	0	0	NA	NA	NA	NA	NA
ENSG00000199204	Y_RNA	0	0	0	NA	NA	NA	NA	NA
ENSG00000199212	RNU105C	0	0	0	NA	NA	NA	NA	NA
ENSG00000199217	RNU6-1123P	0	0	0	NA	NA	NA	NA	NA
ENSG00000199218	RN7SKP184	0	0	0	NA	NA	NA	NA	NA
ENSG00000199219	RNU6-500P	0	0	0	NA	NA	NA	NA	NA
ENSG00000199220	Y_RNA	0	0	0	NA	NA	NA	NA	NA
ENSG00000199222	Y_RNA	0	0	0	NA	NA	NA	NA	NA
ENSG00000199223	Y_RNA	0	0	0	NA	NA	NA	NA	NA
ENSG00000199224	Y_RNA	0	0	0	NA	NA	NA	NA	NA
ENSG00000199226	RNU6-50P	0	0	0	NA	NA	NA	NA	NA
ENSG00000199231	gene_sourceensembl	0	0	0	NA	NA	NA	NA	NA
ENSG00000199237	RNU6-834P	0	0	0	NA	NA	NA	NA	NA
ENSG00000199240	RNA5SP46	0	0	0	NA	NA	NA	NA	NA
ENSG00000199241	Y_RNA	0	0	0	NA	NA	NA	NA	NA
ENSG00000199245	Y_RNA	0	0	0	NA	NA	NA	NA	NA
ENSG00000199246	RNU6-896P	0	0	0	NA	NA	NA	NA	NA
ENSG00000199248	RNU6-28P	0	0	0	NA	NA	NA	NA	NA
ENSG00000199251	RNU6-664P	0	0	0	NA	NA	NA	NA	NA
ENSG00000199260	RNU6-874P	0	0	0	NA	NA	NA	NA	NA
ENSG00000199263	Y_RNA	0	0	0	NA	NA	NA	NA	NA
ENSG00000199266	SNORA60	0	0	0	NA	NA	NA	NA	NA
ENSG00000199270	RNA5S12	0	0	0	NA	NA	NA	NA	NA
ENSG00000199272	RNU6-349P	0	0	0	NA	NA	NA	NA	NA
ENSG00000199273	Y_RNA	0	0	0	NA	NA	NA	NA	NA
ENSG00000199276	RNA5SP26	0	0	0	NA	NA	NA	NA	NA
ENSG00000199282	gene_sourceensembl	0	0	0	NA	NA	NA	NA	NA
ENSG00000199283	RNU1-58P	0	0	0	NA	NA	NA	NA	NA
ENSG00000199285	Y_RNA	0	0	0	NA	NA	NA	NA	NA
ENSG00000199286	RNU6-1094P	0	0	0	NA	NA	NA	NA	NA
ENSG00000199289	RNU6-502P	0	0	0	NA	NA	NA	NA	NA
ENSG00000199290	Y_RNA	0	0	0	NA	NA	NA	NA	NA
ENSG00000199291	Y_RNA	0	0	0	NA	NA	NA	NA	NA
ENSG00000199293	SNORA21	0	0	0	NA	NA	NA	NA	NA
ENSG00000199295	RNU6-1312P	0	0	0	NA	NA	NA	NA	NA
ENSG00000199299	RNA5SP430	0	0	0	NA	NA	NA	NA	NA
ENSG00000199301	RNU6-208P	0	0	0	NA	NA	NA	NA	NA
ENSG00000199303	Y_RNA	0	0	0	NA	NA	NA	NA	NA
ENSG00000199306	RNU6-858P	0	0	0	NA	NA	NA	NA	NA
ENSG00000199308	RNU6-222P	0	0	0	NA	NA	NA	NA	NA
ENSG00000199311	SNORD115-34	0	0	0	NA	NA	NA	NA	NA
ENSG00000199313	RNU4-82P	0	0	0	NA	NA	NA	NA	NA
ENSG00000199315	RNA5SP347	0	0	0	NA	NA	NA	NA	NA
ENSG00000199318	RNA5SP52	0	0	0	NA	NA	NA	NA	NA
ENSG00000199319	RN7SKP25	0	0	0	NA	NA	NA	NA	NA
ENSG00000199321	gene_sourceensembl	0	0	0	NA	NA	NA	NA	NA
ENSG00000199322	RNA5SP183	0	0	0	NA	NA	NA	NA	NA
ENSG00000199325	RNU4-39P	0	0	0	NA	NA	NA	NA	NA
ENSG00000199326	RNU6-1298P	0	0	0	NA	NA	NA	NA	NA
ENSG00000199327	RNU6-230P	0	0	0	NA	NA	NA	NA	NA
ENSG00000199331	Y_RNA	0	0	0	NA	NA	NA	NA	NA
ENSG00000199332	Y_RNA	0	0	0	NA	NA	NA	NA	NA
ENSG00000199334	RNA5S11	0	0	0	NA	NA	NA	NA	NA
ENSG00000199335	RNU6-204P	0	0	0	NA	NA	NA	NA	NA
ENSG00000199337	RNA5S3	0	0	0	NA	NA	NA	NA	NA
ENSG00000199347	RNU5E-1	0	0	0	NA	NA	NA	NA	NA
ENSG00000199348	RNU6-766P	0	0	0	NA	NA	NA	NA	NA
ENSG00000199349	Y_RNA	0	0	0	NA	NA	NA	NA	NA
ENSG00000199350	RNA5SP432	0	0	0	NA	NA	NA	NA	NA
ENSG00000199352	RNA5S1	0	0	0	NA	NA	NA	NA	NA
ENSG00000199354	RNA5SP273	0	0	0	NA	NA	NA	NA	NA
ENSG00000199357	Y_RNA	0	0	0	NA	NA	NA	NA	NA
ENSG00000199360	RNU6-1115P	0	0	0	NA	NA	NA	NA	NA
ENSG00000199361	RNU1-150P	0	0	0	NA	NA	NA	NA	NA
ENSG00000199362	Y_RNA	0	0	0	NA	NA	NA	NA	NA
ENSG00000199363	SNORA63E	0	0	0	NA	NA	NA	NA	NA
ENSG00000199364	RNA5SP327	0	0	0	NA	NA	NA	NA	NA
ENSG00000199366	Y_RNA	0	0	0	NA	NA	NA	NA	NA
ENSG00000199368	RNU6-1084P	0	0	0	NA	NA	NA	NA	NA
ENSG00000199370	U3	0	0	0	NA	NA	NA	NA	NA
ENSG00000199373	RNA5SP453	0	0	0	NA	NA	NA	NA	NA
ENSG00000199377	RNU5F-1	0	0	0	NA	NA	NA	NA	NA
ENSG00000199378	Y_RNA	0	0	0	NA	NA	NA	NA	NA
ENSG00000199381	RNU6-79P	0	0	0	NA	NA	NA	NA	NA
ENSG00000199385	RNU6-369P	0	0	0	NA	NA	NA	NA	NA
ENSG00000199390	SNORD114-7	0	0	0	NA	NA	NA	NA	NA
ENSG00000199392	gene_sourceensembl	0	0	0	NA	NA	NA	NA	NA
ENSG00000199394	RNU6-600P	0	0	0	NA	NA	NA	NA	NA
ENSG00000199395	RNA5SP93	0	0	0	NA	NA	NA	NA	NA
ENSG00000199396	RNA5S5	0	0	0	NA	NA	NA	NA	NA
ENSG00000199398	Y_RNA	0	0	0	NA	NA	NA	NA	NA
ENSG00000199400	RNY4P19	0	0	0	NA	NA	NA	NA	NA
ENSG00000199402	RNA5SP308	0	0	0	NA	NA	NA	NA	NA
ENSG00000199405	SNORA1B	0	0	0	NA	NA	NA	NA	NA
ENSG00000199407	RNA5SP301	0	0	0	NA	NA	NA	NA	NA
ENSG00000199409	Y_RNA	0	0	0	NA	NA	NA	NA	NA
ENSG00000199410	Y_RNA	0	0	0	NA	NA	NA	NA	NA
ENSG00000199411	SNORD62	0	0	0	NA	NA	NA	NA	NA
ENSG00000199420	RN7SKP170	0	0	0	NA	NA	NA	NA	NA
ENSG00000199422	VTRNA3-1P	0	0	0	NA	NA	NA	NA	NA
ENSG00000199424	Y_RNA	0	0	0	NA	NA	NA	NA	NA
ENSG00000199426	RNU1-108P	0	0	0	NA	NA	NA	NA	NA
ENSG00000199440	Y_RNA	0	0	0	NA	NA	NA	NA	NA
ENSG00000199442	Y_RNA	0	0	0	NA	NA	NA	NA	NA
ENSG00000199444	Y_RNA	0	0	0	NA	NA	NA	NA	NA
ENSG00000199446	RNU6-543P	0	0	0	NA	NA	NA	NA	NA
ENSG00000199448	RNU6-845P	0	0	0	NA	NA	NA	NA	NA
ENSG00000199450	RNA5SP276	0	0	0	NA	NA	NA	NA	NA
ENSG00000199453	SNORD115-12	0	0	0	NA	NA	NA	NA	NA
ENSG00000199454	RNA5SP388	0	0	0	NA	NA	NA	NA	NA
ENSG00000199455	RNA5SP191	0	0	0	NA	NA	NA	NA	NA
ENSG00000199458	RNU4-35P	0	0	0	NA	NA	NA	NA	NA
ENSG00000199460	RNU6-1216P	0	0	0	NA	NA	NA	NA	NA
ENSG00000199461	Y_RNA	0	0	0	NA	NA	NA	NA	NA
ENSG00000199468	RNU6-556P	0	0	0	NA	NA	NA	NA	NA
ENSG00000199469	RNU1-62P	0	0	0	NA	NA	NA	NA	NA
ENSG00000199470	gene_sourceensembl	0	0	0	NA	NA	NA	NA	NA
ENSG00000199471	Y_RNA	0	0	0	NA	NA	NA	NA	NA
ENSG00000199472	Y_RNA	0	0	0	NA	NA	NA	NA	NA
ENSG00000199473	SNORA63	0	0	0	NA	NA	NA	NA	NA
ENSG00000199474	gene_sourceensembl	0	0	0	NA	NA	NA	NA	NA
ENSG00000199475	RN7SKP104	0	0	0	NA	NA	NA	NA	NA
ENSG00000199476	Y_RNA	0	0	0	NA	NA	NA	NA	NA
ENSG00000199480	RNA5SP389	0	0	0	NA	NA	NA	NA	NA
ENSG00000199482	RNU6-633P	0	0	0	NA	NA	NA	NA	NA
ENSG00000199483	RNU4-15P	0	0	0	NA	NA	NA	NA	NA
ENSG00000199487	Y_RNA	0	0	0	NA	NA	NA	NA	NA
ENSG00000199488	RNU1-70P	0	0	0	NA	NA	NA	NA	NA
ENSG00000199489	SNORD115-25	0	0	0	NA	NA	NA	NA	NA
ENSG00000199490	Y_RNA	0	0	0	NA	NA	NA	NA	NA
ENSG00000199492	RNU6-1313P	0	0	0	NA	NA	NA	NA	NA
ENSG00000199497	RNU1-94P	0	0	0	NA	NA	NA	NA	NA
ENSG00000199506	RNU6-247P	0	0	0	NA	NA	NA	NA	NA
ENSG00000199508	RNA5SP110	0	0	0	NA	NA	NA	NA	NA
ENSG00000199509	RNA5SP477	0	0	0	NA	NA	NA	NA	NA
ENSG00000199512	RNU6-212P	0	0	0	NA	NA	NA	NA	NA
ENSG00000199514	RNU6-235P	0	0	0	NA	NA	NA	NA	NA
ENSG00000199515	Y_RNA	0	0	0	NA	NA	NA	NA	NA
ENSG00000199516	Y_RNA	0	0	0	NA	NA	NA	NA	NA
ENSG00000199520	RNU6-386P	0	0	0	NA	NA	NA	NA	NA
ENSG00000199523	RNA5SP226	0	0	0	NA	NA	NA	NA	NA
ENSG00000199525	RNA5SP295	0	0	0	NA	NA	NA	NA	NA
ENSG00000199529	RNU6-462P	0	0	0	NA	NA	NA	NA	NA
ENSG00000199530	Y_RNA	0	0	0	NA	NA	NA	NA	NA
ENSG00000199535	RNA5SP305	0	0	0	NA	NA	NA	NA	NA
ENSG00000199536	RNU6-315P	0	0	0	NA	NA	NA	NA	NA
ENSG00000199540	Y_RNA	0	0	0	NA	NA	NA	NA	NA
ENSG00000199545	RNA5SP195	0	0	0	NA	NA	NA	NA	NA
ENSG00000199546	Y_RNA	0	0	0	NA	NA	NA	NA	NA
ENSG00000199550	Y_RNA	0	0	0	NA	NA	NA	NA	NA
ENSG00000199551	RNU6-545P	0	0	0	NA	NA	NA	NA	NA
ENSG00000199552	SNORA63	0	0	0	NA	NA	NA	NA	NA
ENSG00000199556	RNA5SP361	0	0	0	NA	NA	NA	NA	NA
ENSG00000199562	RNU6-37P	0	0	0	NA	NA	NA	NA	NA
ENSG00000199564	RNA5SP502	0	0	0	NA	NA	NA	NA	NA
ENSG00000199565	Y_RNA	0	0	0	NA	NA	NA	NA	NA
ENSG00000199566	gene_sourceensembl	0	0	0	NA	NA	NA	NA	NA
ENSG00000199567	Y_RNA	0	0	0	NA	NA	NA	NA	NA
ENSG00000199570	RNU6-228P	0	0	0	NA	NA	NA	NA	NA
ENSG00000199571	gene_sourceensembl	0	0	0	NA	NA	NA	NA	NA
ENSG00000199572	RNA5SP174	0	0	0	NA	NA	NA	NA	NA
ENSG00000199574	SNORD18C	0	0	0	NA	NA	NA	NA	NA
ENSG00000199575	SNORD114-1	0	0	0	NA	NA	NA	NA	NA
ENSG00000199577	RNU6-822P	0	0	0	NA	NA	NA	NA	NA
ENSG00000199580	Y_RNA	0	0	0	NA	NA	NA	NA	NA
ENSG00000199584	Y_RNA	0	0	0	NA	NA	NA	NA	NA
ENSG00000199585	RNA5SP119	0	0	0	NA	NA	NA	NA	NA
ENSG00000199591	Y_RNA	0	0	0	NA	NA	NA	NA	NA
ENSG00000199592	RNA5SP321	0	0	0	NA	NA	NA	NA	NA
ENSG00000199593	SNORD114-14	0	0	0	NA	NA	NA	NA	NA
ENSG00000199594	RNU6-1301P	0	0	0	NA	NA	NA	NA	NA
ENSG00000199595	Y_RNA	0	0	0	NA	NA	NA	NA	NA
ENSG00000199598	RNU6-859P	0	0	0	NA	NA	NA	NA	NA
ENSG00000199601	RNU6-562P	0	0	0	NA	NA	NA	NA	NA
ENSG00000199603	RNU6-951P	0	0	0	NA	NA	NA	NA	NA
ENSG00000199605	RNY4P24	0	0	0	NA	NA	NA	NA	NA
ENSG00000199609	RNA5SP124	0	0	0	NA	NA	NA	NA	NA
ENSG00000199620	RNA5SP258	0	0	0	NA	NA	NA	NA	NA
ENSG00000199622	RN7SKP20	0	0	0	NA	NA	NA	NA	NA
ENSG00000199626	RNU6-989P	0	0	0	NA	NA	NA	NA	NA
ENSG00000199629	RNU1-14P	0	0	0	NA	NA	NA	NA	NA
ENSG00000199630	Y_RNA	0	0	0	NA	NA	NA	NA	NA
ENSG00000199631	SNORD33	0	0	0	NA	NA	NA	NA	NA
ENSG00000199633	SNORA63	0	0	0	NA	NA	NA	NA	NA
ENSG00000199634	RNU4-79P	0	0	0	NA	NA	NA	NA	NA
ENSG00000199635	Y_RNA	0	0	0	NA	NA	NA	NA	NA
ENSG00000199636	Y_RNA	0	0	0	NA	NA	NA	NA	NA
ENSG00000199638	RNA5SP319	0	0	0	NA	NA	NA	NA	NA
ENSG00000199640	RN7SKP294	0	0	0	NA	NA	NA	NA	NA
ENSG00000199643	RNU4-90P	0	0	0	NA	NA	NA	NA	NA
ENSG00000199645	RNU6-1330P	0	0	0	NA	NA	NA	NA	NA
ENSG00000199646	RNU6-1272P	0	0	0	NA	NA	NA	NA	NA
ENSG00000199652	RNU1-35P	0	0	0	NA	NA	NA	NA	NA
ENSG00000199664	RNU6-1266P	0	0	0	NA	NA	NA	NA	NA
ENSG00000199666	SNORD3G	0	0	0	NA	NA	NA	NA	NA
ENSG00000199667	Y_RNA	0	0	0	NA	NA	NA	NA	NA
ENSG00000199668	Y_RNA	0	0	0	NA	NA	NA	NA	NA
ENSG00000199672	RNU4-21P	0	0	0	NA	NA	NA	NA	NA
ENSG00000199673	SNORD16	0	0	0	NA	NA	NA	NA	NA
ENSG00000199676	Y_RNA	0	0	0	NA	NA	NA	NA	NA
ENSG00000199677	Y_RNA	0	0	0	NA	NA	NA	NA	NA
ENSG00000199683	RN7SKP185	0	0	0	NA	NA	NA	NA	NA
ENSG00000199687	RNU1-38P	0	0	0	NA	NA	NA	NA	NA
ENSG00000199691	RN7SKP173	0	0	0	NA	NA	NA	NA	NA
ENSG00000199695	RNU6-1128P	0	0	0	NA	NA	NA	NA	NA
ENSG00000199697	RNU6-446P	0	0	0	NA	NA	NA	NA	NA
ENSG00000199698	Y_RNA	0	0	0	NA	NA	NA	NA	NA
ENSG00000199700	RNU6-223P	0	0	0	NA	NA	NA	NA	NA
ENSG00000199701	Y_RNA	0	0	0	NA	NA	NA	NA	NA
ENSG00000199702	RNU6-170P	0	0	0	NA	NA	NA	NA	NA
ENSG00000199704	SNORD115-29	0	0	0	NA	NA	NA	NA	NA
ENSG00000199705	Y_RNA	0	0	0	NA	NA	NA	NA	NA
ENSG00000199709	RNU4-23P	0	0	0	NA	NA	NA	NA	NA
ENSG00000199710	Y_RNA	0	0	0	NA	NA	NA	NA	NA
ENSG00000199711	Y_RNA	0	0	0	NA	NA	NA	NA	NA
ENSG00000199712	SNORD115-2	0	0	0	NA	NA	NA	NA	NA
ENSG00000199713	U8	0	0	0	NA	NA	NA	NA	NA
ENSG00000199715	Y_RNA	0	0	0	NA	NA	NA	NA	NA
ENSG00000199716	Y_RNA	0	0	0	NA	NA	NA	NA	NA
ENSG00000199719	RN7SKP74	0	0	0	NA	NA	NA	NA	NA
ENSG00000199728	RNU6-655P	0	0	0	NA	NA	NA	NA	NA
ENSG00000199730	RN7SKP95	0	0	0	NA	NA	NA	NA	NA
ENSG00000199731	RNU6-1079P	0	0	0	NA	NA	NA	NA	NA
ENSG00000199732	Y_RNA	0	0	0	NA	NA	NA	NA	NA
ENSG00000199733	RNA5SP307	0	0	0	NA	NA	NA	NA	NA
ENSG00000199735	RNU6-227P	0	0	0	NA	NA	NA	NA	NA
ENSG00000199739	RNU6-552P	0	0	0	NA	NA	NA	NA	NA
ENSG00000199740	Y_RNA	0	0	0	NA	NA	NA	NA	NA
ENSG00000199744	SNORD36A	0	0	0	NA	NA	NA	NA	NA
ENSG00000199751	Y_RNA	0	0	0	NA	NA	NA	NA	NA
ENSG00000199756	Y_RNA	0	0	0	NA	NA	NA	NA	NA
ENSG00000199762	Y_RNA	0	0	0	NA	NA	NA	NA	NA
ENSG00000199764	Y_RNA	0	0	0	NA	NA	NA	NA	NA
ENSG00000199765	RNU6-363P	0	0	0	NA	NA	NA	NA	NA
ENSG00000199767	RNU6-78P	0	0	0	NA	NA	NA	NA	NA
ENSG00000199771	RNA5SP426	0	0	0	NA	NA	NA	NA	NA
ENSG00000199773	RNU1-76P	0	0	0	NA	NA	NA	NA	NA
ENSG00000199780	Y_RNA	0	0	0	NA	NA	NA	NA	NA
ENSG00000199781	Y_RNA	0	0	0	NA	NA	NA	NA	NA
ENSG00000199782	SNORD115-9	0	0	0	NA	NA	NA	NA	NA
ENSG00000199783	gene_sourceensembl	0	0	0	NA	NA	NA	NA	NA
ENSG00000199784	RNU6-1287P	0	0	0	NA	NA	NA	NA	NA
ENSG00000199785	SNORA52	0	0	0	NA	NA	NA	NA	NA
ENSG00000199786	RNA5SP188	0	0	0	NA	NA	NA	NA	NA
ENSG00000199787	SNORA80C	0	0	0	NA	NA	NA	NA	NA
ENSG00000199788	RNY3P2	0	0	0	NA	NA	NA	NA	NA
ENSG00000199790	RNU6-836P	0	0	0	NA	NA	NA	NA	NA
ENSG00000199791	RNU6-451P	0	0	0	NA	NA	NA	NA	NA
ENSG00000199792	RNU6-1233P	0	0	0	NA	NA	NA	NA	NA
ENSG00000199796	RNU6-924P	0	0	0	NA	NA	NA	NA	NA
ENSG00000199797	Y_RNA	0	0	0	NA	NA	NA	NA	NA
ENSG00000199798	SNORD114-5	0	0	0	NA	NA	NA	NA	NA
ENSG00000199801	Y_RNA	0	0	0	NA	NA	NA	NA	NA
ENSG00000199803	RNU6-1159P	0	0	0	NA	NA	NA	NA	NA
ENSG00000199804	RNA5SP383	0	0	0	NA	NA	NA	NA	NA
ENSG00000199805	RNU1-134P	0	0	0	NA	NA	NA	NA	NA
ENSG00000199806	RNA5SP491	0	0	0	NA	NA	NA	NA	NA
ENSG00000199809	RNA5SP374	0	0	0	NA	NA	NA	NA	NA
ENSG00000199812	RNU6-428P	0	0	0	NA	NA	NA	NA	NA
ENSG00000199814	RNU6-1260P	0	0	0	NA	NA	NA	NA	NA
ENSG00000199815	gene_sourceensembl	0	0	0	NA	NA	NA	NA	NA
ENSG00000199824	RNU6-199P	0	0	0	NA	NA	NA	NA	NA
ENSG00000199827	RNU6-1290P	0	0	0	NA	NA	NA	NA	NA
ENSG00000199831	RN7SKP291	0	0	0	NA	NA	NA	NA	NA
ENSG00000199832	Y_RNA	0	0	0	NA	NA	NA	NA	NA
ENSG00000199833	SNORD115-21	0	0	0	NA	NA	NA	NA	NA
ENSG00000199836	RNU1-47P	0	0	0	NA	NA	NA	NA	NA
ENSG00000199839	RNA5SP150	0	0	0	NA	NA	NA	NA	NA
ENSG00000199840	Y_RNA	0	0	0	NA	NA	NA	NA	NA
ENSG00000199843	RNA5SP358	0	0	0	NA	NA	NA	NA	NA
ENSG00000199845	RNA5SP375	0	0	0	NA	NA	NA	NA	NA
ENSG00000199846	RNU1-72P	0	0	0	NA	NA	NA	NA	NA
ENSG00000199849	RNU5F-6P	0	0	0	NA	NA	NA	NA	NA
ENSG00000199851	U3	0	0	0	NA	NA	NA	NA	NA
ENSG00000199855	RNU6-490P	0	0	0	NA	NA	NA	NA	NA
ENSG00000199856	U3	0	0	0	NA	NA	NA	NA	NA
ENSG00000199857	gene_sourceensembl	0	0	0	NA	NA	NA	NA	NA
ENSG00000199858	RNU6-1120P	0	0	0	NA	NA	NA	NA	NA
ENSG00000199859	RNU6-582P	0	0	0	NA	NA	NA	NA	NA
ENSG00000199862	Y_RNA	0	0	0	NA	NA	NA	NA	NA
ENSG00000199865	RNU6-495P	0	0	0	NA	NA	NA	NA	NA
ENSG00000199866	Y_RNA	0	0	0	NA	NA	NA	NA	NA
ENSG00000199867	Y_RNA	0	0	0	NA	NA	NA	NA	NA
ENSG00000199870	Y_RNA	0	0	0	NA	NA	NA	NA	NA
ENSG00000199872	RNU6-942P	0	0	0	NA	NA	NA	NA	NA
ENSG00000199875	Y_RNA	0	0	0	NA	NA	NA	NA	NA
ENSG00000199878	RN7SKP149	0	0	0	NA	NA	NA	NA	NA
ENSG00000199879	RNVU1-22	0	0	0	NA	NA	NA	NA	NA
ENSG00000199880	RNU6-888P	0	0	0	NA	NA	NA	NA	NA
ENSG00000199881	Y_RNA	0	0	0	NA	NA	NA	NA	NA
ENSG00000199884	Y_RNA	0	0	0	NA	NA	NA	NA	NA
ENSG00000199885	RNU6-330P	0	0	0	NA	NA	NA	NA	NA
ENSG00000199886	RNU6-249P	0	0	0	NA	NA	NA	NA	NA
ENSG00000199890	Y_RNA	0	0	0	NA	NA	NA	NA	NA
ENSG00000199892	RNU1-17P	0	0	0	NA	NA	NA	NA	NA
ENSG00000199894	gene_sourceensembl	0	0	0	NA	NA	NA	NA	NA
ENSG00000199895	Y_RNA	0	0	0	NA	NA	NA	NA	NA
ENSG00000199899	Y_RNA	0	0	0	NA	NA	NA	NA	NA
ENSG00000199901	Y_RNA	0	0	0	NA	NA	NA	NA	NA
ENSG00000199903	RNU6-1273P	0	0	0	NA	NA	NA	NA	NA
ENSG00000199905	RNU6-492P	0	0	0	NA	NA	NA	NA	NA
ENSG00000199906	RNU5B-2P	0	0	0	NA	NA	NA	NA	NA
ENSG00000199910	RNA5S10	0	0	0	NA	NA	NA	NA	NA
ENSG00000199911	Y_RNA	0	0	0	NA	NA	NA	NA	NA
ENSG00000199912	Y_RNA	0	0	0	NA	NA	NA	NA	NA
ENSG00000199913	Y_RNA	0	0	0	NA	NA	NA	NA	NA
ENSG00000199914	SNORD114-16	0	0	0	NA	NA	NA	NA	NA
ENSG00000199920	RNU4-44P	0	0	0	NA	NA	NA	NA	NA
ENSG00000199921	RNU6-161P	0	0	0	NA	NA	NA	NA	NA
ENSG00000199924	RNU6-1252P	0	0	0	NA	NA	NA	NA	NA
ENSG00000199927	gene_sourceensembl	0	0	0	NA	NA	NA	NA	NA
ENSG00000199929	RNA5SP405	0	0	0	NA	NA	NA	NA	NA
ENSG00000199932	RNU1-18P	0	0	0	NA	NA	NA	NA	NA
ENSG00000199934	SNORD81	0	0	0	NA	NA	NA	NA	NA
ENSG00000199936	Y_RNA	0	0	0	NA	NA	NA	NA	NA
ENSG00000199938	Y_RNA	0	0	0	NA	NA	NA	NA	NA
ENSG00000199940	RN7SKP75	0	0	0	NA	NA	NA	NA	NA
ENSG00000199942	SNORD114-19	0	0	0	NA	NA	NA	NA	NA
ENSG00000199944	RNU6-653P	0	0	0	NA	NA	NA	NA	NA
ENSG00000199949	Y_RNA	0	0	0	NA	NA	NA	NA	NA
ENSG00000199953	RNA5SP443	0	0	0	NA	NA	NA	NA	NA
ENSG00000199959	gene_sourceensembl	0	0	0	NA	NA	NA	NA	NA
ENSG00000199960	SNORD115-14	0	0	0	NA	NA	NA	NA	NA
ENSG00000199961	SNORD1B	0	0	0	NA	NA	NA	NA	NA
ENSG00000199962	Y_RNA	0	0	0	NA	NA	NA	NA	NA
ENSG00000199963	RNU6-605P	0	0	0	NA	NA	NA	NA	NA
ENSG00000199964	Y_RNA	0	0	0	NA	NA	NA	NA	NA
ENSG00000199968	SNORD115-19	0	0	0	NA	NA	NA	NA	NA
ENSG00000199970	SNORD115-3	0	0	0	NA	NA	NA	NA	NA
ENSG00000199971	RNU6-797P	0	0	0	NA	NA	NA	NA	NA
ENSG00000199975	RN7SKP243	0	0	0	NA	NA	NA	NA	NA
ENSG00000199977	SNORA73	0	0	0	NA	NA	NA	NA	NA
ENSG00000199979	Y_RNA	0	0	0	NA	NA	NA	NA	NA
ENSG00000199985	RNA5SP264	0	0	0	NA	NA	NA	NA	NA
ENSG00000199986	RNU6-486P	0	0	0	NA	NA	NA	NA	NA
ENSG00000199990	VTRNA1-1	0	0	0	NA	NA	NA	NA	NA
ENSG00000199994	RNA5SP145	0	0	0	NA	NA	NA	NA	NA
ENSG00000200003	RNU6-986P	0	0	0	NA	NA	NA	NA	NA
ENSG00000200008	Y_RNA	0	0	0	NA	NA	NA	NA	NA
ENSG00000200011	Y_RNA	0	0	0	NA	NA	NA	NA	NA
ENSG00000200013	RNU6-623P	0	0	0	NA	NA	NA	NA	NA
ENSG00000200021	RNA5SP448	0	0	0	NA	NA	NA	NA	NA
ENSG00000200024	Y_RNA	0	0	0	NA	NA	NA	NA	NA
ENSG00000200026	U8	0	0	0	NA	NA	NA	NA	NA
ENSG00000200028	RNA5SP98	0	0	0	NA	NA	NA	NA	NA
ENSG00000200029	RNU6-642P	0	0	0	NA	NA	NA	NA	NA
ENSG00000200033	RNU6-403P	0	0	0	NA	NA	NA	NA	NA
ENSG00000200034	RNU4-73P	0	0	0	NA	NA	NA	NA	NA
ENSG00000200036	RNA5SP65	0	0	0	NA	NA	NA	NA	NA
ENSG00000200040	Y_RNA	0	0	0	NA	NA	NA	NA	NA
ENSG00000200041	Y_RNA	0	0	0	NA	NA	NA	NA	NA
ENSG00000200047	RN7SKP115	0	0	0	NA	NA	NA	NA	NA
ENSG00000200048	RNU6-812P	0	0	0	NA	NA	NA	NA	NA
ENSG00000200049	Y_RNA	0	0	0	NA	NA	NA	NA	NA
ENSG00000200051	gene_sourceensembl	0	0	0	NA	NA	NA	NA	NA
ENSG00000200057	RN7SKP63	0	0	0	NA	NA	NA	NA	NA
ENSG00000200058	RNA5SP218	0	0	0	NA	NA	NA	NA	NA
ENSG00000200059	Y_RNA	0	0	0	NA	NA	NA	NA	NA
ENSG00000200060	Y_RNA	0	0	0	NA	NA	NA	NA	NA
ENSG00000200062	RNU4-58P	0	0	0	NA	NA	NA	NA	NA
ENSG00000200063	gene_sourceensembl	0	0	0	NA	NA	NA	NA	NA
ENSG00000200064	RNY4P9	0	0	0	NA	NA	NA	NA	NA
ENSG00000200065	Y_RNA	0	0	0	NA	NA	NA	NA	NA
ENSG00000200072	gene_sourceensembl	0	0	0	NA	NA	NA	NA	NA
ENSG00000200079	RNA5SP326	0	0	0	NA	NA	NA	NA	NA
ENSG00000200084	SNORD68	0	0	0	NA	NA	NA	NA	NA
ENSG00000200085	Y_RNA	0	0	0	NA	NA	NA	NA	NA
ENSG00000200086	RNU6-433P	0	0	0	NA	NA	NA	NA	NA
ENSG00000200089	SNORD114-31	0	0	0	NA	NA	NA	NA	NA
ENSG00000200095	RNU6-181P	0	0	0	NA	NA	NA	NA	NA
ENSG00000200097	RNU6-1167P	0	0	0	NA	NA	NA	NA	NA
ENSG00000200101	RNU6-508P	0	0	0	NA	NA	NA	NA	NA
ENSG00000200102	RNU6-252P	0	0	0	NA	NA	NA	NA	NA
ENSG00000200106	RNU6-984P	0	0	0	NA	NA	NA	NA	NA
ENSG00000200107	RNU6-1249P	0	0	0	NA	NA	NA	NA	NA
ENSG00000200108	RNU6-774P	0	0	0	NA	NA	NA	NA	NA
ENSG00000200112	gene_sourceensembl	0	0	0	NA	NA	NA	NA	NA
ENSG00000200113	gene_sourceensembl	0	0	0	NA	NA	NA	NA	NA
ENSG00000200118	Y_RNA	0	0	0	NA	NA	NA	NA	NA
ENSG00000200120	Y_RNA	0	0	0	NA	NA	NA	NA	NA
ENSG00000200121	Y_RNA	0	0	0	NA	NA	NA	NA	NA
ENSG00000200131	RN7SKP77	0	0	0	NA	NA	NA	NA	NA
ENSG00000200132	RNU6-1021P	0	0	0	NA	NA	NA	NA	NA
ENSG00000200135	Y_RNA	0	0	0	NA	NA	NA	NA	NA
ENSG00000200138	RNY1P10	0	0	0	NA	NA	NA	NA	NA
ENSG00000200139	RNU6-778P	0	0	0	NA	NA	NA	NA	NA
ENSG00000200142	Y_RNA	0	0	0	NA	NA	NA	NA	NA
ENSG00000200146	RNU6-544P	0	0	0	NA	NA	NA	NA	NA
ENSG00000200150	gene_sourceensembl	0	0	0	NA	NA	NA	NA	NA
ENSG00000200151	RN7SKP231	0	0	0	NA	NA	NA	NA	NA
ENSG00000200152	RNU6-216P	0	0	0	NA	NA	NA	NA	NA
ENSG00000200153	RNU6-23P	0	0	0	NA	NA	NA	NA	NA
ENSG00000200161	RN7SKP145	0	0	0	NA	NA	NA	NA	NA
ENSG00000200162	Y_RNA	0	0	0	NA	NA	NA	NA	NA
ENSG00000200163	SNORD115-18	0	0	0	NA	NA	NA	NA	NA
ENSG00000200164	Y_RNA	0	0	0	NA	NA	NA	NA	NA
ENSG00000200168	RNA5SP350	0	0	0	NA	NA	NA	NA	NA
ENSG00000200169	RNU5D-1	0	0	0	NA	NA	NA	NA	NA
ENSG00000200171	Y_RNA	0	0	0	NA	NA	NA	NA	NA
ENSG00000200174	Y_RNA	0	0	0	NA	NA	NA	NA	NA
ENSG00000200175	RNU6-1309P	0	0	0	NA	NA	NA	NA	NA
ENSG00000200176	RNU1-19P	0	0	0	NA	NA	NA	NA	NA
ENSG00000200179	Y_RNA	0	0	0	NA	NA	NA	NA	NA
ENSG00000200183	RNU6-238P	0	0	0	NA	NA	NA	NA	NA
ENSG00000200184	RNU1-20P	0	0	0	NA	NA	NA	NA	NA
ENSG00000200189	RNU6-832P	0	0	0	NA	NA	NA	NA	NA
ENSG00000200191	U8	0	0	0	NA	NA	NA	NA	NA
ENSG00000200197	RNU1-21P	0	0	0	NA	NA	NA	NA	NA
ENSG00000200198	RN7SKP211	0	0	0	NA	NA	NA	NA	NA
ENSG00000200201	Y_RNA	0	0	0	NA	NA	NA	NA	NA
ENSG00000200204	RNU1-22P	0	0	0	NA	NA	NA	NA	NA
ENSG00000200206	gene_sourceensembl	0	0	0	NA	NA	NA	NA	NA
ENSG00000200208	Y_RNA	0	0	0	NA	NA	NA	NA	NA
ENSG00000200209	Y_RNA	0	0	0	NA	NA	NA	NA	NA
ENSG00000200211	RNY4P27	0	0	0	NA	NA	NA	NA	NA
ENSG00000200213	RNU6-992P	0	0	0	NA	NA	NA	NA	NA
ENSG00000200215	SNORD113-6	0	0	0	NA	NA	NA	NA	NA
ENSG00000200216	RNU6-745P	0	0	0	NA	NA	NA	NA	NA
ENSG00000200217	RNU6-839P	0	0	0	NA	NA	NA	NA	NA
ENSG00000200218	RNU6-697P	0	0	0	NA	NA	NA	NA	NA
ENSG00000200220	RNU6-179P	0	0	0	NA	NA	NA	NA	NA
ENSG00000200222	U3	0	0	0	NA	NA	NA	NA	NA
ENSG00000200224	RNU6-626P	0	0	0	NA	NA	NA	NA	NA
ENSG00000200225	RNA5SP382	0	0	0	NA	NA	NA	NA	NA
ENSG00000200227	RNA5SP197	0	0	0	NA	NA	NA	NA	NA
ENSG00000200231	RNU1-23P	0	0	0	NA	NA	NA	NA	NA
ENSG00000200235	gene_sourceensembl	0	0	0	NA	NA	NA	NA	NA
ENSG00000200237	SNORA70	0	0	0	NA	NA	NA	NA	NA
ENSG00000200238	RNA5SP133	0	0	0	NA	NA	NA	NA	NA
ENSG00000200241	Y_RNA	0	0	0	NA	NA	NA	NA	NA
ENSG00000200246	RNA5SP263	0	0	0	NA	NA	NA	NA	NA
ENSG00000200247	RNU6-254P	0	0	0	NA	NA	NA	NA	NA
ENSG00000200248	RNA5SP214	0	0	0	NA	NA	NA	NA	NA
ENSG00000200250	RNU6-1147P	0	0	0	NA	NA	NA	NA	NA
ENSG00000200252	Y_RNA	0	0	0	NA	NA	NA	NA	NA
ENSG00000200253	RNU6-529P	0	0	0	NA	NA	NA	NA	NA
ENSG00000200254	RNU6-536P	0	0	0	NA	NA	NA	NA	NA
ENSG00000200256	Y_RNA	0	0	0	NA	NA	NA	NA	NA
ENSG00000200259	SNORD35A	0	0	0	NA	NA	NA	NA	NA
ENSG00000200261	Y_RNA	0	0	0	NA	NA	NA	NA	NA
ENSG00000200262	Y_RNA	0	0	0	NA	NA	NA	NA	NA
ENSG00000200267	RNU6-66P	0	0	0	NA	NA	NA	NA	NA
ENSG00000200269	RNU6-838P	0	0	0	NA	NA	NA	NA	NA
ENSG00000200274	RNU4-32P	0	0	0	NA	NA	NA	NA	NA
ENSG00000200275	RNA5SP199	0	0	0	NA	NA	NA	NA	NA
ENSG00000200278	RNA5SP352	0	0	0	NA	NA	NA	NA	NA
ENSG00000200279	SNORD114-10	0	0	0	NA	NA	NA	NA	NA
ENSG00000200281	RNU6-624P	0	0	0	NA	NA	NA	NA	NA
ENSG00000200283	Y_RNA	0	0	0	NA	NA	NA	NA	NA
ENSG00000200287	Y_RNA	0	0	0	NA	NA	NA	NA	NA
ENSG00000200288	gene_sourceensembl	0	0	0	NA	NA	NA	NA	NA
ENSG00000200291	Y_RNA	0	0	0	NA	NA	NA	NA	NA
ENSG00000200293	RNA5SP393	0	0	0	NA	NA	NA	NA	NA
ENSG00000200294	gene_sourceensembl	0	0	0	NA	NA	NA	NA	NA
ENSG00000200295	RNU6-527P	0	0	0	NA	NA	NA	NA	NA
ENSG00000200296	RNU1-83P	0	0	0	NA	NA	NA	NA	NA
ENSG00000200298	Y_RNA	0	0	0	NA	NA	NA	NA	NA
ENSG00000200301	RNA5SP483	0	0	0	NA	NA	NA	NA	NA
ENSG00000200303	RNU6-940P	0	0	0	NA	NA	NA	NA	NA
ENSG00000200304	RNU6-1255P	0	0	0	NA	NA	NA	NA	NA
ENSG00000200305	Y_RNA	0	0	0	NA	NA	NA	NA	NA
ENSG00000200309	Y_RNA	0	0	0	NA	NA	NA	NA	NA
ENSG00000200310	RNA5SP215	0	0	0	NA	NA	NA	NA	NA
ENSG00000200313	RNA5-8SP7	0	0	0	NA	NA	NA	NA	NA
ENSG00000200314	Y_RNA	0	0	0	NA	NA	NA	NA	NA
ENSG00000200318	SNORD3P1	0	0	0	NA	NA	NA	NA	NA
ENSG00000200320	SNORA63	0	0	0	NA	NA	NA	NA	NA
ENSG00000200325	Y_RNA	0	0	0	NA	NA	NA	NA	NA
ENSG00000200326	RNA5SP391	0	0	0	NA	NA	NA	NA	NA
ENSG00000200327	RNA5SP62	0	0	0	NA	NA	NA	NA	NA
ENSG00000200331	RNU6-183P	0	0	0	NA	NA	NA	NA	NA
ENSG00000200332	Y_RNA	0	0	0	NA	NA	NA	NA	NA
ENSG00000200334	Y_RNA	0	0	0	NA	NA	NA	NA	NA
ENSG00000200336	RNA5SP333	0	0	0	NA	NA	NA	NA	NA
ENSG00000200338	RNU1-49P	0	0	0	NA	NA	NA	NA	NA
ENSG00000200340	RNU1-105P	0	0	0	NA	NA	NA	NA	NA
ENSG00000200343	RNA5S8	0	0	0	NA	NA	NA	NA	NA
ENSG00000200344	Y_RNA	0	0	0	NA	NA	NA	NA	NA
ENSG00000200345	RNU6-485P	0	0	0	NA	NA	NA	NA	NA
ENSG00000200350	RNU6-1285P	0	0	0	NA	NA	NA	NA	NA
ENSG00000200351	Y_RNA	0	0	0	NA	NA	NA	NA	NA
ENSG00000200354	SNORA71D	0	0	0	NA	NA	NA	NA	NA
ENSG00000200355	SNORA72	0	0	0	NA	NA	NA	NA	NA
ENSG00000200356	RNU6-833P	0	0	0	NA	NA	NA	NA	NA
ENSG00000200360	RNU6-792P	0	0	0	NA	NA	NA	NA	NA
ENSG00000200361	Y_RNA	0	0	0	NA	NA	NA	NA	NA
ENSG00000200366	RNU6-511P	0	0	0	NA	NA	NA	NA	NA
ENSG00000200367	SNORD113-8	0	0	0	NA	NA	NA	NA	NA
ENSG00000200369	RNU6-666P	0	0	0	NA	NA	NA	NA	NA
ENSG00000200370	RNA5S17	0	0	0	NA	NA	NA	NA	NA
ENSG00000200372	RNU5E-8P	0	0	0	NA	NA	NA	NA	NA
ENSG00000200376	RNU5E-10P	0	0	0	NA	NA	NA	NA	NA
ENSG00000200377	gene_sourceensembl	0	0	0	NA	NA	NA	NA	NA
ENSG00000200378	RNU5B-4P	0	0	0	NA	NA	NA	NA	NA
ENSG00000200379	RN7SKP45	0	0	0	NA	NA	NA	NA	NA
ENSG00000200381	RNA5S4	0	0	0	NA	NA	NA	NA	NA
ENSG00000200385	gene_sourceensembl	0	0	0	NA	NA	NA	NA	NA
ENSG00000200389	RNU6-509P	0	0	0	NA	NA	NA	NA	NA
ENSG00000200390	Y_RNA	0	0	0	NA	NA	NA	NA	NA
ENSG00000200391	Y_RNA	0	0	0	NA	NA	NA	NA	NA
ENSG00000200393	RNU6-698P	0	0	0	NA	NA	NA	NA	NA
ENSG00000200397	Y_RNA	0	0	0	NA	NA	NA	NA	NA
ENSG00000200398	SNORD115-24	0	0	0	NA	NA	NA	NA	NA
ENSG00000200403	RNU6-1099P	0	0	0	NA	NA	NA	NA	NA
ENSG00000200406	SNORD114-23	0	0	0	NA	NA	NA	NA	NA
ENSG00000200407	RNU6-1169P	0	0	0	NA	NA	NA	NA	NA
ENSG00000200408	RNA5SP74	0	0	0	NA	NA	NA	NA	NA
ENSG00000200411	RNA5SP346	0	0	0	NA	NA	NA	NA	NA
ENSG00000200413	SNORD114-26	0	0	0	NA	NA	NA	NA	NA
ENSG00000200418	SNORA63B	0	0	0	NA	NA	NA	NA	NA
ENSG00000200421	Y_RNA	0	0	0	NA	NA	NA	NA	NA
ENSG00000200422	gene_sourceensembl	0	0	0	NA	NA	NA	NA	NA
ENSG00000200424	RNU6-1155P	0	0	0	NA	NA	NA	NA	NA
ENSG00000200427	Y_RNA	0	0	0	NA	NA	NA	NA	NA
ENSG00000200428	Y_RNA	0	0	0	NA	NA	NA	NA	NA
ENSG00000200431	RNU4-81P	0	0	0	NA	NA	NA	NA	NA
ENSG00000200432	Y_RNA	0	0	0	NA	NA	NA	NA	NA
ENSG00000200434	RNA5-8SP2	0	0	0	NA	NA	NA	NA	NA
ENSG00000200436	Y_RNA	0	0	0	NA	NA	NA	NA	NA
ENSG00000200437	RNU6-799P	0	0	0	NA	NA	NA	NA	NA
ENSG00000200443	RNU6-1066P	0	0	0	NA	NA	NA	NA	NA
ENSG00000200444	RNU6-1339P	0	0	0	NA	NA	NA	NA	NA
ENSG00000200446	RNU6-1085P	0	0	0	NA	NA	NA	NA	NA
ENSG00000200448	Y_RNA	0	0	0	NA	NA	NA	NA	NA
ENSG00000200455	RNU6-1112P	0	0	0	NA	NA	NA	NA	NA
ENSG00000200456	RNU6-1097P	0	0	0	NA	NA	NA	NA	NA
ENSG00000200462	RNU6-727P	0	0	0	NA	NA	NA	NA	NA
ENSG00000200463	SNORD118	0	0	0	NA	NA	NA	NA	NA
ENSG00000200468	RNA5SP403	0	0	0	NA	NA	NA	NA	NA
ENSG00000200469	RNU6-112P	0	0	0	NA	NA	NA	NA	NA
ENSG00000200471	RNU6-1125P	0	0	0	NA	NA	NA	NA	NA
ENSG00000200472	RN7SKP44	0	0	0	NA	NA	NA	NA	NA
ENSG00000200473	RNA5SP507	0	0	0	NA	NA	NA	NA	NA
ENSG00000200475	RN7SKP162	0	0	0	NA	NA	NA	NA	NA
ENSG00000200478	SNORD115-41	0	0	0	NA	NA	NA	NA	NA
ENSG00000200480	SNORD114-28	0	0	0	NA	NA	NA	NA	NA
ENSG00000200483	RNU6-1017P	0	0	0	NA	NA	NA	NA	NA
ENSG00000200484	RNU6-1244P	0	0	0	NA	NA	NA	NA	NA
ENSG00000200485	Y_RNA	0	0	0	NA	NA	NA	NA	NA
ENSG00000200486	SNORD115-11	0	0	0	NA	NA	NA	NA	NA
ENSG00000200487	RNA5SP322	0	0	0	NA	NA	NA	NA	NA
ENSG00000200492	U3	0	0	0	NA	NA	NA	NA	NA
ENSG00000200495	RNU6-1205P	0	0	0	NA	NA	NA	NA	NA
ENSG00000200496	U8	0	0	0	NA	NA	NA	NA	NA
ENSG00000200502	Y_RNA	0	0	0	NA	NA	NA	NA	NA
ENSG00000200503	SNORD115-5	0	0	0	NA	NA	NA	NA	NA
ENSG00000200506	Y_RNA	0	0	0	NA	NA	NA	NA	NA
ENSG00000200508	Y_RNA	0	0	0	NA	NA	NA	NA	NA
ENSG00000200516	RNA5SP378	0	0	0	NA	NA	NA	NA	NA
ENSG00000200520	RNU6-1214P	0	0	0	NA	NA	NA	NA	NA
ENSG00000200521	Y_RNA	0	0	0	NA	NA	NA	NA	NA
ENSG00000200522	RNU6-957P	0	0	0	NA	NA	NA	NA	NA
ENSG00000200525	RNU6-1209P	0	0	0	NA	NA	NA	NA	NA
ENSG00000200526	RNY4P14	0	0	0	NA	NA	NA	NA	NA
ENSG00000200527	RNA5SP457	0	0	0	NA	NA	NA	NA	NA
ENSG00000200528	RNU6-1331P	0	0	0	NA	NA	NA	NA	NA
ENSG00000200530	SNORD35B	0	0	0	NA	NA	NA	NA	NA
ENSG00000200536	gene_sourceensembl	0	0	0	NA	NA	NA	NA	NA
ENSG00000200537	RNY4P6	0	0	0	NA	NA	NA	NA	NA
ENSG00000200538	U3	0	0	0	NA	NA	NA	NA	NA
ENSG00000200545	U3	0	0	0	NA	NA	NA	NA	NA
ENSG00000200547	Y_RNA	0	0	0	NA	NA	NA	NA	NA
ENSG00000200552	Y_RNA	0	0	0	NA	NA	NA	NA	NA
ENSG00000200553	Y_RNA	0	0	0	NA	NA	NA	NA	NA
ENSG00000200554	RNU6-1020P	0	0	0	NA	NA	NA	NA	NA
ENSG00000200555	RNU6-525P	0	0	0	NA	NA	NA	NA	NA
ENSG00000200556	RNU6-103P	0	0	0	NA	NA	NA	NA	NA
ENSG00000200558	RNA5SP429	0	0	0	NA	NA	NA	NA	NA
ENSG00000200560	RNU6-288P	0	0	0	NA	NA	NA	NA	NA
ENSG00000200563	RNU6-640P	0	0	0	NA	NA	NA	NA	NA
ENSG00000200564	SNORD115-39	0	0	0	NA	NA	NA	NA	NA
ENSG00000200566	RNU5F-7P	0	0	0	NA	NA	NA	NA	NA
ENSG00000200570	RNU6-829P	0	0	0	NA	NA	NA	NA	NA
ENSG00000200571	RNU6-1284P	0	0	0	NA	NA	NA	NA	NA
ENSG00000200572	Y_RNA	0	0	0	NA	NA	NA	NA	NA
ENSG00000200575	RNU6-414P	0	0	0	NA	NA	NA	NA	NA
ENSG00000200579	Y_RNA	0	0	0	NA	NA	NA	NA	NA
ENSG00000200587	RNA5SP514	0	0	0	NA	NA	NA	NA	NA
ENSG00000200591	Y_RNA	0	0	0	NA	NA	NA	NA	NA
ENSG00000200593	SNORD115-33	0	0	0	NA	NA	NA	NA	NA
ENSG00000200594	RNU6-824P	0	0	0	NA	NA	NA	NA	NA
ENSG00000200597	RNVU1-33	0	0	0	NA	NA	NA	NA	NA
ENSG00000200600	Y_RNA	0	0	0	NA	NA	NA	NA	NA
ENSG00000200601	RNA5SP50	0	0	0	NA	NA	NA	NA	NA
ENSG00000200605	Y_RNA	0	0	0	NA	NA	NA	NA	NA
ENSG00000200608	SNORD114-11	0	0	0	NA	NA	NA	NA	NA
ENSG00000200610	Y_RNA	0	0	0	NA	NA	NA	NA	NA
ENSG00000200612	SNORD114-25	0	0	0	NA	NA	NA	NA	NA
ENSG00000200613	RNA5SP349	0	0	0	NA	NA	NA	NA	NA
ENSG00000200615	Y_RNA	0	0	0	NA	NA	NA	NA	NA
ENSG00000200616	Y_RNA	0	0	0	NA	NA	NA	NA	NA
ENSG00000200619	RNA5SP447	0	0	0	NA	NA	NA	NA	NA
ENSG00000200620	gene_sourceensembl	0	0	0	NA	NA	NA	NA	NA
ENSG00000200622	RNU6-1059P	0	0	0	NA	NA	NA	NA	NA
ENSG00000200623	SNORD18A	0	0	0	NA	NA	NA	NA	NA
ENSG00000200624	RNA5S6	0	0	0	NA	NA	NA	NA	NA
ENSG00000200626	RNA5SP325	0	0	0	NA	NA	NA	NA	NA
ENSG00000200629	RNY1P11	0	0	0	NA	NA	NA	NA	NA
ENSG00000200630	Y_RNA	0	0	0	NA	NA	NA	NA	NA
ENSG00000200632	SNORD113-7	0	0	0	NA	NA	NA	NA	NA
ENSG00000200635	Y_RNA	0	0	0	NA	NA	NA	NA	NA
ENSG00000200636	SNORD114-27	0	0	0	NA	NA	NA	NA	NA
ENSG00000200637	RNU5F-3P	0	0	0	NA	NA	NA	NA	NA
ENSG00000200638	SNORD115-37	0	0	0	NA	NA	NA	NA	NA
ENSG00000200645	RNU6-1210P	0	0	0	NA	NA	NA	NA	NA
ENSG00000200646	Y_RNA	0	0	0	NA	NA	NA	NA	NA
ENSG00000200648	RNU6-226P	0	0	0	NA	NA	NA	NA	NA
ENSG00000200650	RNA5SP114	0	0	0	NA	NA	NA	NA	NA
ENSG00000200652	gene_sourceensembl	0	0	0	NA	NA	NA	NA	NA
ENSG00000200653	RNU4-92P	0	0	0	NA	NA	NA	NA	NA
ENSG00000200656	SNORA5B	0	0	0	NA	NA	NA	NA	NA
ENSG00000200661	SNORD116-10	0	0	0	NA	NA	NA	NA	NA
ENSG00000200664	Y_RNA	0	0	0	NA	NA	NA	NA	NA
ENSG00000200670	RNU6-912P	0	0	0	NA	NA	NA	NA	NA
ENSG00000200673	RN7SKP174	0	0	0	NA	NA	NA	NA	NA
ENSG00000200674	RN7SKP160	0	0	0	NA	NA	NA	NA	NA
ENSG00000200677	SNORD18	0	0	0	NA	NA	NA	NA	NA
ENSG00000200680	SNORD115-4	0	0	0	NA	NA	NA	NA	NA
ENSG00000200681	RNU6-263P	0	0	0	NA	NA	NA	NA	NA
ENSG00000200683	RNU6-379P	0	0	0	NA	NA	NA	NA	NA
ENSG00000200685	Y_RNA	0	0	0	NA	NA	NA	NA	NA
ENSG00000200686	RNY3P3	0	0	0	NA	NA	NA	NA	NA
ENSG00000200687	RNA5SP335	0	0	0	NA	NA	NA	NA	NA
ENSG00000200693	U3	0	0	0	NA	NA	NA	NA	NA
ENSG00000200701	RNU6-674P	0	0	0	NA	NA	NA	NA	NA
ENSG00000200702	Y_RNA	0	0	0	NA	NA	NA	NA	NA
ENSG00000200703	RNU6-873P	0	0	0	NA	NA	NA	NA	NA
ENSG00000200706	gene_sourceensembl	0	0	0	NA	NA	NA	NA	NA
ENSG00000200708	RN7SKP93	0	0	0	NA	NA	NA	NA	NA
ENSG00000200709	RNA5SP27	0	0	0	NA	NA	NA	NA	NA
ENSG00000200711	RNA5SP28	0	0	0	NA	NA	NA	NA	NA
ENSG00000200713	RNU6-682P	0	0	0	NA	NA	NA	NA	NA
ENSG00000200714	Y_RNA	0	0	0	NA	NA	NA	NA	NA
ENSG00000200718	RN7SKP103	0	0	0	NA	NA	NA	NA	NA
ENSG00000200719	RNA5SP260	0	0	0	NA	NA	NA	NA	NA
ENSG00000200720	RNU6-931P	0	0	0	NA	NA	NA	NA	NA
ENSG00000200726	SNORD115-8	0	0	0	NA	NA	NA	NA	NA
ENSG00000200728	RNU6-271P	0	0	0	NA	NA	NA	NA	NA
ENSG00000200731	RNU1-124P	0	0	0	NA	NA	NA	NA	NA
ENSG00000200732	RNU6-194P	0	0	0	NA	NA	NA	NA	NA
ENSG00000200733	gene_sourceensembl	0	0	0	NA	NA	NA	NA	NA
ENSG00000200737	Y_RNA	0	0	0	NA	NA	NA	NA	NA
ENSG00000200738	RNA5SP472	0	0	0	NA	NA	NA	NA	NA
ENSG00000200741	RNA5SP161	0	0	0	NA	NA	NA	NA	NA
ENSG00000200742	Y_RNA	0	0	0	NA	NA	NA	NA	NA
ENSG00000200745	RNU1-31P	0	0	0	NA	NA	NA	NA	NA
ENSG00000200750	Y_RNA	0	0	0	NA	NA	NA	NA	NA
ENSG00000200752	Y_RNA	0	0	0	NA	NA	NA	NA	NA
ENSG00000200753	gene_sourceensembl	0	0	0	NA	NA	NA	NA	NA
ENSG00000200754	Y_RNA	0	0	0	NA	NA	NA	NA	NA
ENSG00000200755	RNA5SP68	0	0	0	NA	NA	NA	NA	NA
ENSG00000200756	RNU6-236P	0	0	0	NA	NA	NA	NA	NA
ENSG00000200757	SNORD115-16	0	0	0	NA	NA	NA	NA	NA
ENSG00000200759	RNU6-884P	0	0	0	NA	NA	NA	NA	NA
ENSG00000200761	RN7SKP113	0	0	0	NA	NA	NA	NA	NA
ENSG00000200763	RNU6-961P	0	0	0	NA	NA	NA	NA	NA
ENSG00000200764	Y_RNA	0	0	0	NA	NA	NA	NA	NA
ENSG00000200769	Y_RNA	0	0	0	NA	NA	NA	NA	NA
ENSG00000200774	RNU6-478P	0	0	0	NA	NA	NA	NA	NA
ENSG00000200779	RNU6-105P	0	0	0	NA	NA	NA	NA	NA
ENSG00000200785	SNORD8	0	0	0	NA	NA	NA	NA	NA
ENSG00000200786	RNA5SP234	0	0	0	NA	NA	NA	NA	NA
ENSG00000200789	RNU1-65P	0	0	0	NA	NA	NA	NA	NA
ENSG00000200790	RNU6-631P	0	0	0	NA	NA	NA	NA	NA
ENSG00000200792	SNORA80A	0	0	0	NA	NA	NA	NA	NA
ENSG00000200794	RN7SKP250	0	0	0	NA	NA	NA	NA	NA
ENSG00000200796	RNU6-753P	0	0	0	NA	NA	NA	NA	NA
ENSG00000200799	RNU6-770P	0	0	0	NA	NA	NA	NA	NA
ENSG00000200800	RNU1-130P	0	0	0	NA	NA	NA	NA	NA
ENSG00000200801	SNORD115-28	0	0	0	NA	NA	NA	NA	NA
ENSG00000200806	RNA5SP275	0	0	0	NA	NA	NA	NA	NA
ENSG00000200807	RNU1-32P	0	0	0	NA	NA	NA	NA	NA
ENSG00000200812	SNORD115-6	0	0	0	NA	NA	NA	NA	NA
ENSG00000200814	RNU6-595P	0	0	0	NA	NA	NA	NA	NA
ENSG00000200815	RNU6-1091P	0	0	0	NA	NA	NA	NA	NA
ENSG00000200816	SNORA38	0	0	0	NA	NA	NA	NA	NA
ENSG00000200817	RNU6-899P	0	0	0	NA	NA	NA	NA	NA
ENSG00000200818	RNU6-1204P	0	0	0	NA	NA	NA	NA	NA
ENSG00000200822	Y_RNA	0	0	0	NA	NA	NA	NA	NA
ENSG00000200823	SNORD114-2	0	0	0	NA	NA	NA	NA	NA
ENSG00000200827	RNU6-324P	0	0	0	NA	NA	NA	NA	NA
ENSG00000200829	Y_RNA	0	0	0	NA	NA	NA	NA	NA
ENSG00000200830	RN7SKP134	0	0	0	NA	NA	NA	NA	NA
ENSG00000200831	SNORD36B	0	0	0	NA	NA	NA	NA	NA
ENSG00000200832	SNORD114-4	0	0	0	NA	NA	NA	NA	NA
ENSG00000200834	Y_RNA	0	0	0	NA	NA	NA	NA	NA
ENSG00000200839	RNA5SP48	0	0	0	NA	NA	NA	NA	NA
ENSG00000200840	RNU6-82P	0	0	0	NA	NA	NA	NA	NA
ENSG00000200842	Y_RNA	0	0	0	NA	NA	NA	NA	NA
ENSG00000200847	Y_RNA	0	0	0	NA	NA	NA	NA	NA
ENSG00000200849	Y_RNA	0	0	0	NA	NA	NA	NA	NA
ENSG00000200852	RNA5SP499	0	0	0	NA	NA	NA	NA	NA
ENSG00000200855	Y_RNA	0	0	0	NA	NA	NA	NA	NA
ENSG00000200857	Y_RNA	0	0	0	NA	NA	NA	NA	NA
ENSG00000200860	Y_RNA	0	0	0	NA	NA	NA	NA	NA
ENSG00000200867	RN7SKP36	0	0	0	NA	NA	NA	NA	NA
ENSG00000200869	RNU6-457P	0	0	0	NA	NA	NA	NA	NA
ENSG00000200871	RNU6-810P	0	0	0	NA	NA	NA	NA	NA
ENSG00000200872	RNA5SP456	0	0	0	NA	NA	NA	NA	NA
ENSG00000200873	RNA5SP399	0	0	0	NA	NA	NA	NA	NA
ENSG00000200874	Y_RNA	0	0	0	NA	NA	NA	NA	NA
ENSG00000200875	RNU6-340P	0	0	0	NA	NA	NA	NA	NA
ENSG00000200877	RNU6-560P	0	0	0	NA	NA	NA	NA	NA
ENSG00000200882	RNU6-681P	0	0	0	NA	NA	NA	NA	NA
ENSG00000200883	Y_RNA	0	0	0	NA	NA	NA	NA	NA
ENSG00000200884	Y_RNA	0	0	0	NA	NA	NA	NA	NA
ENSG00000200885	RNU1-146P	0	0	0	NA	NA	NA	NA	NA
ENSG00000200887	RNU6-598P	0	0	0	NA	NA	NA	NA	NA
ENSG00000200888	Y_RNA	0	0	0	NA	NA	NA	NA	NA
ENSG00000200889	RNU4-13P	0	0	0	NA	NA	NA	NA	NA
ENSG00000200890	RNA5SP99	0	0	0	NA	NA	NA	NA	NA
ENSG00000200891	gene_sourceensembl	0	0	0	NA	NA	NA	NA	NA
ENSG00000200893	RNU6-944P	0	0	0	NA	NA	NA	NA	NA
ENSG00000200895	RN7SKP245	0	0	0	NA	NA	NA	NA	NA
ENSG00000200897	gene_sourceensembl	0	0	0	NA	NA	NA	NA	NA
ENSG00000200898	RNU6-1243P	0	0	0	NA	NA	NA	NA	NA
ENSG00000200902	RNU6-627P	0	0	0	NA	NA	NA	NA	NA
ENSG00000200903	RNU1-42P	0	0	0	NA	NA	NA	NA	NA
ENSG00000200906	RNU6-854P	0	0	0	NA	NA	NA	NA	NA
ENSG00000200914	RNA5SP435	0	0	0	NA	NA	NA	NA	NA
ENSG00000200922	Y_RNA	0	0	0	NA	NA	NA	NA	NA
ENSG00000200924	RNU6-1048P	0	0	0	NA	NA	NA	NA	NA
ENSG00000200926	RNU6-960P	0	0	0	NA	NA	NA	NA	NA
ENSG00000200935	RNU6-1090P	0	0	0	NA	NA	NA	NA	NA
ENSG00000200941	RNU6-694P	0	0	0	NA	NA	NA	NA	NA
ENSG00000200942	RNU6-501P	0	0	0	NA	NA	NA	NA	NA
ENSG00000200949	SNORD115-32	0	0	0	NA	NA	NA	NA	NA
ENSG00000200953	Y_RNA	0	0	0	NA	NA	NA	NA	NA
ENSG00000200957	RNU6-801P	0	0	0	NA	NA	NA	NA	NA
ENSG00000200963	RNU6-289P	0	0	0	NA	NA	NA	NA	NA
ENSG00000200966	RN7SKP87	0	0	0	NA	NA	NA	NA	NA
ENSG00000200969	gene_sourceensembl	0	0	0	NA	NA	NA	NA	NA
ENSG00000200972	RNU5A-8P	0	0	0	NA	NA	NA	NA	NA
ENSG00000200974	RNU4-87P	0	0	0	NA	NA	NA	NA	NA
ENSG00000200975	RNU1-7P	0	0	0	NA	NA	NA	NA	NA
ENSG00000200976	Y_RNA	0	0	0	NA	NA	NA	NA	NA
ENSG00000200982	Y_RNA	0	0	0	NA	NA	NA	NA	NA
ENSG00000200983	SNORA3A	0	0	0	NA	NA	NA	NA	NA
ENSG00000200985	RNA5SP493	0	0	0	NA	NA	NA	NA	NA
ENSG00000200986	RNU6-819P	0	0	0	NA	NA	NA	NA	NA
ENSG00000200987	SNORD115-30	0	0	0	NA	NA	NA	NA	NA
ENSG00000200991	gene_sourceensembl	0	0	0	NA	NA	NA	NA	NA
ENSG00000200997	RNVU1-34	0	0	0	NA	NA	NA	NA	NA
ENSG00000200998	Y_RNA	0	0	0	NA	NA	NA	NA	NA
ENSG00000200999	gene_sourceensembl	0	0	0	NA	NA	NA	NA	NA
ENSG00000201000	RNA5SP516	0	0	0	NA	NA	NA	NA	NA
ENSG00000201001	RNU6-270P	0	0	0	NA	NA	NA	NA	NA
ENSG00000201003	gene_sourceensembl	0	0	0	NA	NA	NA	NA	NA
ENSG00000201006	Y_RNA	0	0	0	NA	NA	NA	NA	NA
ENSG00000201009	gene_sourceensembl	0	0	0	NA	NA	NA	NA	NA
ENSG00000201012	Y_RNA	0	0	0	NA	NA	NA	NA	NA
ENSG00000201013	Y_RNA	0	0	0	NA	NA	NA	NA	NA
ENSG00000201014	RNA5SP232	0	0	0	NA	NA	NA	NA	NA
ENSG00000201015	RNU6-280P	0	0	0	NA	NA	NA	NA	NA
ENSG00000201016	RNU6-374P	0	0	0	NA	NA	NA	NA	NA
ENSG00000201021	RNU6-743P	0	0	0	NA	NA	NA	NA	NA
ENSG00000201023	RNY3P11	0	0	0	NA	NA	NA	NA	NA
ENSG00000201026	Y_RNA	0	0	0	NA	NA	NA	NA	NA
ENSG00000201031	Y_RNA	0	0	0	NA	NA	NA	NA	NA
ENSG00000201032	RNU6-704P	0	0	0	NA	NA	NA	NA	NA
ENSG00000201033	RNU1-96P	0	0	0	NA	NA	NA	NA	NA
ENSG00000201034	Y_RNA	0	0	0	NA	NA	NA	NA	NA
ENSG00000201035	RNA5SP469	0	0	0	NA	NA	NA	NA	NA
ENSG00000201036	gene_sourceensembl	0	0	0	NA	NA	NA	NA	NA
ENSG00000201041	RNA5SP242	0	0	0	NA	NA	NA	NA	NA
ENSG00000201042	gene_sourceensembl	0	0	0	NA	NA	NA	NA	NA
ENSG00000201044	RNU6-268P	0	0	0	NA	NA	NA	NA	NA
ENSG00000201047	Y_RNA	0	0	0	NA	NA	NA	NA	NA
ENSG00000201048	Y_RNA	0	0	0	NA	NA	NA	NA	NA
ENSG00000201050	RNU6-668P	0	0	0	NA	NA	NA	NA	NA
ENSG00000201059	RNA5SP336	0	0	0	NA	NA	NA	NA	NA
ENSG00000201065	RNU6-461P	0	0	0	NA	NA	NA	NA	NA
ENSG00000201066	RN7SKP280	0	0	0	NA	NA	NA	NA	NA
ENSG00000201070	RNU4-84P	0	0	0	NA	NA	NA	NA	NA
ENSG00000201071	Y_RNA	0	0	0	NA	NA	NA	NA	NA
ENSG00000201074	Y_RNA	0	0	0	NA	NA	NA	NA	NA
ENSG00000201075	Y_RNA	0	0	0	NA	NA	NA	NA	NA
ENSG00000201076	RNU4-51P	0	0	0	NA	NA	NA	NA	NA
ENSG00000201077	RNU6-188P	0	0	0	NA	NA	NA	NA	NA
ENSG00000201078	RN7SKP214	0	0	0	NA	NA	NA	NA	NA
ENSG00000201084	Y_RNA	0	0	0	NA	NA	NA	NA	NA
ENSG00000201085	RNU6-173P	0	0	0	NA	NA	NA	NA	NA
ENSG00000201086	RNA5SP394	0	0	0	NA	NA	NA	NA	NA
ENSG00000201088	Y_RNA	0	0	0	NA	NA	NA	NA	NA
ENSG00000201095	RNU6-266P	0	0	0	NA	NA	NA	NA	NA
ENSG00000201096	RNA5SP387	0	0	0	NA	NA	NA	NA	NA
ENSG00000201097	RNU6-366P	0	0	0	NA	NA	NA	NA	NA
ENSG00000201102	Y_RNA	0	0	0	NA	NA	NA	NA	NA
ENSG00000201104	RNU6-11P	0	0	0	NA	NA	NA	NA	NA
ENSG00000201109	RNA5SP245	0	0	0	NA	NA	NA	NA	NA
ENSG00000201114	Y_RNA	0	0	0	NA	NA	NA	NA	NA
ENSG00000201118	Y_RNA	0	0	0	NA	NA	NA	NA	NA
ENSG00000201119	RNU1-33P	0	0	0	NA	NA	NA	NA	NA
ENSG00000201121	RNY1P12	0	0	0	NA	NA	NA	NA	NA
ENSG00000201129	SNORA58B	0	0	0	NA	NA	NA	NA	NA
ENSG00000201133	gene_sourceensembl	0	0	0	NA	NA	NA	NA	NA
ENSG00000201134	Y_RNA	0	0	0	NA	NA	NA	NA	NA
ENSG00000201135	RNU6-777P	0	0	0	NA	NA	NA	NA	NA
ENSG00000201136	RNU6-353P	0	0	0	NA	NA	NA	NA	NA
ENSG00000201140	RN7SKP128	0	0	0	NA	NA	NA	NA	NA
ENSG00000201142	RNU1-151P	0	0	0	NA	NA	NA	NA	NA
ENSG00000201143	SNORD115-42	0	0	0	NA	NA	NA	NA	NA
ENSG00000201145	RNA5SP175	0	0	0	NA	NA	NA	NA	NA
ENSG00000201148	RNA5SP42	0	0	0	NA	NA	NA	NA	NA
ENSG00000201151	gene_sourceensembl	0	0	0	NA	NA	NA	NA	NA
ENSG00000201153	RNU6-371P	0	0	0	NA	NA	NA	NA	NA
ENSG00000201155	RNU1-24P	0	0	0	NA	NA	NA	NA	NA
ENSG00000201157	SNORA62	0	0	0	NA	NA	NA	NA	NA
ENSG00000201160	Y_RNA	0	0	0	NA	NA	NA	NA	NA
ENSG00000201161	RN7SKP10	0	0	0	NA	NA	NA	NA	NA
ENSG00000201162	RNU6-454P	0	0	0	NA	NA	NA	NA	NA
ENSG00000201164	RNU4-36P	0	0	0	NA	NA	NA	NA	NA
ENSG00000201165	RNU6-1229P	0	0	0	NA	NA	NA	NA	NA
ENSG00000201168	RNA5SP368	0	0	0	NA	NA	NA	NA	NA
ENSG00000201170	RNU1-132P	0	0	0	NA	NA	NA	NA	NA
ENSG00000201178	Y_RNA	0	0	0	NA	NA	NA	NA	NA
ENSG00000201179	RNU6-1322P	0	0	0	NA	NA	NA	NA	NA
ENSG00000201180	RNU6-115P	0	0	0	NA	NA	NA	NA	NA
ENSG00000201182	RNU6-670P	0	0	0	NA	NA	NA	NA	NA
ENSG00000201183	RNVU1-3	0	0	0	NA	NA	NA	NA	NA
ENSG00000201184	RNU4-68P	0	0	0	NA	NA	NA	NA	NA
ENSG00000201186	RNU4-33P	0	0	0	NA	NA	NA	NA	NA
ENSG00000201196	Y_RNA	0	0	0	NA	NA	NA	NA	NA
ENSG00000201198	RNU6-879P	0	0	0	NA	NA	NA	NA	NA
ENSG00000201201	RN7SKP118	0	0	0	NA	NA	NA	NA	NA
ENSG00000201207	Y_RNA	0	0	0	NA	NA	NA	NA	NA
ENSG00000201208	Y_RNA	0	0	0	NA	NA	NA	NA	NA
ENSG00000201209	SNORD42	0	0	0	NA	NA	NA	NA	NA
ENSG00000201210	RNA5SP139	0	0	0	NA	NA	NA	NA	NA
ENSG00000201216	Y_RNA	0	0	0	NA	NA	NA	NA	NA
ENSG00000201217	Y_RNA	0	0	0	NA	NA	NA	NA	NA
ENSG00000201218	Y_RNA	0	0	0	NA	NA	NA	NA	NA
ENSG00000201221	RNU4-40P	0	0	0	NA	NA	NA	NA	NA
ENSG00000201223	RNU6-1305P	0	0	0	NA	NA	NA	NA	NA
ENSG00000201228	Y_RNA	0	0	0	NA	NA	NA	NA	NA
ENSG00000201231	RNU4-50P	0	0	0	NA	NA	NA	NA	NA
ENSG00000201239	Y_RNA	0	0	0	NA	NA	NA	NA	NA
ENSG00000201240	SNORD114-9	0	0	0	NA	NA	NA	NA	NA
ENSG00000201241	RNU6-978P	0	0	0	NA	NA	NA	NA	NA
ENSG00000201242	RNY1P1	0	0	0	NA	NA	NA	NA	NA
ENSG00000201243	RNU6-654P	0	0	0	NA	NA	NA	NA	NA
ENSG00000201245	gene_sourceensembl	0	0	0	NA	NA	NA	NA	NA
ENSG00000201247	SNORD114-13	0	0	0	NA	NA	NA	NA	NA
ENSG00000201253	RNU4-10P	0	0	0	NA	NA	NA	NA	NA
ENSG00000201255	RNU6-990P	0	0	0	NA	NA	NA	NA	NA
ENSG00000201260	RNU6-1075P	0	0	0	NA	NA	NA	NA	NA
ENSG00000201263	SNORD114-6	0	0	0	NA	NA	NA	NA	NA
ENSG00000201264	SNORD73B	0	0	0	NA	NA	NA	NA	NA
ENSG00000201270	RNU6-755P	0	0	0	NA	NA	NA	NA	NA
ENSG00000201271	RNU1-112P	0	0	0	NA	NA	NA	NA	NA
ENSG00000201273	RNU6-776P	0	0	0	NA	NA	NA	NA	NA
ENSG00000201274	RNA5SP192	0	0	0	NA	NA	NA	NA	NA
ENSG00000201277	Y_RNA	0	0	0	NA	NA	NA	NA	NA
ENSG00000201279	Y_RNA	0	0	0	NA	NA	NA	NA	NA
ENSG00000201282	Y_RNA	0	0	0	NA	NA	NA	NA	NA
ENSG00000201285	RNA5SP524	0	0	0	NA	NA	NA	NA	NA
ENSG00000201287	RN7SKP171	0	0	0	NA	NA	NA	NA	NA
ENSG00000201288	RNU6-1047P	0	0	0	NA	NA	NA	NA	NA
ENSG00000201289	RN7SKP76	0	0	0	NA	NA	NA	NA	NA
ENSG00000201291	RNU1-34P	0	0	0	NA	NA	NA	NA	NA
ENSG00000201292	RNU6-153P	0	0	0	NA	NA	NA	NA	NA
ENSG00000201294	RNU6-1019P	0	0	0	NA	NA	NA	NA	NA
ENSG00000201296	RNU4-41P	0	0	0	NA	NA	NA	NA	NA
ENSG00000201297	Y_RNA	0	0	0	NA	NA	NA	NA	NA
ENSG00000201298	RNU6-1164P	0	0	0	NA	NA	NA	NA	NA
ENSG00000201300	SNORD115-27	0	0	0	NA	NA	NA	NA	NA
ENSG00000201301	RNA5SP130	0	0	0	NA	NA	NA	NA	NA
ENSG00000201308	RNU6-512P	0	0	0	NA	NA	NA	NA	NA
ENSG00000201309	Y_RNA	0	0	0	NA	NA	NA	NA	NA
ENSG00000201311	Y_RNA	0	0	0	NA	NA	NA	NA	NA
ENSG00000201312	RNA5SP72	0	0	0	NA	NA	NA	NA	NA
ENSG00000201314	Y_RNA	0	0	0	NA	NA	NA	NA	NA
ENSG00000201315	RN7SKP227	0	0	0	NA	NA	NA	NA	NA
ENSG00000201316	gene_sourceensembl	0	0	0	NA	NA	NA	NA	NA
ENSG00000201317	RNU4-59P	0	0	0	NA	NA	NA	NA	NA
ENSG00000201318	SNORD114-30	0	0	0	NA	NA	NA	NA	NA
ENSG00000201324	RNU6-361P	0	0	0	NA	NA	NA	NA	NA
ENSG00000201325	RNA5SP142	0	0	0	NA	NA	NA	NA	NA
ENSG00000201326	SNORD115-22	0	0	0	NA	NA	NA	NA	NA
ENSG00000201329	U3	0	0	0	NA	NA	NA	NA	NA
ENSG00000201330	SNORD32B	0	0	0	NA	NA	NA	NA	NA
ENSG00000201331	SNORD115-23	0	0	0	NA	NA	NA	NA	NA
ENSG00000201339	Y_RNA	0	0	0	NA	NA	NA	NA	NA
ENSG00000201341	RNU6-421P	0	0	0	NA	NA	NA	NA	NA
ENSG00000201342	RNU4-38P	0	0	0	NA	NA	NA	NA	NA
ENSG00000201343	Y_RNA	0	0	0	NA	NA	NA	NA	NA
ENSG00000201346	U3	0	0	0	NA	NA	NA	NA	NA
ENSG00000201347	RNA5SP69	0	0	0	NA	NA	NA	NA	NA
ENSG00000201348	RNU105B	0	0	0	NA	NA	NA	NA	NA
ENSG00000201351	Y_RNA	0	0	0	NA	NA	NA	NA	NA
ENSG00000201354	Y_RNA	0	0	0	NA	NA	NA	NA	NA
ENSG00000201355	RNA5S14	0	0	0	NA	NA	NA	NA	NA
ENSG00000201356	RNA5SP500	0	0	0	NA	NA	NA	NA	NA
ENSG00000201358	RN7SKP193	0	0	0	NA	NA	NA	NA	NA
ENSG00000201361	RNA5SP433	0	0	0	NA	NA	NA	NA	NA
ENSG00000201363	Y_RNA	0	0	0	NA	NA	NA	NA	NA
ENSG00000201364	RN7SKP37	0	0	0	NA	NA	NA	NA	NA
ENSG00000201365	Y_RNA	0	0	0	NA	NA	NA	NA	NA
ENSG00000201367	RNU6-522P	0	0	0	NA	NA	NA	NA	NA
ENSG00000201368	U3	0	0	0	NA	NA	NA	NA	NA
ENSG00000201370	Y_RNA	0	0	0	NA	NA	NA	NA	NA
ENSG00000201371	Y_RNA	0	0	0	NA	NA	NA	NA	NA
ENSG00000201372	RNU6-1251P	0	0	0	NA	NA	NA	NA	NA
ENSG00000201376	SNORA70	0	0	0	NA	NA	NA	NA	NA
ENSG00000201377	RNY4P23	0	0	0	NA	NA	NA	NA	NA
ENSG00000201379	RNU4-76P	0	0	0	NA	NA	NA	NA	NA
ENSG00000201382	RNU6-558P	0	0	0	NA	NA	NA	NA	NA
ENSG00000201384	gene_sourceensembl	0	0	0	NA	NA	NA	NA	NA
ENSG00000201386	RNU6-1163P	0	0	0	NA	NA	NA	NA	NA
ENSG00000201388	SNORA68B	0	0	0	NA	NA	NA	NA	NA
ENSG00000201390	RNU6-1141P	0	0	0	NA	NA	NA	NA	NA
ENSG00000201392	RNU6-1078P	0	0	0	NA	NA	NA	NA	NA
ENSG00000201393	SNORA71	0	0	0	NA	NA	NA	NA	NA
ENSG00000201394	RNA5SP140	0	0	0	NA	NA	NA	NA	NA
ENSG00000201395	RN7SKP257	0	0	0	NA	NA	NA	NA	NA
ENSG00000201398	U8	0	0	0	NA	NA	NA	NA	NA
ENSG00000201403	SNORD14B	0	0	0	NA	NA	NA	NA	NA
ENSG00000201405	Y_RNA	0	0	0	NA	NA	NA	NA	NA
ENSG00000201407	gene_sourceensembl	0	0	0	NA	NA	NA	NA	NA
ENSG00000201410	gene_sourceensembl	0	0	0	NA	NA	NA	NA	NA
ENSG00000201412	Y_RNA	0	0	0	NA	NA	NA	NA	NA
ENSG00000201415	RNA5SP204	0	0	0	NA	NA	NA	NA	NA
ENSG00000201420	RNA5SP512	0	0	0	NA	NA	NA	NA	NA
ENSG00000201421	Y_RNA	0	0	0	NA	NA	NA	NA	NA
ENSG00000201423	RN7SKP246	0	0	0	NA	NA	NA	NA	NA
ENSG00000201426	Y_RNA	0	0	0	NA	NA	NA	NA	NA
ENSG00000201431	RNU6-1277P	0	0	0	NA	NA	NA	NA	NA
ENSG00000201432	Y_RNA	0	0	0	NA	NA	NA	NA	NA
ENSG00000201435	RNU4-24P	0	0	0	NA	NA	NA	NA	NA
ENSG00000201436	RNU6-660P	0	0	0	NA	NA	NA	NA	NA
ENSG00000201439	RNU4-67P	0	0	0	NA	NA	NA	NA	NA
ENSG00000201440	RNA5SP515	0	0	0	NA	NA	NA	NA	NA
ENSG00000201441	RNU6-646P	0	0	0	NA	NA	NA	NA	NA
ENSG00000201442	Y_RNA	0	0	0	NA	NA	NA	NA	NA
ENSG00000201443	RNU6-309P	0	0	0	NA	NA	NA	NA	NA
ENSG00000201444	RNU6-1082P	0	0	0	NA	NA	NA	NA	NA
ENSG00000201447	RNA5SP509	0	0	0	NA	NA	NA	NA	NA
ENSG00000201451	Y_RNA	0	0	0	NA	NA	NA	NA	NA
ENSG00000201452	RNU6-1317P	0	0	0	NA	NA	NA	NA	NA
ENSG00000201457	SNORA55	0	0	0	NA	NA	NA	NA	NA
ENSG00000201458	RNU4-4P	0	0	0	NA	NA	NA	NA	NA
ENSG00000201464	Y_RNA	0	0	0	NA	NA	NA	NA	NA
ENSG00000201465	gene_sourceensembl	0	0	0	NA	NA	NA	NA	NA
ENSG00000201466	Y_RNA	0	0	0	NA	NA	NA	NA	NA
ENSG00000201467	gene_sourceensembl	0	0	0	NA	NA	NA	NA	NA
ENSG00000201469	RNA5SP379	0	0	0	NA	NA	NA	NA	NA
ENSG00000201470	RNY4P7	0	0	0	NA	NA	NA	NA	NA
ENSG00000201476	RNA5SP353	0	0	0	NA	NA	NA	NA	NA
ENSG00000201482	SNORD115-17	0	0	0	NA	NA	NA	NA	NA
ENSG00000201487	SNORD45B	0	0	0	NA	NA	NA	NA	NA
ENSG00000201489	Y_RNA	0	0	0	NA	NA	NA	NA	NA
ENSG00000201491	RNU4-75P	0	0	0	NA	NA	NA	NA	NA
ENSG00000201493	RNU1-141P	0	0	0	NA	NA	NA	NA	NA
ENSG00000201496	RN7SKP275	0	0	0	NA	NA	NA	NA	NA
ENSG00000201498	Y_RNA	0	0	0	NA	NA	NA	NA	NA
ENSG00000201499	RNU6-312P	0	0	0	NA	NA	NA	NA	NA
ENSG00000201500	gene_sourceensembl	0	0	0	NA	NA	NA	NA	NA
ENSG00000201501	Y_RNA	0	0	0	NA	NA	NA	NA	NA
ENSG00000201502	gene_sourceensembl	0	0	0	NA	NA	NA	NA	NA
ENSG00000201510	RN7SKP217	0	0	0	NA	NA	NA	NA	NA
ENSG00000201511	Y_RNA	0	0	0	NA	NA	NA	NA	NA
ENSG00000201512	SNORA71C	0	0	0	NA	NA	NA	NA	NA
ENSG00000201516	gene_sourceensembl	0	0	0	NA	NA	NA	NA	NA
ENSG00000201517	RNU6-707P	0	0	0	NA	NA	NA	NA	NA
ENSG00000201518	RNA5SP513	0	0	0	NA	NA	NA	NA	NA
ENSG00000201519	RNU6-645P	0	0	0	NA	NA	NA	NA	NA
ENSG00000201523	RNA5SP205	0	0	0	NA	NA	NA	NA	NA
ENSG00000201524	RNU6-450P	0	0	0	NA	NA	NA	NA	NA
ENSG00000201527	RNA5SP478	0	0	0	NA	NA	NA	NA	NA
ENSG00000201529	Y_RNA	0	0	0	NA	NA	NA	NA	NA
ENSG00000201532	RNA5SP194	0	0	0	NA	NA	NA	NA	NA
ENSG00000201533	RN7SKP237	0	0	0	NA	NA	NA	NA	NA
ENSG00000201535	Y_RNA	0	0	0	NA	NA	NA	NA	NA
ENSG00000201541	gene_sourceensembl	0	0	0	NA	NA	NA	NA	NA
ENSG00000201542	SNORA62	0	0	0	NA	NA	NA	NA	NA
ENSG00000201544	SNORA16B	0	0	0	NA	NA	NA	NA	NA
ENSG00000201545	RNU4-85P	0	0	0	NA	NA	NA	NA	NA
ENSG00000201547	Y_RNA	0	0	0	NA	NA	NA	NA	NA
ENSG00000201548	Y_RNA	0	0	0	NA	NA	NA	NA	NA
ENSG00000201549	Y_RNA	0	0	0	NA	NA	NA	NA	NA
ENSG00000201550	RNU6-726P	0	0	0	NA	NA	NA	NA	NA
ENSG00000201554	Y_RNA	0	0	0	NA	NA	NA	NA	NA
ENSG00000201555	Y_RNA	0	0	0	NA	NA	NA	NA	NA
ENSG00000201557	SNORD114-15	0	0	0	NA	NA	NA	NA	NA
ENSG00000201558	RNVU1-6	0	0	0	NA	NA	NA	NA	NA
ENSG00000201560	RNU6-973P	0	0	0	NA	NA	NA	NA	NA
ENSG00000201564	RN7SKP50	0	0	0	NA	NA	NA	NA	NA
ENSG00000201566	Y_RNA	0	0	0	NA	NA	NA	NA	NA
ENSG00000201567	RNA5SP510	0	0	0	NA	NA	NA	NA	NA
ENSG00000201569	SNORD114-17	0	0	0	NA	NA	NA	NA	NA
ENSG00000201570	RNU4-56P	0	0	0	NA	NA	NA	NA	NA
ENSG00000201574	RNU1-93P	0	0	0	NA	NA	NA	NA	NA
ENSG00000201581	RN7SKP78	0	0	0	NA	NA	NA	NA	NA
ENSG00000201583	RN7SKP191	0	0	0	NA	NA	NA	NA	NA
ENSG00000201584	Y_RNA	0	0	0	NA	NA	NA	NA	NA
ENSG00000201586	RNU6-593P	0	0	0	NA	NA	NA	NA	NA
ENSG00000201588	RNA5S2	0	0	0	NA	NA	NA	NA	NA
ENSG00000201591	RNU6-99P	0	0	0	NA	NA	NA	NA	NA
ENSG00000201592	gene_sourceensembl	0	0	0	NA	NA	NA	NA	NA
ENSG00000201594	RNA5SP517	0	0	0	NA	NA	NA	NA	NA
ENSG00000201595	RNA5SP132	0	0	0	NA	NA	NA	NA	NA
ENSG00000201596	Y_RNA	0	0	0	NA	NA	NA	NA	NA
ENSG00000201598	RNU6-219P	0	0	0	NA	NA	NA	NA	NA
ENSG00000201600	RN7SKP124	0	0	0	NA	NA	NA	NA	NA
ENSG00000201602	Y_RNA	0	0	0	NA	NA	NA	NA	NA
ENSG00000201604	RNU6-740P	0	0	0	NA	NA	NA	NA	NA
ENSG00000201607	RNU4-16P	0	0	0	NA	NA	NA	NA	NA
ENSG00000201608	RNU4-42P	0	0	0	NA	NA	NA	NA	NA
ENSG00000201609	RNU4-28P	0	0	0	NA	NA	NA	NA	NA
ENSG00000201610	RNA5SP84	0	0	0	NA	NA	NA	NA	NA
ENSG00000201612	RN7SKP15	0	0	0	NA	NA	NA	NA	NA
ENSG00000201613	RNU6-200P	0	0	0	NA	NA	NA	NA	NA
ENSG00000201616	RNU1-91P	0	0	0	NA	NA	NA	NA	NA
ENSG00000201618	RNA5SP505	0	0	0	NA	NA	NA	NA	NA
ENSG00000201619	gene_sourceensembl	0	0	0	NA	NA	NA	NA	NA
ENSG00000201620	RNA5SP51	0	0	0	NA	NA	NA	NA	NA
ENSG00000201622	RNU6-621P	0	0	0	NA	NA	NA	NA	NA
ENSG00000201623	RNU6-923P	0	0	0	NA	NA	NA	NA	NA
ENSG00000201624	Y_RNA	0	0	0	NA	NA	NA	NA	NA
ENSG00000201627	Y_RNA	0	0	0	NA	NA	NA	NA	NA
ENSG00000201628	RNU4-7P	0	0	0	NA	NA	NA	NA	NA
ENSG00000201633	Y_RNA	0	0	0	NA	NA	NA	NA	NA
ENSG00000201634	SNORD115-48	0	0	0	NA	NA	NA	NA	NA
ENSG00000201635	Y_RNA	0	0	0	NA	NA	NA	NA	NA
ENSG00000201638	RNY4P16	0	0	0	NA	NA	NA	NA	NA
ENSG00000201640	RN7SKP28	0	0	0	NA	NA	NA	NA	NA
ENSG00000201641	RNU6-1187P	0	0	0	NA	NA	NA	NA	NA
ENSG00000201642	RNU6-865P	0	0	0	NA	NA	NA	NA	NA
ENSG00000201644	Y_RNA	0	0	0	NA	NA	NA	NA	NA
ENSG00000201648	RNU4-91P	0	0	0	NA	NA	NA	NA	NA
ENSG00000201649	RNY4P34	0	0	0	NA	NA	NA	NA	NA
ENSG00000201654	RNU6-7	0	0	0	NA	NA	NA	NA	NA
ENSG00000201658	RNU6-283P	0	0	0	NA	NA	NA	NA	NA
ENSG00000201659	RNU12-2P	0	0	0	NA	NA	NA	NA	NA
ENSG00000201660	gene_sourceensembl	0	0	0	NA	NA	NA	NA	NA
ENSG00000201662	RNU6-60P	0	0	0	NA	NA	NA	NA	NA
ENSG00000201663	Y_RNA	0	0	0	NA	NA	NA	NA	NA
ENSG00000201665	RN7SKP6	0	0	0	NA	NA	NA	NA	NA
ENSG00000201666	gene_sourceensembl	0	0	0	NA	NA	NA	NA	NA
ENSG00000201668	Y_RNA	0	0	0	NA	NA	NA	NA	NA
ENSG00000201671	RNA5SP90	0	0	0	NA	NA	NA	NA	NA
ENSG00000201672	SNORD113-4	0	0	0	NA	NA	NA	NA	NA
ENSG00000201674	U3	0	0	0	NA	NA	NA	NA	NA
ENSG00000201675	SNORD32A	0	0	0	NA	NA	NA	NA	NA
ENSG00000201676	Y_RNA	0	0	0	NA	NA	NA	NA	NA
ENSG00000201679	SNORD115-15	0	0	0	NA	NA	NA	NA	NA
ENSG00000201680	Y_RNA	0	0	0	NA	NA	NA	NA	NA
ENSG00000201683	Y_RNA	0	0	0	NA	NA	NA	NA	NA
ENSG00000201684	RN7SKP239	0	0	0	NA	NA	NA	NA	NA
ENSG00000201687	RNU6-1107P	0	0	0	NA	NA	NA	NA	NA
ENSG00000201689	SNORD114-29	0	0	0	NA	NA	NA	NA	NA
ENSG00000201690	RNY1P2	0	0	0	NA	NA	NA	NA	NA
ENSG00000201695	RNA5SP334	0	0	0	NA	NA	NA	NA	NA
ENSG00000201699	RNVU1-24	0	0	0	NA	NA	NA	NA	NA
ENSG00000201700	SNORD113-3	0	0	0	NA	NA	NA	NA	NA
ENSG00000201701	gene_sourceensembl	0	0	0	NA	NA	NA	NA	NA
ENSG00000201704	RNA5SP396	0	0	0	NA	NA	NA	NA	NA
ENSG00000201707	RNU6-818P	0	0	0	NA	NA	NA	NA	NA
ENSG00000201708	RNA5SP359	0	0	0	NA	NA	NA	NA	NA
ENSG00000201709	RNU6-686P	0	0	0	NA	NA	NA	NA	NA
ENSG00000201710	gene_sourceensembl	0	0	0	NA	NA	NA	NA	NA
ENSG00000201711	RNU6-1303P	0	0	0	NA	NA	NA	NA	NA
ENSG00000201713	RNA5SP125	0	0	0	NA	NA	NA	NA	NA
ENSG00000201715	RN7SKP133	0	0	0	NA	NA	NA	NA	NA
ENSG00000201723	Y_RNA	0	0	0	NA	NA	NA	NA	NA
ENSG00000201724	Y_RNA	0	0	0	NA	NA	NA	NA	NA
ENSG00000201725	RNU6-304P	0	0	0	NA	NA	NA	NA	NA
ENSG00000201727	RNA5SP173	0	0	0	NA	NA	NA	NA	NA
ENSG00000201733	gene_sourceensembl	0	0	0	NA	NA	NA	NA	NA
ENSG00000201736	RNA5SP160	0	0	0	NA	NA	NA	NA	NA
ENSG00000201737	RNU1-133P	0	0	0	NA	NA	NA	NA	NA
ENSG00000201741	Y_RNA	0	0	0	NA	NA	NA	NA	NA
ENSG00000201742	RNU6-563P	0	0	0	NA	NA	NA	NA	NA
ENSG00000201744	RNU6-34P	0	0	0	NA	NA	NA	NA	NA
ENSG00000201746	RNU6-828P	0	0	0	NA	NA	NA	NA	NA
ENSG00000201747	RNU6-534P	0	0	0	NA	NA	NA	NA	NA
ENSG00000201749	Y_RNA	0	0	0	NA	NA	NA	NA	NA
ENSG00000201752	RNU6-119P	0	0	0	NA	NA	NA	NA	NA
ENSG00000201754	SNORD52	0	0	0	NA	NA	NA	NA	NA
ENSG00000201756	Y_RNA	0	0	0	NA	NA	NA	NA	NA
ENSG00000201758	RN7SKP55	0	0	0	NA	NA	NA	NA	NA
ENSG00000201761	RNU6-336P	0	0	0	NA	NA	NA	NA	NA
ENSG00000201763	RNA5SP267	0	0	0	NA	NA	NA	NA	NA
ENSG00000201766	RNA5SP302	0	0	0	NA	NA	NA	NA	NA
ENSG00000201770	RNU6-384P	0	0	0	NA	NA	NA	NA	NA
ENSG00000201774	Y_RNA	0	0	0	NA	NA	NA	NA	NA
ENSG00000201775	RNU6-1325P	0	0	0	NA	NA	NA	NA	NA
ENSG00000201778	Y_RNA	0	0	0	NA	NA	NA	NA	NA
ENSG00000201780	RNU6-275P	0	0	0	NA	NA	NA	NA	NA
ENSG00000201782	RN7SKP226	0	0	0	NA	NA	NA	NA	NA
ENSG00000201786	Y_RNA	0	0	0	NA	NA	NA	NA	NA
ENSG00000201788	Y_RNA	0	0	0	NA	NA	NA	NA	NA
ENSG00000201789	RNU6-1071P	0	0	0	NA	NA	NA	NA	NA
ENSG00000201790	RNA5SP189	0	0	0	NA	NA	NA	NA	NA
ENSG00000201791	SNORA63	0	0	0	NA	NA	NA	NA	NA
ENSG00000201794	RN7SKP130	0	0	0	NA	NA	NA	NA	NA
ENSG00000201796	RNU6-392P	0	0	0	NA	NA	NA	NA	NA
ENSG00000201801	RNU5E-4P	0	0	0	NA	NA	NA	NA	NA
ENSG00000201805	RNU6-1180P	0	0	0	NA	NA	NA	NA	NA
ENSG00000201806	RNU4-8P	0	0	0	NA	NA	NA	NA	NA
ENSG00000201807	gene_sourceensembl	0	0	0	NA	NA	NA	NA	NA
ENSG00000201809	U8	0	0	0	NA	NA	NA	NA	NA
ENSG00000201810	U8	0	0	0	NA	NA	NA	NA	NA
ENSG00000201811	SNORA71	0	0	0	NA	NA	NA	NA	NA
ENSG00000201812	RNA5SP488	0	0	0	NA	NA	NA	NA	NA
ENSG00000201813	RNU6-915P	0	0	0	NA	NA	NA	NA	NA
ENSG00000201815	RNU6-526P	0	0	0	NA	NA	NA	NA	NA
ENSG00000201816	SNORA73	0	0	0	NA	NA	NA	NA	NA
ENSG00000201818	RNY4P17	0	0	0	NA	NA	NA	NA	NA
ENSG00000201820	Y_RNA	0	0	0	NA	NA	NA	NA	NA
ENSG00000201821	RNU4-9P	0	0	0	NA	NA	NA	NA	NA
ENSG00000201822	RNA5SP149	0	0	0	NA	NA	NA	NA	NA
ENSG00000201823	SNORD48	0	0	0	NA	NA	NA	NA	NA
ENSG00000201825	RNU6-1131P	0	0	0	NA	NA	NA	NA	NA
ENSG00000201826	RNU6-867P	0	0	0	NA	NA	NA	NA	NA
ENSG00000201827	gene_sourceensembl	0	0	0	NA	NA	NA	NA	NA
ENSG00000201830	Y_RNA	0	0	0	NA	NA	NA	NA	NA
ENSG00000201831	SNORD115-1	0	0	0	NA	NA	NA	NA	NA
ENSG00000201839	SNORD114-3	0	0	0	NA	NA	NA	NA	NA
ENSG00000201843	Y_RNA	0	0	0	NA	NA	NA	NA	NA
ENSG00000201846	RNA5SP166	0	0	0	NA	NA	NA	NA	NA
ENSG00000201847	SNORD31B	0	0	0	NA	NA	NA	NA	NA
ENSG00000201850	Y_RNA	0	0	0	NA	NA	NA	NA	NA
ENSG00000201852	RNU6-702P	0	0	0	NA	NA	NA	NA	NA
ENSG00000201856	RNA5SP331	0	0	0	NA	NA	NA	NA	NA
ENSG00000201860	Y_RNA	0	0	0	NA	NA	NA	NA	NA
ENSG00000201863	gene_sourceensembl	0	0	0	NA	NA	NA	NA	NA
ENSG00000201867	Y_RNA	0	0	0	NA	NA	NA	NA	NA
ENSG00000201868	Y_RNA	0	0	0	NA	NA	NA	NA	NA
ENSG00000201869	RNU6-294P	0	0	0	NA	NA	NA	NA	NA
ENSG00000201875	RN7SKP178	0	0	0	NA	NA	NA	NA	NA
ENSG00000201876	RNA5SP97	0	0	0	NA	NA	NA	NA	NA
ENSG00000201881	Y_RNA	0	0	0	NA	NA	NA	NA	NA
ENSG00000201882	gene_sourceensembl	0	0	0	NA	NA	NA	NA	NA
ENSG00000201884	Y_RNA	0	0	0	NA	NA	NA	NA	NA
ENSG00000201885	Y_RNA	0	0	0	NA	NA	NA	NA	NA
ENSG00000201892	Y_RNA	0	0	0	NA	NA	NA	NA	NA
ENSG00000201894	RNU6-967P	0	0	0	NA	NA	NA	NA	NA
ENSG00000201896	RN7SKP153	0	0	0	NA	NA	NA	NA	NA
ENSG00000201898	SNORA72	0	0	0	NA	NA	NA	NA	NA
ENSG00000201899	SNORD114-24	0	0	0	NA	NA	NA	NA	NA
ENSG00000201901	RN7SKP48	0	0	0	NA	NA	NA	NA	NA
ENSG00000201907	SNORD115-38	0	0	0	NA	NA	NA	NA	NA
ENSG00000201909	RNU6-590P	0	0	0	NA	NA	NA	NA	NA
ENSG00000201910	RNU1-140P	0	0	0	NA	NA	NA	NA	NA
ENSG00000201912	RN7SKP189	0	0	0	NA	NA	NA	NA	NA
ENSG00000201913	Y_RNA	0	0	0	NA	NA	NA	NA	NA
ENSG00000201916	Y_RNA	0	0	0	NA	NA	NA	NA	NA
ENSG00000201919	RNU6-1022P	0	0	0	NA	NA	NA	NA	NA
ENSG00000201920	RNA5SP442	0	0	0	NA	NA	NA	NA	NA
ENSG00000201922	RNU1-43P	0	0	0	NA	NA	NA	NA	NA
ENSG00000201923	RNA5SP485	0	0	0	NA	NA	NA	NA	NA
ENSG00000201925	RNA5S15	0	0	0	NA	NA	NA	NA	NA
ENSG00000201931	RNA5SP172	0	0	0	NA	NA	NA	NA	NA
ENSG00000201933	Y_RNA	0	0	0	NA	NA	NA	NA	NA
ENSG00000201938	Y_RNA	0	0	0	NA	NA	NA	NA	NA
ENSG00000201939	RNA5SP224	0	0	0	NA	NA	NA	NA	NA
ENSG00000201942	RNA5SP363	0	0	0	NA	NA	NA	NA	NA
ENSG00000201943	SNORD115-10	0	0	0	NA	NA	NA	NA	NA
ENSG00000201944	SNORA72	0	0	0	NA	NA	NA	NA	NA
ENSG00000201945	SNORA70	0	0	0	NA	NA	NA	NA	NA
ENSG00000201950	SNORD113-9	0	0	0	NA	NA	NA	NA	NA
ENSG00000201954	RNU6-673P	0	0	0	NA	NA	NA	NA	NA
ENSG00000201955	RNY3P1	0	0	0	NA	NA	NA	NA	NA
ENSG00000201959	Y_RNA	0	0	0	NA	NA	NA	NA	NA
ENSG00000201962	RNA5SP126	0	0	0	NA	NA	NA	NA	NA
ENSG00000201965	Y_RNA	0	0	0	NA	NA	NA	NA	NA
ENSG00000201966	RNA5-8SP4	0	0	0	NA	NA	NA	NA	NA
ENSG00000201967	RN7SKP22	0	0	0	NA	NA	NA	NA	NA
ENSG00000201968	RNA5SP138	0	0	0	NA	NA	NA	NA	NA
[truncated: 60,755 more rows]

## Sheet: All Sig altered genes
EnsemblID	GeneSymbol	baseMean	baseMean_control1	baseMean_case1	log2FoldChange	lfcSE	stat	pvalue	padj
ENSG00000175175	PPM1E	11143	328.39	21957.6	3.49737	1.00656	3.47457	0.000511676	0.704682
ENSG00000236857	RAP1BP1	1116.6	22.4815	2210.71	3.41097	1.02332	3.33325	0.000858382	0.704682
ENSG00000281181	gene_sourcehavana	636.934	7.22619	1266.64	3.28811	1.03468	3.17789	0.00148352	0.775771
ENSG00000281383	gene_sourcehavana	2441.32	109.999	4772.64	3.27359	1.00015	3.27309	0.00106379	0.756761
ENSG00000271543	gene_sourcehavana	542.541	4.01455	1081.07	3.19061	1.03868	3.07178	0.00212787	0.880209
ENSG00000235677	NPM1P26	473.999	6.42328	941.575	3.18606	1.03578	3.07601	0.00209793	0.880209
ENSG00000185306	C12orf56	3788.18	250.508	7325.85	3.10423	0.985178	3.15093	0.00162751	0.777699
ENSG00000160321	ZNF208	3622.01	256.931	6987.08	3.06183	0.982765	3.11553	0.00183615	0.823427
ENSG00000134184	GSTM1	550.848	28.1018	1073.59	2.99962	1.01474	2.95604	0.00311617	0.951018
ENSG00000015568	RGPD5	3617.85	305.909	6929.79	2.95389	0.975664	3.02757	0.00246527	0.903151
ENSG00000148513	ANKRD30A	7537.49	662.401	14412.6	2.94869	0.970941	3.03694	0.00238992	0.903151
ENSG00000204179	PTPN20	1322.35	105.181	2539.51	2.92628	0.987167	2.96432	0.00303352	0.951018
ENSG00000112319	EYA4	5248.24	484.155	10012.3	2.90848	0.970006	2.99841	0.00271389	0.931687
ENSG00000275464	gene_sourceensembl_havana	397.779	20.8757	774.682	2.89307	1.02074	2.83428	0.00459297	0.951018
ENSG00000240522	RPL7AP10	233.263	3.21164	463.315	2.82723	1.04165	2.7142	0.00664364	0.951018
ENSG00000170323	FABP4	1216.98	112.407	2321.56	2.82581	0.982507	2.87612	0.00402598	0.951018
ENSG00000180336	MEIOC	8636.19	930.573	16341.8	2.81013	0.960817	2.92473	0.00344753	0.951018
ENSG00000261549	gene_sourcehavana	214.139	4.81746	423.46	2.77582	1.04056	2.66763	0.00763886	0.951018
ENSG00000233971	RPS20P10	658.67	59.4153	1257.92	2.7558	0.994834	2.77012	0.00560363	0.951018
ENSG00000152595	MEPE	1991.5	219.194	3763.81	2.74734	0.968463	2.83681	0.00455671	0.951018
ENSG00000175497	DPP10	3482.5	403.864	6561.13	2.73552	0.961079	2.84631	0.00442298	0.951018
ENSG00000163017	ACTG2	1558.46	172.626	2944.29	2.72627	0.971091	2.80743	0.0049939	0.951018
ENSG00000255329	H2AZP4	215.024	1.60582	428.442	2.72053	1.04262	2.60931	0.00907251	0.951018
ENSG00000181514	gene_sourcehavana	587.76	54.5979	1120.92	2.7171	0.996488	2.72667	0.00639767	0.951018
ENSG00000267203	SNRPGP4	999.328	106.787	1891.87	2.70911	0.979685	2.76528	0.00568738	0.951018
ENSG00000240808	gene_sourcehavana	182.822	3.21164	362.432	2.67773	1.04233	2.569	0.0101993	0.951018
ENSG00000165246	NLGN4Y	233.304	0.80291	465.806	2.66631	1.0423	2.5581	0.0105244	0.951018
ENSG00000242899	RPL7P16	395.664	35.328	756	2.64787	1.00823	2.62625	0.0086332	0.951018
ENSG00000185304	RGPD2	391.043	38.5397	743.545	2.58943	1.00569	2.57477	0.0100308	0.951018
ENSG00000255581	gene_sourcehavana	208.812	12.8466	404.778	2.57399	1.03287	2.49207	0.0127	0.951018
ENSG00000178031	ADAMTSL1	30107.3	4700.24	55514.3	2.53067	0.937402	2.69966	0.00694106	0.951018
ENSG00000215559	ANKRD20A11P	149.374	4.81746	293.931	2.51582	1.04216	2.41404	0.0157767	0.951018
ENSG00000233264	gene_sourcehavana	188.885	12.8466	364.923	2.48964	1.03392	2.40796	0.0160419	0.951018
ENSG00000230445	LRRC37A6P	2219.74	346.857	4092.61	2.48626	0.948404	2.62152	0.00875396	0.951018
ENSG00000163207	IVL	159.076	8.0291	310.122	2.48245	1.03976	2.38753	0.016962	0.951018
ENSG00000236636	gene_sourcehavana	163.213	8.83201	317.595	2.4805	1.03891	2.38759	0.0169594	0.951018
ENSG00000213104	NPM1P46	679.628	96.3492	1262.91	2.46022	0.975627	2.52168	0.0116796	0.951018
ENSG00000175084	DES	2384.06	387.806	4380.32	2.45623	0.945167	2.59873	0.00935707	0.951018
ENSG00000197627	UBE2Q2P12	135.314	1.60582	269.021	2.43894	1.04146	2.34184	0.0191891	0.951018
ENSG00000238199	UBE2V2P3	132.782	4.01455	261.549	2.43859	1.04262	2.33892	0.0193397	0.951018
ENSG00000136682	ZNG1B	8893.54	1553.63	16233.5	2.42626	0.932176	2.60279	0.00924675	0.951018
ENSG00000180189	HMGB1P14	182.837	14.4524	351.222	2.41705	1.03282	2.34025	0.019271	0.951018
ENSG00000172000	ZNF556	697.924	106.787	1289.06	2.40661	0.971194	2.47799	0.0132126	0.951018
ENSG00000175741	RWDD4P2	6005.78	1075.1	10936.5	2.39951	0.932055	2.57444	0.0100404	0.951018
ENSG00000140285	FGF7	5331.06	958.675	9703.45	2.39344	0.932344	2.56712	0.0102547	0.951018
ENSG00000214264	KCTD9P4	291.045	35.328	546.761	2.38283	1.00922	2.36107	0.0182222	0.951018
ENSG00000213205	STRADBP1	133.363	6.42328	260.303	2.38114	1.0419	2.28538	0.0222908	0.951018
ENSG00000225282	gene_sourcehavana	125.71	4.81746	246.603	2.37652	1.04258	2.27946	0.02264	0.951018
ENSG00000213406	ANXA2P1	714.795	115.619	1313.97	2.3667	0.967695	2.44571	0.0144567	0.951018
ENSG00000233412	OR5H15	163.975	12.8466	315.104	2.36583	1.03552	2.28467	0.0223324	0.951018
ENSG00000070081	NUCB2	50242.1	9508.86	90975.3	2.36422	0.923784	2.55927	0.0104891	0.951018
ENSG00000143552	NUP210L	4223.55	781.231	7665.87	2.3638	0.931801	2.5368	0.0111869	0.951018
ENSG00000186009	ATP4B	130.25	6.42328	254.076	2.3609	1.04201	2.26571	0.0234692	0.951018
ENSG00000278830	gene_sourcehavana	131.798	0.80291	262.794	2.35219	1.03909	2.2637	0.0235928	0.951018
ENSG00000188175	HEPACAM2	3277.3	617.438	5937.15	2.34096	0.932477	2.51047	0.012057	0.951018
ENSG00000227973	PIN4P1	114.542	2.40873	226.675	2.33636	1.04146	2.24336	0.0248738	0.951018
ENSG00000250980	NSA2P6	307.956	41.7513	574.161	2.32983	1.00366	2.32134	0.0202686	0.951018
ENSG00000213973	ZNF99	118.86	4.81746	232.903	2.32948	1.04262	2.23425	0.0254667	0.951018
ENSG00000213131	YWHAZP4	132.921	8.0291	257.812	2.32804	1.04111	2.23612	0.0253439	0.951018
ENSG00000183054	RGPD6	1663.45	309.12	3017.77	2.32544	0.941383	2.47024	0.0135022	0.951018
ENSG00000163825	RTP3	115.345	4.01455	226.675	2.32409	1.04251	2.22933	0.0257922	0.951018
ENSG00000115607	IL18RAP	4262.04	824.589	7699.49	2.32382	0.928591	2.50252	0.0123313	0.951018
ENSG00000111879	FAM184A	12142.7	2406.32	21879.2	2.31629	0.922315	2.51139	0.0120256	0.951018
ENSG00000213608	SLC25A14P1	114.1	4.01455	224.185	2.31504	1.04248	2.2207	0.0263714	0.951018
ENSG00000177414	UBE2U	2696.68	521.089	4872.28	2.3123	0.932542	2.47956	0.0131543	0.951018
ENSG00000238072	CDC26P1	138.083	9.63492	266.53	2.31017	1.03982	2.2217	0.0263034	0.951018
ENSG00000152932	RAB3C	559.481	93.9405	1025.02	2.30276	0.973249	2.36605	0.0179789	0.951018
ENSG00000254112	gene_sourcehavana	124.424	7.22619	241.621	2.29559	1.0419	2.20328	0.0275754	0.951018
ENSG00000270874	RPAP2P1	159.796	14.4524	305.14	2.29553	1.0345	2.21897	0.0264889	0.951018
ENSG00000147041	SYTL5	2263.15	442.403	4083.89	2.29543	0.933712	2.45839	0.0139563	0.951018
ENSG00000259165	DDX18P1	284.334	39.3426	529.325	2.2939	1.00607	2.28006	0.0226043	0.951018
ENSG00000232385	RPS3AP25	651.718	114.013	1189.42	2.29227	0.966263	2.3723	0.0176777	0.951018
ENSG00000197238	H4C11	505.246	85.1085	925.384	2.28369	0.976558	2.33851	0.019361	0.951018
ENSG00000262470	TVP23CP2	109.74	4.01455	215.466	2.28233	1.04237	2.18956	0.0285564	0.951018
ENSG00000219547	RPL17P25	118.418	6.42328	230.412	2.27795	1.04238	2.18534	0.0288637	0.951018
ENSG00000220412	PTPN11P3	109.118	4.01455	214.221	2.27752	1.04235	2.18498	0.0288901	0.951018
ENSG00000226744	gene_sourcehavana	337.061	51.3862	622.735	2.27416	0.996014	2.28326	0.0224151	0.951018
ENSG00000271557	YPEL5P2	116.853	0.80291	232.903	2.27237	1.03758	2.19008	0.0285186	0.951018
ENSG00000225259	ST13P6	344.091	52.9921	635.189	2.27205	0.994813	2.2839	0.0223775	0.951018
ENSG00000146674	IGFBP3	3695.92	754.735	6637.11	2.27141	0.925715	2.45369	0.01414	0.951018
ENSG00000266563	EIF1P5	230.32	29.7077	430.932	2.27021	1.01621	2.234	0.0254828	0.951018
ENSG00000124333	VAMP7	173.12	0	346.241	2.26512	1.03538	2.18771	0.0286907	0.951018
ENSG00000130176	CNN1	794.151	148.538	1439.76	2.26113	0.956731	2.3634	0.0181083	0.951018
ENSG00000256977	LIMS3	106.004	4.01455	207.993	2.25309	1.04224	2.16178	0.0306354	0.951018
ENSG00000231395	ARL4AP4	113.116	0.80291	225.43	2.2501	1.03709	2.16962	0.0300353	0.951018
ENSG00000142178	SIK1	454.084	78.6852	829.483	2.2431	0.979055	2.29108	0.0219586	0.951018
ENSG00000250031	PTPN11P2	301.647	46.5688	556.725	2.23703	1.00002	2.23699	0.0252873	0.951018
ENSG00000184844	CYCSP45	110.003	0.80291	219.203	2.2308	1.03665	2.15193	0.0314031	0.951018
ENSG00000228519	RANBP1P1	159.755	16.8611	302.649	2.22699	1.0325	2.15689	0.0310143	0.951018
ENSG00000253119	HNRNPA3P7	308.456	48.9775	567.934	2.22325	0.998081	2.22752	0.0259122	0.951018
ENSG00000151773	CCDC122	3588.36	781.231	6395.49	2.2111	0.921164	2.40034	0.0163799	0.951018
ENSG00000223508	RPL23AP53	105.644	0.80291	210.484	2.20246	1.03596	2.126	0.0335031	0.951018
ENSG00000100522	GNPNAT1	47331.8	10689.1	83974.5	2.19869	0.910177	2.41568	0.015706	0.951018
ENSG00000242779	ZNF702P	425.258	77.0794	773.437	2.19588	0.979451	2.24194	0.0249649	0.951018
ENSG00000237493	gene_sourcehavana	422.767	77.0794	768.455	2.19016	0.979406	2.23621	0.0253381	0.951018
ENSG00000249839	gene_sourcehavana	272.641	43.3571	501.924	2.18895	1.00318	2.18201	0.0291085	0.951018
ENSG00000184100	BRD7P2	669.449	133.283	1205.61	2.18856	0.95816	2.28412	0.0223643	0.951018
ENSG00000234369	TATDN1P1	1994.97	441.6	3548.34	2.17634	0.926462	2.34908	0.0188197	0.951018
ENSG00000268433	MTDHP3	143.852	0	287.703	2.16434	1.03237	2.09648	0.0360394	0.951018
ENSG00000153802	TMPRSS11D	3257.9	744.298	5771.51	2.16286	0.918297	2.35529	0.0185081	0.951018
ENSG00000197721	CR1L	18495	4332.5	32657.5	2.16013	0.908247	2.37835	0.0173904	0.951018
ENSG00000235109	ZSCAN31	3626.87	835.829	6417.9	2.15714	0.916652	2.35328	0.0186086	0.951018
ENSG00000251596	HADHAP1	98.7936	0.80291	196.784	2.15461	1.03469	2.08237	0.0373091	0.951018
ENSG00000227541	SFR1P1	90.8782	2.40873	179.348	2.15037	1.03904	2.06957	0.038493	0.951018
ENSG00000196873	ZNG1C	1154.55	255.325	2053.78	2.14681	0.936541	2.29227	0.0218899	0.951018
ENSG00000228663	PSMD10P1	175.2	24.0873	326.313	2.12981	1.02501	2.07783	0.0377247	0.951018
ENSG00000231434	HSP90AA3P	180.985	25.6931	336.277	2.12412	1.02313	2.0761	0.0378851	0.951018
ENSG00000149295	DRD2	741.193	162.188	1320.2	2.1176	0.949158	2.23103	0.0256791	0.951018
ENSG00000214552	COPS8P2	128.881	13.6495	244.112	2.11708	1.03791	2.03975	0.041375	0.951018
ENSG00000230067	HSPD1P6	118.335	11.2407	225.43	2.11378	1.04032	2.03185	0.0421686	0.951018
ENSG00000138696	BMPR1B	23542.7	5801.83	41283.6	2.11079	0.903578	2.33603	0.0194894	0.951018
ENSG00000256671	LIMS4	254.983	44.16	465.806	2.11025	1.00317	2.10359	0.0354146	0.951018
ENSG00000232454	gene_sourcehavana	273.583	48.9775	498.188	2.10578	0.998806	2.1083	0.0350054	0.951018
ENSG00000234031	RPS3AP44	150.373	19.2698	281.476	2.1025	1.03149	2.03831	0.0415193	0.951018
ENSG00000236491	gene_sourcehavana	103.652	8.0291	199.275	2.10076	1.04243	2.01525	0.043879	0.951018
ENSG00000259922	gene_sourcehavana	132.797	15.2553	250.339	2.09634	1.03641	2.02269	0.0431055	0.951018
ENSG00000160223	ICOSLG	109.437	9.63492	209.239	2.09466	1.0417	2.01082	0.0443449	0.951018
ENSG00000241061	RPL5P1	1389.29	329.996	2448.59	2.09169	0.927388	2.25546	0.0241044	0.951018
ENSG00000165169	DYNLT3	41773.6	10572.7	72974.6	2.08543	0.900633	2.31552	0.0205847	0.951018
ENSG00000236152	MRPS36P1	179.92	27.2989	332.54	2.08187	1.02189	2.03727	0.0416231	0.951018
ENSG00000268278	gene_sourcehavana	150.152	20.0727	280.231	2.07941	1.03089	2.01711	0.043684	0.951018
ENSG00000230750	SDAD1P2	130.306	15.2553	245.358	2.07787	1.03668	2.00434	0.0450332	0.951018
ENSG00000232952	gene_sourcehavana	119.761	12.8466	226.675	2.07187	1.0393	1.99352	0.046204	0.951018
ENSG00000150672	DLG2	35841.3	9222.22	62460.3	2.0683	0.899317	2.29986	0.0214562	0.951018
ENSG00000230280	HNRNPA1P59	196.029	32.1164	359.941	2.06474	1.01647	2.03129	0.0422259	0.951018
ENSG00000232970	POLHP1	102.808	8.83201	196.784	2.0639	1.04229	1.98016	0.0476851	0.951018
ENSG00000204897	KRT25	112.108	11.2407	212.975	2.06178	1.04083	1.98091	0.0476016	0.951018
ENSG00000264057	gene_sourcehavana	523.394	116.422	930.366	2.06001	0.96042	2.14491	0.0319602	0.951018
ENSG00000215409	gene_sourcehavana	81.7584	1.60582	161.911	2.05837	1.03475	1.98925	0.0466734	0.951018
ENSG00000165874	SHLD2P1	436.581	94.7434	778.419	2.05323	0.969254	2.11837	0.034144	0.951018
ENSG00000139233	LLPH	234.252	42.5542	425.951	2.05151	1.00541	2.04046	0.0413045	0.951018
ENSG00000226102	SEPTIN7P3	104.455	9.63492	199.275	2.05008	1.04198	1.96748	0.0491282	0.951018
ENSG00000244226	ILF2P1	80.513	1.60582	159.42	2.04589	1.03439	1.97787	0.0479435	0.951018
ENSG00000270528	FAM133EP	160.877	24.0873	297.667	2.04538	1.02649	1.9926	0.0463054	0.951018
ENSG00000241282	RPL34P33	244.355	46.5688	442.142	2.0288	1.00177	2.02521	0.0428463	0.951018
ENSG00000227417	gene_sourcehavana	114.583	0	229.166	2.02701	1.02711	1.97351	0.0484379	0.951018
ENSG00000166960	CCDC178	3128.66	824.589	5432.74	2.02066	0.906984	2.22789	0.0258876	0.951018
ENSG00000169302	STK32A	6714.32	1800.93	11627.7	2.01601	0.899769	2.24058	0.0250532	0.951018
ENSG00000233270	SNRPEP4	191.85	33.7222	349.977	2.01059	1.01553	1.97985	0.0477201	0.951018
ENSG00000239556	UPK3BL3P	179.035	30.5106	327.559	2.00662	1.01935	1.96853	0.0490076	0.951018
ENSG00000223509	WHAMMP1	1551.14	407.075	2695.2	2	0.917474	2.1799	0.0292645	0.951018
ENSG00000137434	C6orf52	281.514	58.6124	504.415	1.99807	0.991502	2.01519	0.0438845	0.951018
ENSG00000133392	MYH11	16622.9	4581.4	28664.5	1.99463	0.894231	2.23055	0.025711	0.951018
ENSG00000232499	gene_sourcehavana	958.555	245.69	1671.42	1.9935	0.930588	2.1422	0.0321777	0.951018
ENSG00000103647	CORO2B	1167.39	305.909	2028.87	1.98566	0.923743	2.14958	0.0315881	0.951018
ENSG00000237818	RPS3AP29	356.495	80.291	632.699	1.98499	0.976453	2.03286	0.0420664	0.951018
ENSG00000218676	BRD7P4	596.121	148.538	1043.7	1.97429	0.948319	2.08188	0.0373534	0.951018
ENSG00000234925	ATP5PDP4	1199.3	321.164	2077.44	1.96574	0.921398	2.13343	0.0328897	0.951018
ENSG00000215784	FAM72D	240.979	49.7804	432.178	1.96422	0.999498	1.9652	0.0493907	0.951018
ENSG00000188133	TMEM215	354.184	81.8968	626.471	1.9613	0.975426	2.01071	0.0443563	0.951018
ENSG00000087253	LPCAT2	29367.8	8474.72	50260.9	1.94784	0.889009	2.19102	0.0284501	0.951018
ENSG00000176406	RIMS2	2433.18	684.079	4182.29	1.9472	0.904378	2.15308	0.0313125	0.951018
ENSG00000269343	ZNF587B	4531.54	1295.09	7767.99	1.94412	0.896518	2.16853	0.0301186	0.951018
ENSG00000259918	NDUFA5P11	369.408	89.9259	648.89	1.92436	0.970678	1.98249	0.0474245	0.951018
ENSG00000224411	HSP90AA2P	1783.78	507.439	3060.12	1.92402	0.908152	2.11861	0.0341236	0.951018
ENSG00000226666	HSPA9P1	373.324	91.5317	655.117	1.91992	0.969776	1.97976	0.0477308	0.951018
ENSG00000263606	CHORDC1P4	377.864	93.1376	662.59	1.91735	0.968897	1.9789	0.0478275	0.951018
ENSG00000269845	CCNYL6	976.564	272.989	1680.14	1.90887	0.923432	2.06715	0.0387203	0.951018
ENSG00000205609	EIF3CL	2272.1	672.036	3872.17	1.89168	0.900822	2.09995	0.0357328	0.951018
ENSG00000115896	PLCL1	51113.3	15661.6	86565.1	1.88377	0.882641	2.13425	0.0328226	0.951018
ENSG00000108932	SLC16A6	520.893	141.312	900.475	1.87706	0.948252	1.9795	0.0477602	0.951018
ENSG00000180867	PDIA3P1	811.837	231.238	1392.44	1.87547	0.927722	2.02159	0.0432187	0.951018
ENSG00000165973	NELL1	1407.74	416.71	2398.77	1.87178	0.909436	2.05818	0.039573	0.951018
ENSG00000122420	PTGFR	42424.8	13262.5	71587.1	1.86129	0.88081	2.11316	0.0345875	0.951018
ENSG00000102387	TAF7L	1262.28	377.368	2147.19	1.85567	0.911133	2.03666	0.0416841	0.951018
ENSG00000092758	COL9A3	1862.06	566.854	3157.27	1.85408	0.901424	2.05683	0.0397025	0.951018
ENSG00000171757	LRRC34	1480.69	448.024	2513.36	1.85098	0.906442	2.04203	0.0411487	0.951018
ENSG00000188611	ASAH2	617.243	175.837	1058.65	1.84921	0.937777	1.97191	0.0486202	0.951018
ENSG00000259924	gene_sourcehavana	1260.91	384.594	2137.23	1.8344	0.909437	2.01708	0.0436874	0.951018
ENSG00000198252	STYX	8339.85	2701.79	13977.9	1.81465	0.880851	2.06011	0.0393878	0.951018
ENSG00000229456	RLIMP1	2194.31	705.758	3682.85	1.79973	0.893633	2.01395	0.0440147	0.951018
ENSG00000257017	HP	1142.6	359.704	1925.5	1.79512	0.909243	1.9743	0.0483471	0.951018
ENSG00000198157	HMGN5	1234.81	393.426	2076.2	1.78648	0.906156	1.97149	0.0486677	0.951018
ENSG00000290018	gene_sourcehavana_tagene	1646.02	539.556	2752.49	1.76864	0.89701	1.97171	0.0486426	0.951018
ENSG00000173905	GOLIM4	16736.8	5679.79	27793.9	1.76584	0.87383	2.02081	0.0432995	0.951018
ENSG00000106028	SSBP1	17543.1	5969.64	29116.6	1.76288	0.87344	2.01832	0.0435576	0.951018
ENSG00000169629	RGPD8	6602.58	2242.53	10962.6	1.75874	0.877264	2.0048	0.044984	0.951018
ENSG00000251634	NAIPP4	1978.96	662.401	3295.51	1.752	0.891555	1.96511	0.0494021	0.951018
ENSG00000165730	STOX1	2974.03	1006.05	4942.02	1.75113	0.884532	1.97972	0.0477345	0.951018
ENSG00000117143	UAP1	54294.2	18899.7	89688.8	1.7391	0.869523	2.00006	0.0454936	0.951018
ENSG00000076043	REXO2	16273.8	5687.81	26859.8	1.73154	0.870795	1.98846	0.0467612	0.951018
ENSG00000138668	HNRNPD	17982.8	6294.81	29670.8	1.73012	0.870401	1.98773	0.0468418	0.951018
ENSG00000066468	FGFR2	5235.56	8635.3	1835.82	-1.71921	0.875511	-1.96366	0.049569	0.951018
ENSG00000116285	ERRFI1	8262.34	13630.2	2894.47	-1.72487	0.8729	-1.97602	0.0481527	0.951018
ENSG00000173612	GPRC6A	9078.5	14982.3	3174.7	-1.72767	0.872663	-1.97977	0.0477296	0.951018
ENSG00000240342	RPS2P5	11964.7	19739.5	4189.76	-1.72781	0.871475	-1.98262	0.0474094	0.951018
ENSG00000102265	TIMP1	7729.53	12763.9	2695.2	-1.72976	0.873715	-1.97978	0.0477284	0.951018
ENSG00000161281	COX7A1	46779.1	77212.6	16345.5	-1.73446	0.869239	-1.99538	0.0460017	0.951018
ENSG00000081320	STK17B	6102.67	10091.8	2113.56	-1.73535	0.875752	-1.98156	0.0475289	0.951018
ENSG00000142541	RPL13A	368254	607877	128631	-1.73611	0.868529	-1.9989	0.0456189	0.951018
ENSG00000135916	ITM2C	5082.15	8416.91	1747.39	-1.74156	0.877757	-1.98411	0.0472439	0.951018
ENSG00000141753	IGFBP4	4922.74	8172.82	1672.67	-1.75475	0.879207	-1.99583	0.0459528	0.951018
ENSG00000091656	ZFHX4	4228.29	7023.05	1433.54	-1.75505	0.880683	-1.99282	0.0462806	0.951018
ENSG00000165168	CYBB	6312.82	10488.4	2137.23	-1.7619	0.877884	-2.00698	0.0447515	0.951018
ENSG00000113645	WWC1	2329.18	3883.68	774.682	-1.76393	0.889582	-1.98288	0.0473813	0.951018
ENSG00000137251	TINAG	2317.86	3866.01	769.7	-1.76556	0.889808	-1.98421	0.0472328	0.951018
ENSG00000228300	FAM174C	1668.44	2790.11	546.761	-1.76918	0.896852	-1.97265	0.0485351	0.951018
ENSG00000155629	PIK3AP1	1593.54	2666.46	520.606	-1.77073	0.898084	-1.97167	0.0486469	0.951018
ENSG00000112562	SMOC2	3202.21	5345.77	1058.65	-1.77855	0.885981	-2.00743	0.0447038	0.951018
ENSG00000213025	COX20P1	1164.94	1957.49	372.395	-1.77928	0.907513	-1.96061	0.0499244	0.951018
ENSG00000166145	SPINT1	1023.79	1726.26	321.331	-1.79118	0.912736	-1.96243	0.0497128	0.951018
ENSG00000168743	NPNT	3450.84	5774.53	1127.15	-1.79363	0.886356	-2.0236	0.0430115	0.951018
ENSG00000168961	LGALS9	1008.64	1702.17	315.104	-1.79517	0.913573	-1.965	0.0494142	0.951018
ENSG00000065675	PRKCQ	1305.93	2198.37	413.496	-1.79576	0.905427	-1.98333	0.0473301	0.951018
ENSG00000006327	TNFRSF12A	2274.91	3816.23	733.582	-1.79774	0.8929	-2.01337	0.044076	0.951018
ENSG00000007933	FMO3	5862.2	9805.14	1919.27	-1.79918	0.881728	-2.04051	0.0412994	0.951018
ENSG00000122378	PRXL2A	2384.68	4000.9	768.455	-1.79987	0.892261	-2.0172	0.0436748	0.951018
ENSG00000204287	HLA-DRA	12477.5	20852.4	4102.58	-1.8006	0.877869	-2.0511	0.040257	0.951018
ENSG00000179104	TMTC2	1432.65	2411.94	453.351	-1.80094	0.903304	-1.99373	0.0461821	0.951018
ENSG00000136295	TTYH3	1780.99	2994.05	567.934	-1.80177	0.898105	-2.00619	0.0448364	0.951018
ENSG00000211445	GPX3	132097	220657	43536.6	-1.80295	0.874812	-2.06095	0.0393076	0.951018
ENSG00000091129	NRCAM	5128.03	8587.12	1668.93	-1.8042	0.883229	-2.04273	0.0410788	0.951018
ENSG00000135077	HAVCR2	1097.59	1853.92	341.259	-1.8056	0.911545	-1.98082	0.0476119	0.951018
ENSG00000104879	CKM	1186.18	2002.46	369.904	-1.80697	0.909193	-1.98745	0.0468726	0.951018
ENSG00000130748	TMEM160	1977.27	3328.06	626.471	-1.81261	0.896821	-2.02116	0.0432637	0.951018
ENSG00000105855	ITGB8	11363.8	19041	3686.59	-1.81525	0.87952	-2.06391	0.0390265	0.951018
ENSG00000186340	THBS2	5876.24	9858.13	1894.36	-1.81659	0.883242	-2.05673	0.0397118	0.951018
ENSG00000173465	ZNRD2	1324.76	2238.51	411.005	-1.81842	0.906875	-2.00515	0.044947	0.951018
ENSG00000078114	NEBL	1054.93	1787.28	322.577	-1.8208	0.914073	-1.99197	0.0463745	0.951018
ENSG00000133027	PEMT	889.025	1510.27	267.776	-1.82474	0.920504	-1.98232	0.0474433	0.951018
ENSG00000167107	ACSF2	2732.47	4603.08	861.865	-1.82718	0.892421	-2.04745	0.0406142	0.951018
ENSG00000100979	PLTP	1717.61	2900.91	534.306	-1.82733	0.901065	-2.02797	0.0425636	0.951018
ENSG00000108381	ASPA	1185.03	2008.88	361.186	-1.83129	0.911186	-2.00979	0.0444538	0.951018
ENSG00000158717	RNF166	818.761	1394.65	242.867	-1.8341	0.924448	-1.98399	0.0472568	0.951018
ENSG00000126458	RRAS	1800.06	3044.63	555.479	-1.83785	0.900903	-2.04001	0.0413496	0.951018
ENSG00000108821	COL1A1	15005.6	25243.5	4767.66	-1.84009	0.88083	-2.08904	0.0367039	0.951018
ENSG00000158481	CD1C	555.172	954.66	155.684	-1.85172	0.943491	-1.96263	0.0496898	0.951018
ENSG00000215375	MYL5	549.912	946.631	153.193	-1.85703	0.944352	-1.96645	0.0492461	0.951018
ENSG00000010327	STAB1	24222.9	40899.4	7546.3	-1.86382	0.881827	-2.11359	0.03455	0.951018
ENSG00000164976	MYORG	573.5	987.579	159.42	-1.86413	0.942725	-1.97738	0.0479984	0.951018
ENSG00000197582	GPX1P1	1552.26	2639.97	464.56	-1.86444	0.906502	-2.05674	0.0397108	0.951018
ENSG00000157514	TSC22D3	3028.97	5133.81	924.138	-1.86598	0.894306	-2.08652	0.0369319	0.951018
ENSG00000223865	HLA-DPB1	3209.15	5438.11	980.185	-1.86612	0.893557	-2.08841	0.0367606	0.951018
ENSG00000139278	GLIPR1	812.173	1391.44	232.903	-1.86795	0.927355	-2.01427	0.0439808	0.951018
ENSG00000178096	BOLA1	1237.89	2110.85	364.923	-1.86886	0.912912	-2.04714	0.0406445	0.951018
ENSG00000125170	DOK4	1238.29	2111.65	364.923	-1.86921	0.912931	-2.04749	0.0406103	0.951018
ENSG00000111012	CYP27B1	517.188	893.639	140.738	-1.87201	0.948589	-1.97346	0.0484428	0.951018
ENSG00000171227	TMEM37	787.34	1350.49	224.185	-1.87245	0.928952	-2.01566	0.0438354	0.951018
ENSG00000007314	SCN4A	666.688	1146.56	186.82	-1.8727	0.936151	-2.00043	0.0454543	0.951018
ENSG00000128165	ADM2	457.666	793.275	122.056	-1.87436	0.955406	-1.96184	0.0497807	0.951018
ENSG00000078098	FAP	1483.79	2529.17	438.405	-1.87591	0.908555	-2.06472	0.0389499	0.951018
ENSG00000136250	AOAH	1755.94	2990.04	521.852	-1.87717	0.904699	-2.07491	0.0379953	0.951018
ENSG00000211459	MT-RNR1	157489	266398	48579.5	-1.87734	0.881485	-2.12975	0.0331921	0.951018
ENSG00000163817	SLC6A20	536.139	926.558	145.72	-1.87775	0.947107	-1.98262	0.0474103	0.951018
ENSG00000002746	HECW1	792.96	1361.74	224.185	-1.88023	0.92925	-2.02339	0.0430334	0.951018
ENSG00000198794	SCAMP5	2669.44	4538.05	800.837	-1.88099	0.897394	-2.09606	0.036077	0.951018
ENSG00000160446	ZDHHC12	1425.2	2434.42	415.987	-1.88676	0.910466	-2.0723	0.0382371	0.951018
ENSG00000172817	CYP7B1	7868.55	13350.8	2386.32	-1.88718	0.887633	-2.12608	0.0334965	0.951018
ENSG00000139055	ERP27	36767.6	62312.2	11222.9	-1.88741	0.883306	-2.13676	0.0326177	0.951018
ENSG00000138759	FRAS1	7946.81	13484.9	2408.74	-1.88787	0.88764	-2.12684	0.0334335	0.951018
ENSG00000146070	PLA2G7	770.535	1325.6	215.466	-1.88869	0.93106	-2.02854	0.0425056	0.951018
ENSG00000127831	VIL1	586.748	1014.08	159.42	-1.889	0.94336	-2.00242	0.0452401	0.951018
ENSG00000139289	PHLDA1	3052.63	5194.83	910.438	-1.89069	0.896317	-2.10939	0.0349106	0.951018
ENSG00000010610	CD4	2242.22	3821.85	662.59	-1.89199	0.901169	-2.09948	0.0357742	0.951018
ENSG00000014257	ACP3	892.973	1534.36	251.585	-1.89355	0.925662	-2.04561	0.0407946	0.951018
ENSG00000127528	KLF2	1238.34	2120.49	356.204	-1.89442	0.914942	-2.07054	0.0384021	0.951018
ENSG00000146192	FGD2	1373.27	2351.72	394.814	-1.90062	0.91256	-2.08274	0.0372749	0.951018
ENSG00000197249	SERPINA1	2804.56	4782.13	826.992	-1.90076	0.898348	-2.11584	0.0343588	0.951018
ENSG00000158258	CLSTN2	1530.17	2620.7	439.651	-1.90657	0.910324	-2.09439	0.0362254	0.951018
ENSG00000153714	LURAP1L	3339.26	5695.84	982.676	-1.90709	0.896574	-2.12708	0.0334132	0.951018
ENSG00000196411	EPHB4	1835.15	3140.98	529.325	-1.91039	0.906543	-2.10733	0.0350886	0.951018
ENSG00000165457	FOLR2	1246.11	2139.76	352.468	-1.9121	0.916166	-2.08707	0.0368818	0.951018
ENSG00000065833	ME1	2414.08	4126.96	701.199	-1.91255	0.901646	-2.12118	0.0339066	0.951018
ENSG00000136997	MYC	1281.2	2199.97	362.432	-1.91358	0.915495	-2.09022	0.0365984	0.951018
ENSG00000088882	CPXM1	370.237	649.554	90.9193	-1.91515	0.970368	-1.97363	0.0484234	0.951018
ENSG00000149294	NCAM1	974.977	1679.69	270.267	-1.9166	0.924278	-2.07362	0.0381145	0.951018
ENSG00000140563	MCTP2	652.432	1130.5	174.366	-1.91683	0.940348	-2.03843	0.0415073	0.951018
ENSG00000113946	CLDN16	526.962	916.923	137.002	-1.91779	0.950767	-2.0171	0.0436856	0.951018
ENSG00000134873	CLDN10	976.985	1683.7	270.267	-1.91883	0.924378	-2.0758	0.0379123	0.951018
ENSG00000135333	EPHA7	1156.09	1989.61	322.577	-1.92154	0.919128	-2.09061	0.0365627	0.951018
ENSG00000112796	ENPP5	3697.45	6321.31	1073.59	-1.92353	0.896795	-2.14489	0.0319615	0.951018
ENSG00000275714	H3C1	314.147	554.811	73.4827	-1.92503	0.981073	-1.96217	0.0497427	0.951018
ENSG00000167874	TMEM88	594.514	1033.35	155.684	-1.92594	0.945343	-2.0373	0.0416203	0.951018
ENSG00000155659	VSIG4	1728.91	2968.36	489.47	-1.92738	0.909214	-2.11983	0.0340202	0.951018
ENSG00000110628	SLC22A18	1210.5	2085.96	335.031	-1.93252	0.918665	-2.10361	0.0354123	0.951018
ENSG00000102359	SRPX2	1236.31	2130.12	342.504	-1.9328	0.918078	-2.10527	0.035268	0.951018
ENSG00000011028	MRC2	2045.54	3511.93	579.143	-1.93391	0.906342	-2.13376	0.0328628	0.951018
ENSG00000151692	RNF144A	1166.71	2012.09	321.331	-1.93524	0.91997	-2.10359	0.0354145	0.951018
ENSG00000135373	EHF	339.34	598.971	79.7101	-1.93729	0.976997	-1.98291	0.047378	0.951018
ENSG00000100196	KDELR3	936.15	1619.47	252.83	-1.93963	0.927461	-2.09134	0.036498	0.951018
ENSG00000262655	SPON1	1467.82	2528.36	407.269	-1.94057	0.914107	-2.12291	0.0337616	0.951018
ENSG00000106952	TNFSF8	358.693	632.693	84.6919	-1.94363	0.974007	-1.9955	0.0459883	0.951018
ENSG00000172828	CES3	480.106	840.647	119.565	-1.94483	0.957482	-2.03119	0.0422357	0.951018
ENSG00000198113	TOR4A	476.673	835.026	118.32	-1.94679	0.957996	-2.03215	0.0421386	0.951018
ENSG00000179241	LDLRAD3	904.049	1566.48	241.621	-1.94724	0.929289	-2.09541	0.0361344	0.951018
ENSG00000106484	MEST	749.552	1302.32	196.784	-1.9482	0.93662	-2.08004	0.0375222	0.951018
ENSG00000150337	FCGR1A	551.091	962.689	139.493	-1.94865	0.950633	-2.04984	0.0403799	0.951018
ENSG00000198286	CARD11	438.551	769.991	107.11	-1.94873	0.962675	-2.02429	0.0429402	0.951018
ENSG00000131042	LILRB2	532.32	931.376	133.265	-1.95434	0.952768	-2.05122	0.0402453	0.951018
ENSG00000115457	IGFBP2	1918.66	3307.99	529.325	-1.95833	0.909595	-2.15297	0.0313208	0.951018
ENSG00000166448	TMEM130	258.237	461.673	54.8007	-1.95846	0.995295	-1.96772	0.0491003	0.951018
ENSG00000099204	ABLIM1	3146.48	5412.42	880.547	-1.95876	0.901757	-2.17216	0.0298432	0.951018
ENSG00000105639	JAK3	1268.43	2194.35	342.504	-1.96025	0.919532	-2.13179	0.0330244	0.951018
ENSG00000079215	SLC1A3	566.789	991.594	141.984	-1.96189	0.950171	-2.06478	0.0389441	0.951018
ENSG00000271605	MILR1	1083.48	1878.01	288.949	-1.96272	0.924398	-2.12324	0.0337333	0.951018
ENSG00000197415	VEPH1	1351.9	2338.88	364.923	-1.9642	0.918116	-2.13938	0.0324049	0.951018
ENSG00000155926	SLA	1099.8	1906.91	292.685	-1.96583	0.924172	-2.12712	0.0334098	0.951018
ENSG00000175857	GAPT	291.501	519.483	63.5189	-1.96711	0.988113	-1.99077	0.0465061	0.951018
ENSG00000066248	NGEF	331.631	588.533	74.7282	-1.96784	0.980188	-2.00761	0.0446844	0.951018
ENSG00000173809	TDRD12	309.649	550.796	68.5008	-1.96847	0.984433	-1.99959	0.0455441	0.951018
ENSG00000129009	ISLR	323.962	575.686	72.2372	-1.9717	0.981838	-2.00817	0.0446253	0.951018
ENSG00000178445	GLDC	1414.15	2449.68	378.623	-1.97486	0.9178	-2.15173	0.0314183	0.951018
ENSG00000162897	FCAMR	799.677	1393.85	205.502	-1.97489	0.936022	-2.10987	0.0348691	0.951018
ENSG00000183828	NUDT14	2258.12	3899.73	616.507	-1.97489	0.908014	-2.17496	0.0296332	0.951018
ENSG00000078399	HOXA9	627.254	1097.58	156.929	-1.97535	0.946321	-2.0874	0.0368517	0.951018
ENSG00000157570	TSPAN18	485.685	854.296	117.074	-1.97613	0.958959	-2.0607	0.0393317	0.951018
ENSG00000181291	TMEM132E	439.091	774.808	103.374	-1.98167	0.964734	-2.05411	0.0399646	0.951018
ENSG00000189143	CLDN4	452.601	798.093	107.11	-1.98188	0.963102	-2.05781	0.0396088	0.951018
ENSG00000166796	LDHC	268.896	481.746	56.0461	-1.98287	0.994005	-1.99483	0.0460615	0.951018
ENSG00000007376	RPUSD1	278.171	497.804	58.5371	-1.9838	0.991935	-1.99993	0.0455081	0.951018
ENSG00000275713	H2BC9	201.344	365.324	37.3641	-1.98514	1.01205	-1.9615	0.0498211	0.951018
ENSG00000164972	C9orf24	1600.4	2774.86	425.951	-1.98698	0.91583	-2.1696	0.0300374	0.951018
ENSG00000118495	PLAGL1	571.565	1003.64	139.493	-1.98713	0.951503	-2.08841	0.0367606	0.951018
ENSG00000106366	SERPINE1	4747.2	8192.89	1301.52	-1.98836	0.899956	-2.2094	0.0271472	0.951018
ENSG00000184343	SRPK3	415.282	734.663	95.9012	-1.98932	0.968314	-2.05442	0.0399351	0.951018
ENSG00000183844	FAM3B	243.883	439.192	48.5733	-1.99182	1.00056	-1.9907	0.0465134	0.951018
ENSG00000103187	COTL1	943.392	1645.16	241.621	-1.99227	0.931242	-2.13936	0.0324062	0.951018
ENSG00000118785	SPP1	86795.4	149531	24060	-1.99232	0.891967	-2.23362	0.0255078	0.951018
ENSG00000163331	DAPL1	3860.25	6670.58	1049.93	-1.99289	0.902302	-2.20868	0.0271972	0.951018
ENSG00000101680	LAMA1	2509.39	4343.74	675.045	-1.99345	0.907849	-2.19579	0.0281066	0.951018
ENSG00000244474	UGT1A4	204.154	370.944	37.3641	-1.9992	1.01184	-1.97581	0.0481763	0.951018
ENSG00000103502	CDIPT	2115.9	3670.1	561.707	-2.00122	0.91133	-2.19593	0.0280969	0.951018
ENSG00000145708	CRHBP	817.521	1430.79	204.257	-2.00389	0.937321	-2.1379	0.0325252	0.951018
ENSG00000163362	INAVA	430.98	763.567	98.3921	-2.00557	0.967288	-2.07339	0.0381358	0.951018
ENSG00000028137	TNFRSF1B	1274.43	2220.05	328.804	-2.00582	0.923039	-2.17306	0.0297756	0.951018
ENSG00000128805	ARHGAP22	177.535	325.179	29.8913	-2.00603	1.02028	-1.96616	0.04928	0.951018
ENSG00000110077	MS4A6A	4646.82	8041.95	1251.7	-2.0063	0.901675	-2.22508	0.0260756	0.951018
ENSG00000156299	TIAM1	1637.16	2847.12	427.196	-2.0079	0.91701	-2.18962	0.0285521	0.951018
ENSG00000163013	FBXO41	321.692	574.884	68.5008	-2.00804	0.984339	-2.03999	0.0413514	0.951018
ENSG00000174567	GOLT1A	2163.62	3756.82	570.425	-2.00901	0.911578	-2.20388	0.0275329	0.951018
ENSG00000166851	PLK1	331.77	592.548	70.9918	-2.01073	0.98264	-2.04625	0.0407318	0.951018
ENSG00000175520	UBQLN3	248.7	448.827	48.5733	-2.0119	1.00033	-2.01123	0.044301	0.951018
ENSG00000105894	PTN	1195.15	2085.16	305.14	-2.01214	0.925335	-2.17449	0.0296681	0.951018
ENSG00000091490	SEL1L3	4157.92	7206.12	1109.71	-2.01382	0.903335	-2.22932	0.0257927	0.951018
ENSG00000113205	PCDHB3	775.745	1360.93	190.557	-2.01505	0.940175	-2.14327	0.0320916	0.951018
ENSG00000099992	TBC1D10A	509.191	900.062	118.32	-2.01596	0.959154	-2.10181	0.0355702	0.951018
ENSG00000153820	SPHKAP	268.454	483.352	53.5552	-2.01634	0.995841	-2.02476	0.0428919	0.951018
ENSG00000105825	TFPI2	207.767	378.171	37.3641	-2.01708	1.01156	-1.99404	0.0461482	0.951018
ENSG00000253368	TRNP1	455.551	807.727	103.374	-2.01994	0.965202	-2.09276	0.0363701	0.951018
ENSG00000197629	MPEG1	4454.8	7726.4	1183.2	-2.02006	0.903221	-2.23651	0.0253185	0.951018
ENSG00000124920	MYRF	576.923	1018.09	135.756	-2.02158	0.953458	-2.12027	0.0339836	0.951018
ENSG00000036828	CASR	554.138	978.747	129.529	-2.02232	0.955431	-2.11665	0.0342893	0.951018
ENSG00000198768	APCDD1L	147.081	272.989	21.173	-2.02255	1.03061	-1.96248	0.0497062	0.951018
ENSG00000204655	MOG	466.03	826.194	105.865	-2.02262	0.964169	-2.09779	0.0359236	0.951018
ENSG00000148702	HABP2	1554.59	2710.62	398.55	-2.02296	0.919397	-2.20031	0.0277849	0.951018
ENSG00000176974	SHMT1	2423.99	4215.28	632.699	-2.02299	0.910843	-2.22101	0.0263504	0.951018
ENSG00000175489	LRRC25	266.225	480.14	52.3097	-2.02574	0.996836	-2.03217	0.0421366	0.951018
ENSG00000163751	CPA3	700.303	1232.47	168.138	-2.02597	0.945127	-2.1436	0.0320652	0.951018
ENSG00000170927	PKHD1	23058	39944.8	6171.3	-2.02654	0.896316	-2.26097	0.0237614	0.951018
ENSG00000153707	PTPRD	5050.03	8766.17	1333.9	-2.02782	0.902814	-2.24611	0.0246968	0.951018
ENSG00000174837	ADGRE1	488.192	865.537	110.847	-2.03022	0.962241	-2.10989	0.0348677	0.951018
ENSG00000169715	MT1E	2718.06	4729.94	706.181	-2.03117	0.909807	-2.23253	0.0255803	0.951018
ENSG00000279263	OR2L8	338.594	606.197	70.9918	-2.03162	0.982642	-2.06751	0.0386862	0.951018
ENSG00000167165	UGT1A6	104.378	208.757	0	-2.03286	1.02804	-1.97741	0.0479958	0.951018
ENSG00000215788	TNFRSF25	485.16	860.72	109.601	-2.03373	0.96279	-2.11233	0.0346579	0.951018
ENSG00000160111	CPAMD8	15061.9	26128.3	3995.47	-2.03392	0.897923	-2.26513	0.0235045	0.951018
ENSG00000077009	NMRK2	278.711	502.622	54.8007	-2.03705	0.994622	-2.04807	0.0405533	0.951018
ENSG00000171659	GPR34	8364.98	14536.7	2193.27	-2.04164	0.900794	-2.26649	0.0234213	0.951018
ENSG00000130005	GAMT	1736.3	3034.2	438.405	-2.04328	0.918595	-2.22435	0.0261248	0.951018
ENSG00000165495	PKNOX2	88.0009	171.02	4.98188	-2.0438	1.04161	-1.96215	0.0497446	0.951018
ENSG00000122025	FLT3	826.853	1455.68	198.03	-2.04483	0.93995	-2.17547	0.0295953	0.951018
ENSG00000110079	MS4A4A	1781.43	3114.49	448.369	-2.04757	0.91841	-2.22947	0.0257823	0.951018
ENSG00000176204	LRRTM4	223.867	407.878	39.855	-2.04788	1.00845	-2.03073	0.0422823	0.951018
ENSG00000157680	DGKI	5713.07	9944.04	1482.11	-2.04804	0.903605	-2.26652	0.0234193	0.951018
ENSG00000270872	SRGAP2D	545.003	966.704	123.301	-2.04923	0.958055	-2.13895	0.0324398	0.951018
ENSG00000115009	CCL20	84.9694	166.202	3.73641	-2.05155	1.04015	-1.97236	0.0485683	0.951018
ENSG00000174945	AMZ1	84.9694	166.202	3.73641	-2.05155	1.04015	-1.97236	0.0485683	0.951018
ENSG00000182472	CAPN12	239.384	435.177	43.5914	-2.05222	1.00462	-2.04279	0.0410735	0.951018
ENSG00000164318	EGFLAM	719.171	1270.2	168.138	-2.05337	0.945987	-2.17061	0.0299607	0.951018
ENSG00000114455	HHLA2	1054.62	1853.92	255.321	-2.05485	0.932384	-2.20387	0.0275334	0.951018
ENSG00000153976	HS3ST3A1	98.0783	188.684	7.47282	-2.05568	1.04262	-1.97166	0.0486487	0.951018
ENSG00000188042	ARL4C	510.313	907.288	113.338	-2.05612	0.961737	-2.13792	0.0325232	0.951018
ENSG00000133116	KL	8176.77	14241.2	2112.32	-2.05654	0.902215	-2.27943	0.0226414	0.951018
ENSG00000135063	ENTREP1	2768.92	4839.14	698.708	-2.06097	0.912019	-2.25979	0.0238342	0.951018
ENSG00000011600	TYROBP	1188.84	2089.97	287.703	-2.06362	0.929493	-2.22016	0.026408	0.951018
ENSG00000049768	FOXP3	168.219	311.529	24.9094	-2.06379	1.02527	-2.01291	0.044124	0.951018
ENSG00000110693	SOX6	4873.48	8505.23	1241.73	-2.0638	0.906183	-2.27746	0.0227588	0.951018
ENSG00000173376	NDNF	1270.88	2232.89	308.876	-2.06381	0.927663	-2.22474	0.0260988	0.951018
ENSG00000176495	OR5AN1	138.388	259.34	17.4366	-2.06391	1.03442	-1.99524	0.0460164	0.951018
ENSG00000205029	OR5D16	109.196	218.392	0	-2.06395	1.02931	-2.00517	0.0449444	0.951018
ENSG00000251402	FAM90A25P	118.635	224.815	12.4547	-2.06529	1.03975	-1.98634	0.0469955	0.951018
ENSG00000089127	OAS1	1196.69	2104.43	288.949	-2.06622	0.929508	-2.22292	0.0262213	0.951018
ENSG00000100300	TSPO	9882.64	17245.7	2519.59	-2.07165	0.902645	-2.29508	0.0217284	0.951018
ENSG00000135750	KCNK1	1670.77	2933.03	408.514	-2.07298	0.921792	-2.24886	0.0245215	0.951018
ENSG00000167311	ART5	169.825	314.741	24.9094	-2.07322	1.02511	-2.02244	0.0431312	0.951018
ENSG00000113249	HAVCR1	929.954	1641.95	217.957	-2.07545	0.938039	-2.21255	0.0269289	0.951018
ENSG00000134240	HMGCS2	1326.45	2334.06	318.84	-2.07702	0.927564	-2.23922	0.0251414	0.951018
ENSG00000179344	HLA-DQB1	3271.47	5727.16	815.783	-2.07722	0.911258	-2.2795	0.0226371	0.951018
ENSG00000066336	SPI1	398.395	714.59	82.201	-2.07724	0.976075	-2.12815	0.0333246	0.951018
ENSG00000016402	IL20RA	175.667	325.179	26.1549	-2.07796	1.0235	-2.03025	0.0423315	0.951018
ENSG00000106436	MYL10	86.5341	171.823	1.24547	-2.0813	1.03466	-2.01159	0.0442633	0.951018
ENSG00000160867	FGFR4	827.532	1464.51	190.557	-2.08136	0.942606	-2.20809	0.027238	0.951018
ENSG00000183117	CSMD1	1989.2	3492.66	485.733	-2.08197	0.919042	-2.26537	0.0234902	0.951018
ENSG00000121898	CPXM2	2610.43	4578.19	642.662	-2.08365	0.914722	-2.27791	0.0227319	0.951018
ENSG00000215217	CFAP90	112.407	224.815	0	-2.08367	1.03007	-2.02283	0.0430902	0.951018
ENSG00000105928	GSDME	977.089	1726.26	227.921	-2.08397	0.937029	-2.22402	0.0261468	0.951018
ENSG00000146038	DCDC2	1174.22	2070.7	277.74	-2.08457	0.93146	-2.23796	0.0252239	0.951018
ENSG00000121769	FABP3	18608.1	32517.1	4699.16	-2.0852	0.901856	-2.31212	0.0207708	0.951018
ENSG00000110324	IL10RA	1722.28	3028.58	415.987	-2.0863	0.922213	-2.26227	0.0236807	0.951018
ENSG00000135443	KRT85	162.156	301.894	22.4185	-2.08764	1.02793	-2.03092	0.0422635	0.951018
ENSG00000054392	HHAT	1990.76	3498.28	483.242	-2.08778	0.919497	-2.27057	0.0231731	0.951018
ENSG00000204175	GPRIN2	116.406	221.603	11.2092	-2.08806	1.04059	-2.00661	0.0447908	0.951018
ENSG00000112299	VNN1	1079.87	1906.91	252.83	-2.08825	0.934202	-2.23533	0.0253955	0.951018
ENSG00000108878	CACNG1	92.4169	179.852	4.98188	-2.08833	1.04196	-2.00423	0.0450458	0.951018
ENSG00000125255	SLC10A2	393.135	706.561	79.7101	-2.08904	0.97752	-2.13708	0.0325918	0.951018
ENSG00000135378	PRRG4	512.459	915.317	109.601	-2.08945	0.963724	-2.1681	0.0301513	0.951018
ENSG00000130193	THEM6	631.783	1124.07	139.493	-2.09007	0.954088	-2.19065	0.0284775	0.951018
ENSG00000106066	CPVL	5352.21	9377.99	1326.43	-2.09311	0.907927	-2.30537	0.0211459	0.951018
ENSG00000205279	CTXN3	114.013	228.026	0	-2.09325	1.03044	-2.03142	0.0422121	0.951018
ENSG00000126259	KIRREL2	107.132	205.545	8.71829	-2.09448	1.04217	-2.00972	0.0444604	0.951018
ENSG00000180644	PRF1	117.209	223.209	11.2092	-2.09464	1.04053	-2.01306	0.0441087	0.951018
ENSG00000006534	ALDH3B1	290.132	526.709	53.5552	-2.09499	0.995254	-2.10498	0.0352931	0.951018
ENSG00000157765	SLC34A2	1694.6	2984.42	404.778	-2.09626	0.923346	-2.27028	0.0231903	0.951018
ENSG00000235387	SPAAR	102.494	197.516	7.47282	-2.09691	1.04257	-2.0113	0.0442937	0.951018
ENSG00000232706	NUTM2HP	153.685	287.442	19.9275	-2.09859	1.03082	-2.03584	0.0417669	0.951018
ENSG00000148584	A1CF	931.879	1650.78	212.975	-2.09901	0.939724	-2.23364	0.0255065	0.951018
ENSG00000164713	BRI3	23168.4	40567.8	5769.02	-2.10029	0.902716	-2.32664	0.0199844	0.951018
ENSG00000168447	SCNN1B	292.541	531.526	53.5552	-2.10327	0.9952	-2.11341	0.0345653	0.951018
ENSG00000125740	FOSB	1131.6	2001.65	261.549	-2.10374	0.933992	-2.25242	0.024296	0.951018
ENSG00000131187	F12	170.005	316.347	23.6639	-2.10378	1.02611	-2.05025	0.0403398	0.951018
ENSG00000171130	ATP6V0E2	1427.28	2519.53	335.031	-2.10397	0.927834	-2.26761	0.0233529	0.951018
ENSG00000169436	COL22A1	876.633	1555.24	198.03	-2.10432	0.942218	-2.23336	0.0255249	0.951018
ENSG00000283813	MIR4485	1037.07	1836.26	237.885	-2.10434	0.936662	-2.24664	0.0246631	0.951018
ENSG00000100346	CACNA1I	570.876	1019.7	122.056	-2.10511	0.959665	-2.19359	0.0282651	0.951018
ENSG00000168675	LDLRAD4	309.263	561.234	57.2916	-2.10819	0.99221	-2.12474	0.0336083	0.951018
ENSG00000184933	OR6A2	237.918	435.98	39.855	-2.1088	1.00764	-2.0928	0.0363668	0.951018
ENSG00000159403	C1R	2636.76	4640.82	632.699	-2.10906	0.91669	-2.30073	0.0214067	0.951018
ENSG00000115386	REG1A	268.953	490.578	47.3278	-2.10997	1.00049	-2.10893	0.0349504	0.951018
ENSG00000074047	GLI2	447.718	804.516	90.9193	-2.11143	0.97195	-2.17237	0.0298281	0.951018
ENSG00000158125	XDH	2657.45	4680.97	633.944	-2.115	0.917065	-2.30627	0.0210953	0.951018
ENSG00000090530	P3H2	3265.9	5749.64	782.155	-2.117	0.914574	-2.31474	0.020627	0.951018
ENSG00000074276	CDHR2	531.95	953.054	110.847	-2.11719	0.963778	-2.19676	0.0280378	0.951018
ENSG00000101440	ASIP	89.1641	175.837	2.49094	-2.11859	1.03893	-2.0392	0.0414304	0.951018
ENSG00000149328	GLB1L2	630.898	1127.29	134.511	-2.12067	0.956264	-2.21767	0.0265777	0.951018
ENSG00000175920	DOK7	758.874	1352.1	165.647	-2.12119	0.948752	-2.23577	0.0253666	0.951018
ENSG00000171119	NRTN	335.44	608.606	62.2735	-2.12554	0.988524	-2.15021	0.0315385	0.951018
ENSG00000179142	CYP11B2	96.4314	187.881	4.98188	-2.12683	1.0422	-2.04071	0.0412797	0.951018
ENSG00000280208	GGT4P	168.981	315.544	22.4185	-2.12803	1.02723	-2.07161	0.0383022	0.951018
ENSG00000263934	SNORD3A	826.966	1473.34	180.593	-2.12952	0.946139	-2.25075	0.0244015	0.951018
ENSG00000185338	SOCS1	264.094	483.352	44.8369	-2.13041	1.00257	-2.12495	0.0335906	0.951018
ENSG00000112852	PCDHB2	92.1545	183.063	1.24547	-2.13076	1.03599	-2.05675	0.0397103	0.951018
ENSG00000124429	POF1B	3905.57	6885.76	925.384	-2.13167	0.91386	-2.3326	0.0196689	0.951018
ENSG00000100292	HMOX1	415.437	749.918	80.9555	-2.13168	0.977122	-2.18159	0.0291398	0.951018
ENSG00000083067	TRPM3	2394.65	4231.34	557.97	-2.13431	0.920172	-2.31947	0.0203696	0.951018
ENSG00000100365	NCF4	525.666	944.222	107.11	-2.13441	0.965477	-2.21073	0.0270548	0.951018
ENSG00000151136	ABTB3	2032.27	3596.23	468.297	-2.13872	0.923245	-2.31652	0.0205297	0.951018
ENSG00000175745	NR2F1	1074.59	1912.53	236.639	-2.14471	0.938614	-2.28497	0.0223146	0.951018
ENSG00000198133	TMEM229B	150.432	283.427	17.4366	-2.14501	1.03312	-2.07624	0.037872	0.951018
ENSG00000133433	GSTT2B	2696.01	4769.29	622.735	-2.14662	0.91944	-2.3347	0.0195589	0.951018
ENSG00000171517	LPAR3	301.152	549.993	52.3097	-2.1493	0.995966	-2.158	0.0309278	0.951018
ENSG00000100060	MFNG	482.907	871.157	94.6557	-2.15329	0.970807	-2.21805	0.0265517	0.951018
ENSG00000166592	RRAD	584.263	1050.21	118.32	-2.15486	0.961962	-2.24007	0.0250864	0.951018
ENSG00000168060	NAALADL1	366.835	666.415	67.2554	-2.15488	0.985203	-2.18725	0.0287245	0.951018
ENSG00000205497	OR51A4	195.559	363.718	27.4003	-2.1557	1.02069	-2.11199	0.0346874	0.951018
ENSG00000099860	GADD45B	1646.43	2924.2	368.659	-2.15615	0.928716	-2.32164	0.0202522	0.951018
ENSG00000277632	CCL3	125.655	251.311	0	-2.15754	1.03269	-2.08926	0.0366846	0.951018
ENSG00000263961	RHEX	131.08	249.705	12.4547	-2.16072	1.03862	-2.08038	0.0374906	0.951018
ENSG00000198417	MT1F	768.828	1376.99	160.666	-2.1612	0.951105	-2.2723	0.0230683	0.951018
ENSG00000187553	CYP26C1	126.458	252.917	0	-2.16167	1.03282	-2.09298	0.0363511	0.951018
ENSG00000138308	PLA2G12B	272.926	501.016	44.8369	-2.16266	1.00229	-2.15772	0.0309495	0.951018
ENSG00000086991	NOX4	9604.49	16978.3	2230.64	-2.16416	0.910609	-2.37661	0.0174727	0.951018
ENSG00000189334	S100A14	246.528	454.447	38.6096	-2.1652	1.00823	-2.14753	0.0317511	0.951018
ENSG00000186529	CYP4F3	403.491	732.254	74.7282	-2.16642	0.980791	-2.20885	0.027185	0.951018
ENSG00000161664	ASB16	500.612	904.077	97.1466	-2.1674	0.969956	-2.23454	0.0254479	0.951018
ENSG00000139988	RDH12	159.485	300.288	18.682	-2.16745	1.03123	-2.10181	0.0355695	0.951018
ENSG00000276085	CCL3L3	518.137	935.39	100.883	-2.17011	0.968489	-2.24072	0.0250442	0.951018
ENSG00000135960	EDAR	209.651	389.411	29.8913	-2.17103	1.01754	-2.13361	0.0328745	0.951018
ENSG00000204482	LST1	330.54	603.788	57.2916	-2.17382	0.992025	-2.1913	0.0284303	0.951018
ENSG00000182578	CSF1R	6975.13	12353.6	1596.69	-2.17482	0.913054	-2.38192	0.0172225	0.951018
ENSG00000176956	LY6H	129.269	258.537	0	-2.17582	1.03327	-2.10576	0.0352256	0.951018
ENSG00000196358	NTNG2	97.7748	194.304	1.24547	-2.17673	1.03709	-2.09889	0.0358267	0.951018
ENSG00000113430	IRX4	106.689	207.151	6.22735	-2.17673	1.04262	-2.08776	0.0368197	0.951018
ENSG00000168685	IL7R	1471.19	2622.3	320.086	-2.17674	0.932806	-2.33354	0.0196197	0.951018
ENSG00000168421	RHOH	177.813	333.208	22.4185	-2.17742	1.02641	-2.1214	0.033888	0.951018
ENSG00000152137	HSPB8	993.441	1777.64	209.239	-2.1786	0.943567	-2.3089	0.0209489	0.951018
ENSG00000175602	CCDC85B	928.961	1663.63	194.293	-2.17899	0.945746	-2.30398	0.0212235	0.951018
ENSG00000112619	PRPH2	117.569	226.421	8.71829	-2.18134	1.04165	-2.09412	0.0362496	0.951018
ENSG00000099337	KCNK6	173.176	325.179	21.173	-2.18252	1.02787	-2.12334	0.0337257	0.951018
ENSG00000137285	TUBB2B	864.261	1550.42	178.102	-2.18533	0.948637	-2.30365	0.0212421	0.951018
ENSG00000163209	SPRR3	131.276	262.552	0	-2.18566	1.03358	-2.11465	0.0344598	0.951018
ENSG00000135480	KRT7	751.622	1351.3	151.947	-2.18763	0.953825	-2.29353	0.0218173	0.951018
ENSG00000276386	CNTNAP3P2	357.921	653.569	62.2735	-2.18922	0.988537	-2.2146	0.0267873	0.951018
ENSG00000116661	FBXO2	135.094	257.734	12.4547	-2.18925	1.03826	-2.10857	0.0349818	0.951018
ENSG00000124491	F13A1	14620.6	25921.9	3319.18	-2.18942	0.911302	-2.40252	0.0162827	0.951018
ENSG00000277775	H3C7	370.006	675.247	64.7644	-2.19199	0.986903	-2.22108	0.0263455	0.951018
ENSG00000109861	CTSC	12226.1	21692.2	2759.96	-2.1937	0.912194	-2.40486	0.0161788	0.951018
ENSG00000116260	QSOX1	14776.9	26224.6	3329.14	-2.19687	0.911897	-2.40912	0.0159911	0.951018
ENSG00000163687	DNASE1L3	1432.59	2561.28	303.895	-2.19839	0.93509	-2.35099	0.0187237	0.951018
ENSG00000198829	SUCNR1	1180.33	2114.06	246.603	-2.19935	0.940067	-2.33957	0.0193059	0.951018
ENSG00000159674	SPON2	384.098	700.94	67.2554	-2.1997	0.985358	-2.23239	0.0255895	0.951018
ENSG00000182853	VMO1	109.499	212.771	6.22735	-2.20019	1.0426	-2.1103	0.0348326	0.951018
ENSG00000126583	PRKCG	251.124	464.885	37.3641	-2.20474	1.00903	-2.185	0.0288891	0.951018
ENSG00000124143	ARHGAP40	335.939	615.832	56.0461	-2.20558	0.992903	-2.22134	0.0263277	0.951018
ENSG00000140931	CMTM3	871.847	1568.08	175.611	-2.20616	0.949837	-2.32267	0.0201968	0.951018
ENSG00000115221	ITGB6	2071.42	3698.2	444.633	-2.20618	0.928271	-2.37666	0.0174704	0.951018
ENSG00000130775	THEMIS2	1366.86	2447.27	286.458	-2.20651	0.93683	-2.35529	0.0185082	0.951018
ENSG00000137491	SLCO2B1	5064.7	9013.47	1115.94	-2.20671	0.917789	-2.40438	0.0162001	0.951018
ENSG00000112782	CLIC5	633.503	1144.95	122.056	-2.20778	0.962024	-2.29493	0.0217373	0.951018
ENSG00000157368	IL34	465.881	847.07	84.6919	-2.2079	0.976006	-2.26218	0.0236862	0.951018
ENSG00000229089	ANKRD20A8P	443.719	807.727	79.7101	-2.20844	0.978452	-2.25708	0.0240031	0.951018
ENSG00000151490	PTPRO	2760.01	4923.44	596.58	-2.21025	0.924254	-2.39139	0.0167847	0.951018
ENSG00000148942	SLC5A12	3911.78	6971.67	851.901	-2.21262	0.920483	-2.40376	0.0162275	0.951018
ENSG00000115828	QPCT	1694.62	3031.79	357.45	-2.21291	0.932545	-2.37297	0.0176455	0.951018
ENSG00000165886	UBTD1	299.062	550.796	47.3278	-2.21371	0.999748	-2.21427	0.0268103	0.951018
ENSG00000160801	PTH1R	3389.35	6045.11	733.582	-2.21494	0.922148	-2.40194	0.0163084	0.951018
ENSG00000167799	NUDT8	807.147	1454.87	159.42	-2.21533	0.953182	-2.32414	0.0201182	0.951018
ENSG00000142444	TIMM29	254.336	471.308	37.3641	-2.21697	1.0089	-2.19742	0.0279907	0.951018
ENSG00000161944	ASGR2	138.101	276.201	0	-2.21754	1.03453	-2.14353	0.0320708	0.951018
ENSG00000154016	GRAP	103.395	205.545	1.24547	-2.21945	1.038	-2.13819	0.0325009	0.951018
ENSG00000119715	ESRRB	139.706	279.413	0	-2.2247	1.03473	-2.15003	0.0315528	0.951018
ENSG00000180720	CHRM4	104.6	207.954	1.24547	-2.22821	1.03818	-2.14628	0.031851	0.951018
ENSG00000182580	EPHB3	299.242	552.402	46.0824	-2.2327	1.0007	-2.23115	0.0256711	0.951018
ENSG00000128645	HOXD1	345.574	635.102	56.0461	-2.23279	0.992871	-2.24882	0.0245237	0.951018
ENSG00000165323	FAT3	28588.2	50972.7	6203.68	-2.23578	0.913843	-2.44657	0.0144224	0.951018
ENSG00000196436	NPIPB15	282.922	523.497	42.346	-2.23638	1.00397	-2.22754	0.0259113	0.951018
ENSG00000177575	CD163	5336.02	9536.16	1135.87	-2.24017	0.92014	-2.4346	0.0149084	0.951018
ENSG00000121236	TRIM6	148.564	283.427	13.7002	-2.24023	1.03619	-2.16198	0.03062	0.951018
ENSG00000123454	DBH	178.173	336.419	19.9275	-2.2406	1.0285	-2.17851	0.029368	0.951018
ENSG00000111199	TRPV4	1004.88	1812.97	196.784	-2.24375	0.947986	-2.36686	0.0179399	0.951018
ENSG00000168899	VAMP5	2901.85	5199.65	604.053	-2.24679	0.926525	-2.42497	0.0153097	0.951018
ENSG00000214016	RPSAP61	167.694	317.952	17.4366	-2.24823	1.03151	-2.17956	0.0292904	0.951018
ENSG00000172482	AGXT	161.853	307.515	16.1911	-2.24891	1.03305	-2.17696	0.0294837	0.951018
ENSG00000102854	MSLN	179.779	339.631	19.9275	-2.24906	1.02837	-2.18701	0.0287416	0.951018
ENSG00000120875	DUSP4	545.173	993.2	97.1466	-2.24984	0.97132	-2.31627	0.0205437	0.951018
ENSG00000105711	SCN1B	1198.23	2159.83	236.639	-2.25048	0.94348	-2.3853	0.0170652	0.951018
ENSG00000175311	ANKS4B	107.811	214.377	1.24547	-2.25095	1.03861	-2.16727	0.0302143	0.951018
ENSG00000205364	MT1M	216.033	404.667	27.4003	-2.25119	1.01925	-2.20867	0.0271977	0.951018
ENSG00000214063	TSPAN4	2377.85	4267.47	488.224	-2.25256	0.929713	-2.42285	0.0153991	0.951018
ENSG00000238243	OR2W3	146.531	293.062	0	-2.25384	1.03553	-2.17652	0.0295167	0.951018
ENSG00000275385	CCL18	336.48	620.649	52.3097	-2.25648	0.995594	-2.26646	0.0234231	0.951018
ENSG00000136490	LIMD2	420.27	770.794	69.7463	-2.25866	0.98419	-2.29495	0.0217363	0.951018
ENSG00000198128	OR2L3	199.713	375.762	23.6639	-2.25872	1.02359	-2.20666	0.0273378	0.951018
ENSG00000135253	KCP	609.611	1109.62	109.601	-2.25932	0.967101	-2.33617	0.0194823	0.951018
ENSG00000112414	ADGRG6	3717.25	6669.77	764.718	-2.26451	0.925167	-2.44768	0.0143781	0.951018
ENSG00000011465	DCN	56865.8	101742	11990.1	-2.26464	0.91555	-2.47353	0.0133786	0.951018
ENSG00000134020	PEBP4	208.365	391.82	24.9094	-2.27052	1.02192	-2.22181	0.0262963	0.951018
ENSG00000167749	KLK4	2091.26	3764.04	418.478	-2.27068	0.933157	-2.43333	0.0149607	0.951018
ENSG00000172476	RAB40A	118.733	231.238	6.22735	-2.27205	1.04244	-2.17955	0.0292909	0.951018
ENSG00000187021	PNLIPRP1	160.026	305.106	14.9456	-2.2732	1.03423	-2.19797	0.0279516	0.951018
ENSG00000000971	CFH	876.861	1590.56	163.157	-2.27469	0.954529	-2.38305	0.0171699	0.951018
ENSG00000181284	TMEM102	160.427	305.909	14.9456	-2.27552	1.0342	-2.20028	0.027787	0.951018
ENSG00000116771	AGMAT	1129.44	2043.41	215.466	-2.27611	0.946968	-2.40357	0.0162358	0.951018
ENSG00000157335	CLEC18C	130.817	252.917	8.71829	-2.27843	1.04091	-2.18889	0.0286048	0.951018
ENSG00000154589	LY96	1991.29	3589.01	393.568	-2.27961	0.93468	-2.43892	0.0147312	0.951018
ENSG00000179761	PIPOX	556.996	1018.09	95.9012	-2.28039	0.972338	-2.34526	0.0190138	0.951018
ENSG00000159189	C1QC	1437.58	2597.41	277.74	-2.28219	0.94137	-2.42433	0.0153366	0.951018
ENSG00000244682	FCGR2C	1972.74	3556.89	388.587	-2.2822	0.935043	-2.44075	0.0146569	0.951018
ENSG00000106976	DNM1	1535.24	2774.05	296.422	-2.28676	0.940261	-2.43205	0.0150136	0.951018
ENSG00000142661	MYOM3	1343.89	2431.21	256.567	-2.2882	0.943392	-2.42551	0.0152871	0.951018
ENSG00000137648	TMPRSS4	665.537	1214	117.074	-2.28896	0.965505	-2.37074	0.0177524	0.951018
ENSG00000172969	FRG2C	126.582	245.69	7.47282	-2.28905	1.04175	-2.19733	0.0279971	0.951018
ENSG00000100079	LGALS2	558.38	1022.1	94.6557	-2.29297	0.973037	-2.3565	0.0184478	0.951018
ENSG00000099834	CDHR5	1225.23	2220.05	230.412	-2.29473	0.946169	-2.42528	0.0152965	0.951018
ENSG00000132819	RBM38	1123.91	2038.59	209.239	-2.2967	0.948607	-2.42113	0.0154722	0.951018
ENSG00000023839	ABCC2	2246.73	4056.3	437.16	-2.29884	0.934189	-2.46079	0.0138633	0.951018
ENSG00000006042	TMEM98	3469.04	6253.06	685.008	-2.30015	0.92871	-2.47672	0.0132596	0.951018
ENSG00000146755	TRIM50	1024.61	1861.15	188.066	-2.30094	0.95154	-2.41812	0.0156009	0.951018
ENSG00000088827	SIGLEC1	2099.48	3792.95	406.023	-2.30139	0.935468	-2.46015	0.013888	0.951018
ENSG00000081041	CXCL2	272.582	509.045	36.1186	-2.30395	1.00929	-2.28275	0.0224449	0.951018
ENSG00000178568	ERBB4	4108.82	7406.84	810.801	-2.30495	0.927449	-2.48526	0.0129457	0.951018
ENSG00000175938	ORAI3	142.681	275.398	9.96376	-2.31695	1.03939	-2.22915	0.025804	0.951018
ENSG00000214336	FOXI3	120.117	235.253	4.98188	-2.31892	1.04261	-2.22415	0.0261384	0.951018
ENSG00000142623	PADI1	125.557	244.888	6.22735	-2.32088	1.04226	-2.22678	0.0259622	0.951018
ENSG00000102575	ACP5	925.215	1688.52	161.911	-2.3312	0.956783	-2.4365	0.0148302	0.951018
ENSG00000185669	SNAI3	120.658	240.07	1.24547	-2.33359	1.03997	-2.2439	0.0248387	0.951018
ENSG00000183018	SPNS2	1004.55	1832.24	176.857	-2.33409	0.954489	-2.44538	0.0144701	0.951018
ENSG00000170458	CD14	1758.9	3193.98	323.822	-2.33597	0.941228	-2.48183	0.0130709	0.951018
ENSG00000125148	MT2A	5964.64	10784.7	1144.59	-2.33733	0.92725	-2.52071	0.0117119	0.951018
ENSG00000182901	RGS7	726.821	1332.83	120.811	-2.3457	0.965962	-2.42836	0.0151674	0.951018
ENSG00000184731	FAM110C	265.896	499.41	32.3822	-2.34723	1.01263	-2.31795	0.0204519	0.951018
ENSG00000266129	SRP68P1	124.533	244.085	4.98188	-2.34931	1.04258	-2.25337	0.0242357	0.951018
ENSG00000290937	gene_sourcehavana	142.058	275.398	8.71829	-2.35175	1.04025	-2.26075	0.023775	0.951018
ENSG00000162511	LAPTM5	2747.69	4988.48	506.906	-2.35355	0.935607	-2.51553	0.0118854	0.951018
ENSG00000118094	TREH	247.97	467.294	28.6458	-2.35403	1.01653	-2.31574	0.0205724	0.951018
ENSG00000099998	GGT5	2776.68	5041.47	511.888	-2.35454	0.935551	-2.51674	0.0118447	0.951018
ENSG00000204610	TRIM15	124.271	247.296	1.24547	-2.35469	1.04026	-2.26355	0.0236015	0.951018
ENSG00000183077	AFMID	1398.32	2550.04	246.603	-2.3589	0.947695	-2.4891	0.0128068	0.951018
ENSG00000186191	BPIFB4	120.478	238.464	2.49094	-2.36268	1.04189	-2.26769	0.0233483	0.951018
ENSG00000118514	ALDH8A1	445.078	825.391	64.7644	-2.36607	0.987778	-2.39534	0.0166049	0.951018
ENSG00000140675	SLC5A2	736.636	1353.71	119.565	-2.36616	0.966846	-2.4473	0.0143931	0.951018
ENSG00000196406	SPANXD	132.382	258.537	6.22735	-2.36625	1.04205	-2.27077	0.0231609	0.951018
ENSG00000258564	OR4N1P	126.68	252.114	1.24547	-2.36829	1.04044	-2.27624	0.0228318	0.951018
ENSG00000173369	C1QB	4043.66	7345.02	742.3	-2.36923	0.932663	-2.54029	0.0110761	0.951018
ENSG00000170482	SLC23A1	1159.26	2120.49	198.03	-2.37152	0.953182	-2.48801	0.0128461	0.951018
ENSG00000128383	APOBEC3A	122.485	242.479	2.49094	-2.37546	1.04198	-2.27976	0.022622	0.951018
ENSG00000129538	RNASE1	15986.8	29001.9	2971.69	-2.37621	0.926382	-2.56504	0.0103163	0.951018
ENSG00000132514	CLEC10A	418.68	778.823	58.5371	-2.38113	0.991535	-2.40146	0.0163299	0.951018
ENSG00000275302	CCL4	391.7	729.845	53.5552	-2.38138	0.994749	-2.39395	0.0166678	0.951018
ENSG00000066230	SLC9A3	515.317	954.66	75.9736	-2.38474	0.982276	-2.42777	0.015192	0.951018
ENSG00000167617	CDC42EP5	124.091	245.69	2.49094	-2.38547	1.04204	-2.28923	0.0220659	0.951018
ENSG00000162460	TMEM82	160.968	310.726	11.2092	-2.38644	1.03722	-2.30081	0.0214023	0.951018
ENSG00000138207	RBP4	638.933	1179.47	98.3921	-2.38738	0.973569	-2.45219	0.014199	0.951018
ENSG00000277027	RMRP	915719	1.66246e+06	168974	-2.38888	0.925048	-2.58244	0.00981041	0.951018
ENSG00000153162	BMP6	682.012	1258.16	105.865	-2.39061	0.97129	-2.46127	0.0138446	0.951018
ENSG00000168209	DDIT4	3945.31	7184.44	706.181	-2.3908	0.934561	-2.5582	0.0105215	0.951018
ENSG00000214042	IFNA7	127.925	252.114	3.73641	-2.3989	1.04261	-2.30087	0.0213989	0.951018
ENSG00000156463	SH3RF2	338.724	635.102	42.346	-2.40337	1.00309	-2.39597	0.0165764	0.951018
ENSG00000110195	FOLR1	512.466	951.448	73.4827	-2.40381	0.983679	-2.44369	0.014538	0.951018
ENSG00000196735	HLA-DQA1	2881.88	5263.08	500.679	-2.40735	0.939125	-2.5634	0.0103653	0.951018
ENSG00000239697	TNFSF12	419.04	782.034	56.0461	-2.41161	0.993233	-2.42804	0.0151806	0.951018
ENSG00000161270	NPHS1	490.303	912.106	68.5008	-2.41401	0.986226	-2.44772	0.0143763	0.951018
ENSG00000160255	ITGB2	4281.18	7816.33	746.036	-2.41607	0.935805	-2.58181	0.00982842	0.951018
ENSG00000204644	ZFP57	3996.49	7299.25	693.727	-2.41775	0.936527	-2.58162	0.00983384	0.951018
ENSG00000163577	EIF5A2	401.515	750.721	52.3097	-2.41946	0.995689	-2.42994	0.0151013	0.951018
ENSG00000100453	GZMB	153.7	298.683	8.71829	-2.41999	1.03959	-2.32782	0.0199217	0.951018
ENSG00000105492	SIGLEC6	136.175	267.369	4.98188	-2.42346	1.04239	-2.3249	0.0200775	0.951018
ENSG00000074803	SLC12A1	6630.82	12107.1	1154.55	-2.42511	0.933518	-2.59782	0.00938182	0.951018
ENSG00000139329	LUM	35605.4	64922.5	6288.38	-2.42512	0.928965	-2.61057	0.00903927	0.951018
ENSG00000170558	CDH2	1027.59	1893.26	161.911	-2.42625	0.960331	-2.52648	0.0115213	0.951018
ENSG00000166927	MS4A7	6901.51	12604.9	1198.14	-2.42828	0.933549	-2.60112	0.00929188	0.951018
ENSG00000219607	PPP1R3G	312.727	589.336	36.1186	-2.4292	1.00837	-2.40903	0.0159949	0.951018
ENSG00000164251	F2RL1	620.925	1152.18	89.6738	-2.431	0.977471	-2.48703	0.0128815	0.951018
ENSG00000169562	GJB1	435.721	814.151	57.2916	-2.43171	0.99257	-2.44991	0.0142891	0.951018
ENSG00000101198	NKAIN4	329.228	619.847	38.6096	-2.43499	1.00613	-2.42016	0.0155135	0.951018
ENSG00000187045	TMPRSS6	171.004	330.799	11.2092	-2.43905	1.03658	-2.35298	0.0186237	0.951018
ENSG00000128683	GAD1	2087.62	3831.49	343.75	-2.43952	0.946008	-2.57875	0.00991587	0.951018
ENSG00000164626	KCNK5	567.547	1056.63	78.4646	-2.44798	0.982103	-2.49259	0.0126815	0.951018
ENSG00000101197	BIRC7	142.336	283.427	1.24547	-2.44856	1.04133	-2.35137	0.0187046	0.951018
ENSG00000150893	FREM2	2190.01	4022.58	357.45	-2.44911	0.945977	-2.58897	0.00962627	0.951018
ENSG00000204385	SLC44A4	1966.15	3614.7	317.595	-2.45244	0.947933	-2.58715	0.00967736	0.951018
ENSG00000128578	STRIP2	689.115	1279.84	98.3921	-2.45491	0.975082	-2.51764	0.0118143	0.951018
ENSG00000178343	SHISA3	405.087	760.356	49.8188	-2.45923	0.997485	-2.46543	0.0136848	0.951018
ENSG00000253313	C1orf210	145.147	289.048	1.24547	-2.46164	1.04145	-2.36366	0.0180954	0.951018
ENSG00000155465	SLC7A7	2639.37	4852.79	425.951	-2.46645	0.944666	-2.61092	0.00902978	0.951018
ENSG00000008197	TFAP2D	146.351	291.456	1.24547	-2.46714	1.0415	-2.36883	0.0178446	0.951018
ENSG00000185101	ANO9	686.665	1277.43	95.9012	-2.47063	0.976221	-2.53081	0.0113801	0.951018
ENSG00000169994	MYO7B	1421.96	2624.71	219.203	-2.47067	0.955412	-2.58597	0.00971044	0.951018
ENSG00000232533	FAM131B-AS2	246.462	470.505	22.4185	-2.47677	1.0222	-2.42299	0.0153934	0.951018
ENSG00000168306	ACOX2	2147.13	3956.74	337.522	-2.4792	0.948496	-2.61382	0.00895351	0.951018
ENSG00000163581	SLC2A2	1041.69	1930.2	153.193	-2.48161	0.96376	-2.57493	0.0100261	0.951018
ENSG00000211679	IGLC3	142.156	281.821	2.49094	-2.48709	1.04249	-2.38572	0.0170455	0.951018
ENSG00000150551	LYPD1	188.488	364.521	12.4547	-2.48781	1.03443	-2.405	0.0161725	0.951018
ENSG00000257335	MGAM	5605.14	10308.6	901.72	-2.48997	0.939497	-2.65032	0.00804158	0.951018
ENSG00000176170	SPHK1	251.279	480.14	22.4185	-2.49358	1.02201	-2.43989	0.0146918	0.951018
ENSG00000244122	UGT1A7	468.64	879.989	57.2916	-2.49582	0.993006	-2.51339	0.0119576	0.951018
ENSG00000244731	C4A	6164.34	11343.5	985.166	-2.49722	0.939472	-2.65811	0.00785799	0.951018
ENSG00000168427	KLHL30	480.905	903.274	58.5371	-2.50408	0.992371	-2.52333	0.0116249	0.951018
ENSG00000012504	NR1H4	427.167	804.516	49.8188	-2.50561	0.997645	-2.51153	0.012021	0.951018
ENSG00000198848	CES1	11482.2	21139.8	1824.61	-2.50991	0.937778	-2.67645	0.0074407	0.951018
ENSG00000128422	KRT17	241.202	462.476	19.9275	-2.51307	1.02474	-2.45241	0.0141904	0.951018
ENSG00000036672	USP2	1295.55	2405.52	185.575	-2.52136	0.961043	-2.62356	0.00870156	0.951018
ENSG00000141655	TNFRSF11A	310.015	590.139	29.8913	-2.52838	1.01367	-2.49429	0.012621	0.951018
ENSG00000085563	ABCB1	3290.75	6093.28	488.224	-2.54331	0.947858	-2.68322	0.00729176	0.951018
ENSG00000066294	CD84	795.763	1489.4	102.129	-2.55209	0.976433	-2.61369	0.00895713	0.951018
ENSG00000158104	HPD	1179.7	2199.97	159.42	-2.55771	0.965748	-2.64843	0.00808671	0.951018
ENSG00000154645	CHODL	1256.36	2342.09	170.629	-2.5595	0.964378	-2.65404	0.00795338	0.951018
ENSG00000095970	TREM2	247.404	476.126	18.682	-2.56275	1.02567	-2.49861	0.0124683	0.951018
ENSG00000170465	KRT6C	306.762	586.124	27.4003	-2.56477	1.01591	-2.5246	0.011583	0.951018
ENSG00000244067	GSTA2	375.977	714.59	37.3641	-2.56929	1.00682	-2.55188	0.0107142	0.951018
ENSG00000165716	DIPK1B	401.932	762.764	41.1005	-2.57067	1.00391	-2.56065	0.0104478	0.951018
ENSG00000107147	KCNT1	177.566	347.66	7.47282	-2.57397	1.0394	-2.4764	0.0132716	0.951018
ENSG00000105707	HPN	4757.26	8832.01	682.517	-2.58061	0.947435	-2.72378	0.00645389	0.951018
ENSG00000170523	KRT83	162.852	321.967	3.73641	-2.58375	1.04235	-2.47876	0.0131839	0.951018
ENSG00000139144	PIK3C2G	1910.16	3562.51	257.812	-2.59384	0.958605	-2.70584	0.00681311	0.951018
ENSG00000079931	MOXD1	6120.37	11390.1	850.656	-2.61123	0.94809	-2.75421	0.00588347	0.951018
ENSG00000151704	KCNJ1	1699.18	3177.92	220.448	-2.61661	0.962192	-2.71943	0.00653948	0.951018
ENSG00000162896	PIGR	6100.53	11360.4	840.692	-2.61796	0.948603	-2.7598	0.00578361	0.951018
ENSG00000171345	KRT19	1061.18	1992.82	129.529	-2.62182	0.972707	-2.69539	0.00703065	0.951018
ENSG00000112559	MDFI	222.21	431.966	12.4547	-2.62394	1.03277	-2.54067	0.011064	0.951018
ENSG00000116882	HAO2	851.926	1604.21	99.6376	-2.62621	0.979065	-2.68236	0.00731043	0.951018
ENSG00000240583	AQP1	3219.73	6009.78	429.687	-2.62643	0.954136	-2.75268	0.00591096	0.951018
ENSG00000132744	ACY3	261.233	505.03	17.4366	-2.63555	1.0264	-2.56777	0.0102356	0.951018
ENSG00000215030	RPL13P12	24973	46535.9	3410.1	-2.63936	0.945905	-2.7903	0.00526588	0.951018
ENSG00000087589	CASS4	440.071	839.041	41.1005	-2.64579	1.00408	-2.63504	0.00841278	0.951018
ENSG00000179639	FCER1A	1152.03	2167.05	137.002	-2.6487	0.972447	-2.72375	0.00645452	0.951018
ENSG00000101076	HNF4A	889.081	1677.28	100.883	-2.65233	0.979503	-2.70783	0.00677242	0.951018
ENSG00000134061	CD180	616.057	1169.84	62.2735	-2.67137	0.992478	-2.69162	0.00711069	0.951018
ENSG00000147324	MFHAS1	2719.61	5101.69	337.522	-2.67521	0.959446	-2.78828	0.00529883	0.951018
ENSG00000160808	MYL3	256.375	497.804	14.9456	-2.67753	1.02902	-2.60203	0.00926748	0.951018
ENSG00000117472	TSPAN1	4631.83	8677.05	586.616	-2.67758	0.954724	-2.80456	0.00503854	0.951018
ENSG00000160932	LY6E	745.793	1413.12	78.4646	-2.67801	0.986443	-2.71481	0.00663135	0.951018
ENSG00000138356	AOX1	4787.3	8969.31	605.298	-2.67968	0.954643	-2.807	0.00500057	0.951018
ENSG00000198502	HLA-DRB5	6639.91	12437.9	841.937	-2.68439	0.953033	-2.81668	0.00485228	0.951018
ENSG00000198569	SLC34A3	231.624	452.038	11.2092	-2.68739	1.03365	-2.5999	0.00932505	0.951018
ENSG00000196126	HLA-DRB1	16247.5	30437.5	2057.52	-2.696	0.950838	-2.8354	0.00457686	0.951018
ENSG00000160282	FTCD	1691.37	3185.95	196.784	-2.69632	0.967744	-2.78619	0.00533313	0.951018
ENSG00000140284	SLC27A2	2071.3	3899.73	242.867	-2.70344	0.965014	-2.80145	0.00508738	0.951018
ENSG00000185272	RBM11	663.469	1262.17	64.7644	-2.70614	0.991992	-2.72799	0.00637225	0.951018
ENSG00000151790	TDO2	687.598	1307.94	67.2554	-2.71105	0.991092	-2.73542	0.00623016	0.951018
ENSG00000145626	UGT3A1	914.069	1733.48	94.6557	-2.71698	0.982822	-2.76446	0.00570163	0.951018
ENSG00000110887	DAO	704.86	1342.47	67.2554	-2.7305	0.99145	-2.75405	0.00588634	0.951018
ENSG00000230202	RPL29P4	11850.6	22272.7	1428.55	-2.73092	0.954158	-2.86213	0.00420803	0.951018
ENSG00000180638	SLC47A2	1228.8	2326.83	130.774	-2.73208	0.976436	-2.79801	0.00514183	0.951018
ENSG00000276070	CCL4L2	554.207	1059.84	48.5733	-2.73503	1.00003	-2.73496	0.00623884	0.951018
ENSG00000156413	FUT6	350.259	676.853	23.6639	-2.74114	1.01864	-2.69099	0.00712401	0.951018
ENSG00000164406	LEAP2	301.379	585.321	17.4366	-2.7481	1.02533	-2.6802	0.00735788	0.951018
ENSG00000182795	C1orf116	846.599	1612.24	80.9555	-2.75758	0.98751	-2.79246	0.00523095	0.951018
ENSG00000132437	DDC	944.719	1798.52	90.9193	-2.76847	0.985161	-2.81017	0.00495156	0.951018
ENSG00000106565	TMEM176B	1700.49	3222.88	178.102	-2.77033	0.972663	-2.84819	0.0043968	0.951018
ENSG00000007216	SLC13A2	648.271	1240.5	56.0461	-2.77424	0.996798	-2.78315	0.00538339	0.951018
ENSG00000267795	SMIM22	290.9	566.854	14.9456	-2.77456	1.02806	-2.69882	0.00695857	0.951018
ENSG00000224982	TMEM233	782.964	1497.43	68.5008	-2.79999	0.992375	-2.8215	0.00477989	0.951018
ENSG00000116218	NPHS2	649.836	1246.12	53.5552	-2.80191	0.998335	-2.80658	0.00500702	0.951018
ENSG00000117322	CR2	2424.3	4598.27	250.339	-2.80206	0.969627	-2.88984	0.00385443	0.951018
ENSG00000211452	DIO1	616.253	1182.69	49.8188	-2.80218	1.00013	-2.80182	0.0050815	0.951018
ENSG00000099994	SUSD2	1629.37	3096.82	161.911	-2.80272	0.975544	-2.87298	0.00406623	0.951018
ENSG00000072657	TRHDE	2697.74	5117.75	277.74	-2.80946	0.968865	-2.89975	0.00373465	0.951018
ENSG00000124564	SLC17A3	2080.18	3951.12	209.239	-2.81138	0.972284	-2.89152	0.0038338	0.951018
ENSG00000147676	MAL2	1796.84	3415.58	178.102	-2.81165	0.974504	-2.88521	0.00391147	0.951018
ENSG00000104332	SFRP1	2085	3960.76	209.239	-2.81309	0.972366	-2.89304	0.00381533	0.951018
ENSG00000233913	RPL10P9	20092.2	38009.8	2174.59	-2.81521	0.959018	-2.93551	0.00332997	0.951018
ENSG00000008394	MGST1	917.255	1753.56	80.9555	-2.81805	0.989054	-2.84924	0.00438236	0.951018
ENSG00000019186	CYP24A1	808.657	1548.81	68.5008	-2.82396	0.992907	-2.84413	0.00445323	0.951018
ENSG00000156222	SLC28A1	925.686	1770.42	80.9555	-2.82484	0.98923	-2.85559	0.00429565	0.951018
ENSG00000173930	SLCO4C1	2059.18	3916.59	201.766	-2.82846	0.973569	-2.90525	0.00366959	0.951018
ENSG00000167588	GPD1	727.98	1398.67	57.2916	-2.84839	0.997487	-2.85557	0.00429598	0.951018
ENSG00000172724	CCL19	574.157	1107.21	41.1005	-2.85123	1.00538	-2.83597	0.00456868	0.951018
ENSG00000079557	AFM	1966.56	3748.79	184.33	-2.85494	0.975989	-2.92518	0.00344257	0.951018
ENSG00000180432	CYP8B1	504.36	976.339	32.3822	-2.87237	1.01116	-2.84066	0.00450204	0.951018
ENSG00000010379	SLC6A13	1162.61	2228.08	97.1466	-2.88085	0.98721	-2.91818	0.00352084	0.951018
ENSG00000146700	SSC4D	260.627	516.271	4.98188	-2.88638	1.03939	-2.777	0.00548631	0.951018
ENSG00000196972	SMIM10L2B	342.688	670.43	14.9456	-2.89191	1.02716	-2.81543	0.00487119	0.951018
ENSG00000002933	TMEM176A	4965.09	9474.34	455.842	-2.90975	0.97049	-2.99823	0.00271553	0.931687
ENSG00000244414	CFHR1	1172.16	2252.16	92.1648	-2.91783	0.989346	-2.94925	0.00318544	0.951018
ENSG00000180745	CLRN3	373.42	730.648	16.1911	-2.92678	1.02556	-2.85383	0.00431962	0.951018
ENSG00000241935	HOGA1	350.094	686.488	13.7002	-2.93037	1.02836	-2.84956	0.00437794	0.951018
ENSG00000009765	IYD	537.46	1043.78	31.1367	-2.9346	1.01236	-2.89876	0.00374639	0.951018
ENSG00000142494	SLC47A1	2326.39	4460.97	191.802	-2.94758	0.979835	-3.00824	0.00262767	0.931687
ENSG00000167580	AQP2	507.088	986.776	27.4003	-2.94823	1.01517	-2.90418	0.00368222	0.951018
ENSG00000124575	H1-3	6397.34	12238	556.725	-2.95147	0.971911	-3.03676	0.00239132	0.903151
ENSG00000178222	RNF212	2511.7	4816.66	206.748	-2.95303	0.979279	-3.01551	0.00256545	0.923396
ENSG00000153822	KCNJ16	3115.55	5972.04	259.058	-2.95755	0.97732	-3.02618	0.00247662	0.903151
ENSG00000274618	H4C6	4043.06	7744.87	341.259	-2.95841	0.975175	-3.03373	0.00241553	0.903151
ENSG00000173372	C1QA	1919.51	3695.79	143.229	-2.99497	0.985466	-3.03914	0.00237251	0.903151
ENSG00000080493	SLC4A4	7955.84	15266.5	645.153	-3.0015	0.97433	-3.08058	0.00206599	0.880209
ENSG00000183160	TMEM119	339.353	671.233	7.47282	-3.01488	1.03535	-2.91194	0.00359188	0.951018
ENSG00000158089	GALNT14	1516.42	2928.21	104.619	-3.01953	0.990747	-3.04774	0.00230572	0.903151
ENSG00000168065	SLC22A11	612.13	1193.12	31.1367	-3.02136	1.01297	-2.98268	0.0028574	0.951018
ENSG00000163631	ALB	7496.8	14408.2	585.371	-3.02423	0.97609	-3.09831	0.00194629	0.856214
ENSG00000211677	IGLC2	587.379	1147.36	27.4003	-3.04435	1.01566	-2.9974	0.00272295	0.931687
ENSG00000164303	ENPP6	463.968	910.5	17.4366	-3.04498	1.02392	-2.97383	0.00294108	0.951018
ENSG00000128918	ALDH1A2	5394.5	10390.5	398.55	-3.05048	0.979419	-3.11458	0.00184205	0.823427
ENSG00000162551	ALPL	975.858	1895.67	56.0461	-3.05939	1.00223	-3.05258	0.0022688	0.903151
ENSG00000165376	CLDN2	619.897	1212.39	27.4003	-3.0777	1.0159	-3.02952	0.0024494	0.903151
ENSG00000162433	AK4	1335.67	2596.61	74.7282	-3.11476	0.99899	-3.1179	0.00182143	0.823427
ENSG00000113889	KNG1	1205.84	2346.91	64.7644	-3.12134	1.00139	-3.11701	0.00182695	0.823427
ENSG00000183780	SLC35F3	1936.42	3763.24	109.601	-3.14629	0.994987	-3.16214	0.00156615	0.777699
ENSG00000071991	CDH19	7497.94	14523.8	472.033	-3.15199	0.984541	-3.20149	0.0013672	0.756761
ENSG00000164120	HPGD	1670.15	3249.38	90.9193	-3.15212	0.997521	-3.15995	0.00157795	0.777699
ENSG00000122121	XPNPEP2	1839.73	3578.57	100.883	-3.15759	0.996424	-3.16892	0.00153007	0.777699
ENSG00000112499	SLC22A2	4096.5	7946.4	246.603	-3.15855	0.988224	-3.19619	0.00139256	0.756761
ENSG00000249948	GBA3	3160.44	6139.05	181.839	-3.17065	0.99107	-3.19922	0.001378	0.756761
ENSG00000154025	SLC5A10	479.28	949.843	8.71829	-3.17729	1.03295	-3.07593	0.00209848	0.880209
ENSG00000187048	CYP4A11	2626.29	5108.11	144.474	-3.18293	0.993655	-3.20326	0.00135883	0.756761
ENSG00000160678	S100A1	4959.04	9634.12	283.967	-3.19228	0.989188	-3.22717	0.00125021	0.756761
ENSG00000224389	C4B	10376.9	20141	612.771	-3.1935	0.986156	-3.23833	0.00120231	0.756761
ENSG00000139540	SLC39A5	1215.44	2379.83	51.0643	-3.22726	1.0079	-3.20195	0.00136501	0.756761
ENSG00000165449	SLC16A9	4019.43	7828.37	210.484	-3.22999	0.993	-3.25276	0.00114289	0.756761
ENSG00000156284	CLDN8	622.903	1230.86	14.9456	-3.2369	1.02655	-3.15317	0.00161506	0.777699
ENSG00000149452	SLC22A8	1864.55	3644.41	84.6919	-3.24569	1.00187	-3.23964	0.00119682	0.756761
ENSG00000113492	AGXT2	2067.23	4041.05	93.4102	-3.25727	1.00123	-3.25326	0.00114089	0.756761
ENSG00000162366	PDZK1IP1	3256.38	6355.84	156.929	-3.25976	0.996582	-3.27094	0.00107192	0.756761
ENSG00000147647	DPYS	1934.4	3784.11	84.6919	-3.26481	1.0026	-3.25634	0.00112858	0.756761
ENSG00000205358	MT1H	808.319	1592.97	23.6639	-3.26585	1.02023	-3.20108	0.00136915	0.756761
ENSG00000157322	CLEC18A	658.412	1303.12	13.7002	-3.27349	1.02785	-3.18479	0.00144857	0.772063
ENSG00000002726	AOC1	1496.81	2933.83	59.7825	-3.2743	1.00713	-3.25113	0.00114949	0.756761
ENSG00000130707	ASS1	9073.55	17729.9	417.232	-3.31743	0.994724	-3.33502	0.00085292	0.704682
ENSG00000250799	PRODH2	749.542	1485.38	13.7002	-3.32426	1.02819	-3.23313	0.00122442	0.756761
ENSG00000166825	ANPEP	4464.53	8737.27	191.802	-3.32676	0.998644	-3.33128	0.000864485	0.704682
ENSG00000186335	SLC36A2	1077.42	2123.7	31.1367	-3.32819	1.01737	-3.27137	0.00107028	0.756761
ENSG00000183747	ACSM2A	3913.7	7674.21	153.193	-3.35976	1.00175	-3.35388	0.000796871	0.704682
ENSG00000107611	CUBN	50363.5	98541.1	2185.8	-3.36114	0.994943	-3.37823	0.000729552	0.704682
ENSG00000070915	SLC12A3	3791.94	7438.16	145.72	-3.36551	1.00238	-3.35754	0.000786402	0.704682
ENSG00000131482	G6PC1	2032.87	3998.49	67.2554	-3.37484	1.00935	-3.34358	0.000827049	0.704682
ENSG00000131183	SLC34A1	2490.24	4894.54	85.9374	-3.37849	1.00713	-3.35458	0.000794852	0.704682
ENSG00000010932	FMO1	4021.43	7893.41	149.456	-3.38156	1.00304	-3.37131	0.000748127	0.704682
ENSG00000165140	FBP1	1426.81	2815	38.6096	-3.39051	1.01618	-3.33651	0.00084836	0.704682
ENSG00000135220	UGT2A3	3714.75	7302.47	127.038	-3.40836	1.00549	-3.38976	0.000699549	0.704682
ENSG00000066813	ACSM2B	4586.67	9012.66	160.666	-3.41007	1.00413	-3.39604	0.00068369	0.704682
ENSG00000122194	PLG	6681.31	13126	236.639	-3.4199	1.00282	-3.41029	0.000648949	0.704682
ENSG00000102109	PCSK1N	1674.36	3306.38	42.346	-3.42856	1.01634	-3.37342	0.000742398	0.704682
ENSG00000095596	CYP26A1	1385.51	2741.13	29.8913	-3.43356	1.02053	-3.36447	0.000766896	0.704682
ENSG00000100253	MIOX	2706.1	5333.73	78.4646	-3.44122	1.01076	-3.40457	0.000662679	0.704682
ENSG00000166840	GLYATL1	1865.95	3720.68	11.2092	-3.4629	1.03435	-3.34789	0.000814298	0.704682
ENSG00000124568	SLC17A1	4045.53	7977.71	113.338	-3.47768	1.00993	-3.44349	0.000574257	0.704682
ENSG00000226278	PSPHP1	1470.96	2928.21	13.7002	-3.47861	1.03129	-3.37307	0.000743353	0.704682
ENSG00000171766	GATM	30765.8	60612.5	919.157	-3.50508	1.0054	-3.48626	0.000489826	0.704682
ENSG00000015413	DPEP1	2128.4	4239.36	17.4366	-3.52157	1.03121	-3.415	0.000637814	0.704682
ENSG00000197891	SLC22A12	2246.62	4452.14	41.1005	-3.52204	1.02052	-3.45121	0.000558081	0.704682
ENSG00000243955	GSTA1	4570.46	9037.55	103.374	-3.53875	1.01412	-3.4895	0.000483928	0.704682
ENSG00000197901	SLC22A6	2327.02	4630.38	23.6639	-3.54862	1.02859	-3.44997	0.000560644	0.704682
ENSG00000171759	PAH	6083.06	12031.6	134.511	-3.55658	1.0139	-3.50783	0.000451786	0.704682
ENSG00000241119	UGT1A9	3309.93	6575.03	44.8369	-3.58377	1.02379	-3.50048	0.00046442	0.704682
ENSG00000158296	SLC13A3	3564.28	7082.47	46.0824	-3.59102	1.02426	-3.50595	0.000454982	0.704682
ENSG00000081800	SLC13A1	4351.17	8653.76	48.5733	-3.60539	1.02582	-3.51463	0.000440374	0.704682
ENSG00000149124	GLYAT	4961.38	9874.19	48.5733	-3.60852	1.02726	-3.51275	0.0004435	0.704682
ENSG00000081479	LRP2	39913.5	79056.1	770.946	-3.61757	1.01485	-3.56465	0.000364346	0.704682
ENSG00000188856	RPSAP47	10484.5	20789.7	179.348	-3.61809	1.01793	-3.55438	0.000378869	0.704682
ENSG00000171234	UGT2B7	14171.7	28101.8	241.621	-3.62499	1.0177	-3.56194	0.000368129	0.704682
ENSG00000125144	MT1G	7617.38	15138.9	95.9012	-3.63193	1.02325	-3.5494	0.000386105	0.704682

## Sheet: All altered gene GO entichment
	ONTOLOGY	ID	Description	GeneRatio	BgRatio	pvalue	p.adjust	qvalue	geneID	Count
GO:0006814	BP	GO:0006814	sodium ion transport	29/619	267/21069	1.53329e-09	7.03015e-06	5.94434e-06	HECW1/SLC13A2/SCN4A/SLC6A13/SLC9A3/SLC12A3/SLC12A1/SLC4A4/SLC13A1/CACNA1I/NKAIN4/SCN1B/SLC17A3/SLC17A1/SLC10A2/SLC34A1/KCNK1/SLC5A2/SIK1/SLC5A12/DRD2/SLC5A10/SLC34A2/SLC13A3/SLC6A20/SCNN1B/SLC23A1/ATP4B/SLC34A3	29
GO:1901605	BP	GO:1901605	alpha-amino acid metabolic process	26/619	227/21069	3.52635e-09	7.17181e-06	6.06412e-06	IYD/NR1H4/DPEP1/NOX4/HNF4A/ASPA/DAO/AGXT2/AGMAT/ALDH8A1/GAD1/ASS1/GLYAT/TDO2/SLC7A7/HPD/FTCD/GLYATL1/PAH/AGXT/SHMT1/GLDC/PIPOX/AFMID/HOGA1/PRODH2	26
GO:0015711	BP	GO:0015711	organic anion transport	36/619	407/21069	4.69257e-09	7.17181e-06	6.06412e-06	SLC13A2/MGST1/SLC6A13/ABCC2/CASR/SLC1A3/SLC4A4/LRP2/SLC16A6/FOLR1/SLC22A2/SLC17A3/SLC17A1/SLC10A2/SLCO2B1/PLA2G12B/TNFRSF11A/SLC47A1/SLC5A12/DRD2/SLC7A7/SLC13A3/SLC2A2/SLC6A20/SLC16A9/FOLR2/SLC22A11/SLC23A1/AGXT/SLCO4C1/SLC36A2/CYP4A11/SLC22A12/SLC22A6/CES1/SLC44A4	36
GO:0009636	BP	GO:0009636	response to toxic substance	29/619	286/21069	7.43779e-09	8.52557e-06	7.20879e-06	MGST1/ABCB1/SLC22A18/PRXL2A/SLC17A3/MT1G/MT2A/PRKCG/ASS1/DDC/GSTM1/RDH12/SLC47A1/GLYAT/DRD2/SLC22A8/ALB/MT1E/SLC23A1/SLC47A2/MT1F/CES1/MT1H/MT1M/GPX3/GSTA1/HP/CCL4/CCL3	29
GO:0071466	BP	GO:0071466	cellular response to xenobiotic stimulus	23/619	200/21069	2.6151e-08	2.39804e-05	2.02766e-05	FMO1/DPEP1/ABCC2/ACSM2B/ABCB1/CYP26A1/HNF4A/APOBEC3A/DDC/GSTM1/MYC/SLCO2B1/AOX1/CRHBP/GLYAT/FBP1/UGT1A6/CES3/PPM1E/UGT1A9/GSTA1/GSTA2/UGT1A7	23
GO:0006520	BP	GO:0006520	cellular amino acid metabolic process	30/619	324/21069	3.30087e-08	2.52242e-05	2.13283e-05	IYD/NR1H4/DPEP1/SLC1A3/NOX4/GGT5/HNF4A/ASPA/DAO/AGXT2/AGMAT/ALDH8A1/GAD1/ASS1/DDC/GLYAT/TDO2/SLC7A7/HPD/FTCD/GLYATL1/PAH/AGXT/SHMT1/GLDC/PIPOX/AFMID/DIO1/HOGA1/PRODH2	30
GO:0046942	BP	GO:0046942	carboxylic acid transport	29/619	315/21069	6.33687e-08	3.94392e-05	3.33477e-05	SLC13A2/SLC6A13/ABCC2/CASR/SLC1A3/LRP2/SLC16A6/FOLR1/SLC22A2/SLC17A3/SLC17A1/SLC10A2/SLCO2B1/PLA2G12B/TNFRSF11A/SLC47A1/SLC5A12/DRD2/SLC7A7/SLC13A3/SLC6A20/SLC16A9/FOLR2/SLC23A1/AGXT/SLC36A2/CYP4A11/SLC22A6/CES1	29
GO:0009410	BP	GO:0009410	response to xenobiotic stimulus	37/619	472/21069	6.88143e-08	3.94392e-05	3.33477e-05	FMO1/DPEP1/ABCC2/ACSM2B/SLC1A3/ABCB1/CYP26A1/HMOX1/TSPO/HNF4A/SFRP1/COL1A1/IGFBP2/FOSB/APOBEC3A/ASS1/SLC34A1/DDC/GSTM1/HMGCS2/MYC/SLCO2B1/AOX1/CRHBP/GLYAT/DRD2/FBP1/CYBB/UGT1A6/SCNN1B/CES3/PPM1E/SLC22A12/UGT1A9/GSTA1/GSTA2/UGT1A7	37
GO:0007584	BP	GO:0007584	response to nutrient	20/619	165/21069	8.82521e-08	4.49595e-05	3.80155e-05	NR1H4/CYP24A1/CASR/CYP26A1/HMOX1/TSPO/SFRP1/COL1A1/FOLR1/CYP27B1/IGFBP2/SPP1/ALDH1A2/ASS1/SLC34A1/KL/HMGCS2/ALPL/CYBB/FOLR2	20
GO:0033273	BP	GO:0033273	response to vitamin	14/619	87/21069	2.31336e-07	0.000106068	8.96854e-05	CYP24A1/CASR/CYP26A1/TSPO/SFRP1/COL1A1/FOLR1/CYP27B1/SPP1/ALDH1A2/SLC34A1/KL/ALPL/FOLR2	14
GO:0035725	BP	GO:0035725	sodium ion transmembrane transport	21/619	193/21069	2.70691e-07	0.000112829	9.54024e-05	HECW1/SCN4A/SLC6A13/SLC9A3/SLC12A3/SLC12A1/SLC4A4/CACNA1I/SCN1B/SLC17A3/SLC17A1/SLC34A1/KCNK1/SLC5A2/SLC5A10/SLC34A2/SLC6A20/SCNN1B/SLC23A1/ATP4B/SLC34A3	21
GO:0071280	BP	GO:0071280	cellular response to copper ion	9/619	33/21069	3.15824e-07	0.000120671	0.000102033	AOC1/MT1G/MT2A/AQP2/MT1E/MT1F/MT1H/MT1M/AQP1	9
GO:0002275	BP	GO:0002275	myeloid cell activation involved in immune response	15/619	105/21069	4.28659e-07	0.000144191	0.000121921	TYROBP/CD84/SPI1/TREM2/HMOX1/VAMP7/HAVCR2/ITGB2/DNASE1L3/F2RL1/SCNN1B/LGALS9/SUCNR1/MILR1/CCL3	15
GO:0006766	BP	GO:0006766	vitamin metabolic process	16/619	120/21069	4.65605e-07	0.000144191	0.000121921	ACP3/CYP24A1/LRP2/CYP26A1/PLTP/CUBN/FOLR1/CYP27B1/VNN1/ALDH1A2/ALPL/SLC23A1/SHMT1/CYP4F3/CYP26C1/UGT1A4	16
GO:0046415	BP	GO:0046415	urate metabolic process	6/619	12/21069	4.98841e-07	0.000144191	0.000121921	SLC17A3/SLC17A1/G6PC1/SLC16A9/SLC22A11/SLC22A12	6
GO:0070372	BP	GO:0070372	regulation of ERK1 and ERK2 cascade	30/619	368/21069	5.31875e-07	0.000144191	0.000121921	CD4/CASR/FGFR2/NOX4/TREM2/TRPV4/CCL20/ERRFI1/DUSP4/RRAS/HAVCR2/EPHA7/TNFRSF11A/MFHAS1/DRD2/FGFR4/F2RL1/NPNT/LGALS9/PKHD1/CCL19/ERBB4/CSF1R/HLA-DRB1/STYX/CCL4/CCL18/CCL4L2/CCL3L1/CCL3	30
GO:0015698	BP	GO:0015698	inorganic anion transport	21/619	201/21069	5.34623e-07	0.000144191	0.000121921	ABCC2/CASR/SLC12A3/SLC12A1/SLC1A3/SLC4A4/SLC13A1/ABCB1/TSPO/CLIC5/SLC17A3/SLC17A1/SLC34A1/TTYH3/SLC22A8/SLC34A2/SLC22A11/ANO9/CLDN4/SLC22A6/SLC34A3	21
GO:0002237	BP	GO:0002237	response to molecule of bacterial origin	33/619	432/21069	6.34639e-07	0.000159279	0.000134678	FMO1/NR1H4/TNFRSF1B/FOXP3/SPI1/FGFR2/CXCL2/TREM2/TSPO/ACP5/SERPINE1/IL10RA/CYP27B1/TRIM6/PTGFR/ASS1/LILRB2/CD180/HMGCS2/HAVCR2/TNFRSF11A/BMP6/LY96/SPON2/ALPL/INAVA/HPGD/LGALS9/CD14/ATP4B/S100A14/C4B/CCL3	33
GO:0098754	BP	GO:0098754	detoxification	19/619	170/21069	6.60043e-07	0.000159279	0.000134678	MGST1/ABCB1/SLC22A18/PRXL2A/SLC17A3/MT1G/MT2A/GSTM1/RDH12/SLC47A1/ALB/MT1E/SLC47A2/MT1F/MT1H/MT1M/GPX3/GSTA1/HP	19
GO:0070371	BP	GO:0070371	ERK1 and ERK2 cascade	31/619	393/21069	7.01625e-07	0.000160848	0.000136005	CD4/CASR/FGFR2/NOX4/TREM2/TRPV4/CCL20/ERRFI1/DUSP4/RRAS/HAVCR2/EPHA7/MYC/TNFRSF11A/MFHAS1/DRD2/FGFR4/F2RL1/NPNT/LGALS9/PKHD1/CCL19/ERBB4/CSF1R/HLA-DRB1/STYX/CCL4/CCL18/CCL4L2/CCL3L1/CCL3	31
GO:1901606	BP	GO:1901606	alpha-amino acid catabolic process	15/619	111/21069	8.90084e-07	0.000168563	0.000142528	ASPA/DAO/AGXT2/ALDH8A1/GAD1/TDO2/HPD/PAH/AGXT/SHMT1/GLDC/PIPOX/AFMID/HOGA1/PRODH2	15
GO:0071241	BP	GO:0071241	cellular response to inorganic substance	23/619	243/21069	9.01628e-07	0.000168563	0.000142528	AOC1/DPEP1/SLC12A3/HMOX1/TSPO/MT1G/MT2A/FOSB/SLC34A1/HNRNPD/CRHBP/DLG2/BMP6/FBP1/CYBB/AQP2/MT1E/FABP4/CYP11B2/MT1F/MT1H/MT1M/AQP1	23
GO:0006805	BP	GO:0006805	xenobiotic metabolic process	16/619	126/21069	9.09845e-07	0.000168563	0.000142528	FMO1/ABCC2/ACSM2B/ABCB1/CYP26A1/HNF4A/GSTM1/SLCO2B1/AOX1/GLYAT/UGT1A6/CES3/UGT1A9/GSTA1/GSTA2/UGT1A7	16
GO:0098656	BP	GO:0098656	anion transmembrane transport	26/619	299/21069	9.10127e-07	0.000168563	0.000142528	SLC13A2/SLC6A13/CASR/SLC12A3/SLC12A1/SLC1A3/SLC4A4/LRP2/SLC13A1/ABCB1/FOLR1/SLC22A2/CLIC5/SLC17A1/SLC34A1/TTYH3/SLC47A1/SLC5A12/SLC13A3/SLC6A20/SLC16A9/FOLR2/SLC23A1/ANO9/CLDN4/SLC44A4	26
GO:0032496	BP	GO:0032496	response to lipopolysaccharide	31/619	398/21069	9.19099e-07	0.000168563	0.000142528	FMO1/NR1H4/TNFRSF1B/FOXP3/SPI1/FGFR2/CXCL2/TREM2/TSPO/ACP5/SERPINE1/IL10RA/CYP27B1/TRIM6/PTGFR/ASS1/LILRB2/CD180/HMGCS2/HAVCR2/TNFRSF11A/BMP6/LY96/SPON2/ALPL/HPGD/LGALS9/CD14/ATP4B/S100A14/CCL3	31
GO:0098657	BP	GO:0098657	import into cell	25/619	283/21069	1.10284e-06	0.000194481	0.000164443	SLC6A13/SLC9A3/SLC12A3/SLC12A1/SLC1A3/LRP2/TREM2/FOLR1/IL10RA/TRPV4/SLC22A2/FABP3/SLC34A1/SLC39A5/SLC27A2/SLC5A2/SLC47A1/DRD2/KCNJ1/KCNJ16/SLC6A20/KCNK5/FOLR2/SCNN1B/ATP4B	25
GO:0071248	BP	GO:0071248	cellular response to metal ion	21/619	211/21069	1.18886e-06	0.000198384	0.000167743	AOC1/DPEP1/HMOX1/TSPO/MT1G/MT2A/FOSB/SLC34A1/CRHBP/DLG2/BMP6/FBP1/CYBB/AQP2/MT1E/FABP4/CYP11B2/MT1F/MT1H/MT1M/AQP1	21
GO:0046395	BP	GO:0046395	carboxylic acid catabolic process	24/619	266/21069	1.24045e-06	0.000198384	0.000167743	DPEP1/CYP26A1/ASPA/DAO/AGXT2/ALDH8A1/GAD1/SLC27A2/TDO2/HPD/FTCD/NUDT8/ACOX2/PAH/AGXT/SHMT1/GLDC/PIPOX/AFMID/CYP4F3/CYP4A11/CYP26C1/HOGA1/PRODH2	24
GO:0002274	BP	GO:0002274	myeloid leukocyte activation	25/619	285/21069	1.25477e-06	0.000198384	0.000167743	TYROBP/CD84/SPI1/TREM2/HMOX1/ITGB8/CTSC/HAVCR1/ITGB6/VAMP7/MT1G/HAVCR2/MFHAS1/VSIG4/ITGB2/DNASE1L3/F2RL1/RHOH/SCNN1B/LGALS9/C1QA/SPHK1/SUCNR1/MILR1/CCL3	25
GO:0009063	BP	GO:0009063	cellular amino acid catabolic process	16/619	130/21069	1.3896e-06	0.000212378	0.000179576	ASPA/DAO/AGXT2/ALDH8A1/GAD1/TDO2/HPD/FTCD/PAH/AGXT/SHMT1/GLDC/PIPOX/AFMID/HOGA1/PRODH2	16
GO:0016054	BP	GO:0016054	organic acid catabolic process	24/619	270/21069	1.61662e-06	0.000239104	0.000202174	DPEP1/CYP26A1/ASPA/DAO/AGXT2/ALDH8A1/GAD1/SLC27A2/TDO2/HPD/FTCD/NUDT8/ACOX2/PAH/AGXT/SHMT1/GLDC/PIPOX/AFMID/CYP4F3/CYP4A11/CYP26C1/HOGA1/PRODH2	24
GO:0044282	BP	GO:0044282	small molecule catabolic process	31/619	412/21069	1.90396e-06	0.000272801	0.000230667	ALDH3B1/DPEP1/CYP24A1/CYP26A1/MIOX/ASPA/DAO/CYP27B1/AGXT2/ALDH8A1/APOBEC3A/GAD1/SLC27A2/TDO2/FUT6/HPD/XDH/FTCD/NUDT8/ACOX2/PAH/AGXT/SHMT1/GLDC/PIPOX/AFMID/CYP4F3/CYP4A11/CYP26C1/HOGA1/PRODH2	31
GO:0070374	BP	GO:0070374	positive regulation of ERK1 and ERK2 cascade	24/619	275/21069	2.23306e-06	0.000310259	0.000262339	CD4/CASR/FGFR2/NOX4/TREM2/TRPV4/CCL20/HAVCR2/TNFRSF11A/MFHAS1/DRD2/FGFR4/F2RL1/NPNT/LGALS9/CCL19/ERBB4/CSF1R/HLA-DRB1/CCL4/CCL18/CCL4L2/CCL3L1/CCL3	24
GO:0010273	BP	GO:0010273	detoxification of copper ion	6/619	15/21069	2.50552e-06	0.000328223	0.000277528	MT1G/MT2A/MT1E/MT1F/MT1H/MT1M	6
GO:1990169	BP	GO:1990169	stress response to copper ion	6/619	15/21069	2.50552e-06	0.000328223	0.000277528	MT1G/MT2A/MT1E/MT1F/MT1H/MT1M	6
GO:0050921	BP	GO:0050921	positive regulation of chemotaxis	18/619	169/21069	2.60398e-06	0.000331645	0.000280423	CASR/SPI1/TREM2/PTN/SERPINE1/TRPV4/SMOC2/PLA2G7/IL34/F2RL1/LGALS9/CCL19/TMEM102/CSF1R/S100A14/SUCNR1/CCL4/CCL3	18
GO:0031670	BP	GO:0031670	cellular response to nutrient	9/619	42/21069	2.88355e-06	0.000357326	0.000302136	NR1H4/CYP24A1/CASR/HMOX1/SFRP1/COL1A1/FOLR1/CYP27B1/FOLR2	9
GO:0001655	BP	GO:0001655	urogenital system development	29/619	381/21069	3.25074e-06	0.000392228	0.000331648	FGFR2/GLI2/HOXA9/LRP2/CYP26A1/SFRP1/NPHS2/ALDH1A2/ASS1/SLC34A1/HMGCS2/EPHA7/MYC/RBP4/FRAS1/FREM2/PTPRO/BMP6/HS3ST3A1/NPHS1/HPGD/AQP2/NPNT/PKHD1/CYP7B1/ERBB4/EPHB3/CYP4A11/AQP1	29
GO:0010038	BP	GO:0010038	response to metal ion	29/619	383/21069	3.60238e-06	0.000423511	0.000358099	AOC1/DPEP1/CASR/HMOX1/TSPO/IGFBP2/MT1G/MT2A/FOSB/ASS1/SLC34A1/HMGCS2/HNRNPD/CRHBP/DRD2/DLG2/BMP6/FBP1/CYBB/AQP2/MT1E/FABP4/CD14/CYP11B2/MT1F/SUCNR1/MT1H/MT1M/AQP1	29
GO:0071294	BP	GO:0071294	cellular response to zinc ion	7/619	24/21069	4.08912e-06	0.000468715	0.000396321	TSPO/MT1G/MT2A/MT1E/MT1F/MT1H/MT1M	7
GO:0071356	BP	GO:0071356	cellular response to tumor necrosis factor	24/619	286/21069	4.41094e-06	0.000493273	0.000417086	NR1H4/TNFRSF1B/BIRC7/SFRP1/GSDME/COL1A1/CCL20/KLF2/ASS1/TNFRSF11A/CRHBP/LAPTM5/F2RL1/GPD1/NPNT/FABP4/CCL19/SPHK1/TNFRSF25/CCL4/CCL18/CCL4L2/CCL3L1/CCL3	24
GO:0015849	BP	GO:0015849	organic acid transport	27/619	349/21069	5.23497e-06	0.000571484	0.000483218	SLC13A2/SLC6A13/ABCC2/SLC1A3/LRP2/ABCB1/FOLR1/SLC22A2/FABP3/SLC10A2/SLCO2B1/PLA2G12B/SLC27A2/TNFRSF11A/SLC47A1/SLC5A12/DRD2/SLC7A7/SLC13A3/SLC6A20/FOLR2/FABP4/SLC23A1/AGXT/SLC36A2/CYP4A11/SLC22A6	27
GO:0097305	BP	GO:0097305	response to alcohol	24/619	290/21069	5.59521e-06	0.000596606	0.000504459	FOXP3/FGFR2/SLC12A3/TSPO/SFRP1/PTGFR/DBH/FOSB/KLF2/HMGCS2/HNRNPD/TNFRSF11A/CRHBP/DRD2/HPGD/FBP1/CYBB/SCNN1B/CD14/CCL19/CYP8B1/RGS7/CES1/CCL3	24
GO:1901654	BP	GO:1901654	response to ketone	20/619	215/21069	5.98143e-06	0.000623292	0.000527024	FOXP3/SLC12A3/HOXA9/TSPO/SFRP1/ERRFI1/SPP1/PTGFR/FOSB/KLF2/ASS1/HMGCS2/HNRNPD/FBP1/CYBB/DDIT4/SCNN1B/CCL19/CLDN4/AQP1	20
GO:0034142	BP	GO:0034142	toll-like receptor 4 signaling pathway	9/619	46/21069	6.4162e-06	0.000630043	0.000532732	NR1H4/OAS1/TREM2/MFHAS1/LY96/PIK3AP1/F2RL1/CD14/S100A14	9
GO:0002690	BP	GO:0002690	positive regulation of leukocyte chemotaxis	14/619	114/21069	6.45846e-06	0.000630043	0.000532732	SPI1/PTN/SERPINE1/TRPV4/PLA2G7/IL34/F2RL1/LGALS9/CCL19/TMEM102/CSF1R/S100A14/CCL4/CCL3	14
GO:0044106	BP	GO:0044106	cellular amine metabolic process	14/619	114/21069	6.45846e-06	0.000630043	0.000532732	AOC1/NR1H4/MOXD1/DAO/AGMAT/DBH/DDC/KL/DRD2/TDO2/SLC7A7/ITGB2/PAH/AFMID	14
GO:0034612	BP	GO:0034612	response to tumor necrosis factor	25/619	313/21069	6.69554e-06	0.000639564	0.000540783	NR1H4/TNFRSF1B/BIRC7/SFRP1/GSDME/COL1A1/CCL20/KLF2/ASS1/TNFRSF11A/CRHBP/LAPTM5/F2RL1/GPD1/NPNT/FABP4/CD14/CCL19/SPHK1/TNFRSF25/CCL4/CCL18/CCL4L2/CCL3L1/CCL3	25
GO:0002366	BP	GO:0002366	leukocyte activation involved in immune response	26/619	335/21069	7.36705e-06	0.000689345	0.000582875	TMEM98/TYROBP/FOXP3/CD84/SPI1/TREM2/MFNG/HMOX1/JAK3/VAMP7/CD180/HAVCR2/CD1C/ITGB2/DNASE1L3/F2RL1/SCNN1B/LGALS9/CCL19/GAPT/HLA-DRB1/SUCNR1/HLA-DRA/IFNA7/MILR1/CCL3	26
GO:0046688	BP	GO:0046688	response to copper ion	9/619	47/21069	7.73085e-06	0.000708919	0.000599426	AOC1/MT1G/MT2A/AQP2/MT1E/MT1F/MT1H/MT1M/AQP1	9
GO:0003014	BP	GO:0003014	renal system process	15/619	132/21069	7.99676e-06	0.000718924	0.000607886	CORO2B/FOLR1/NPHS2/SLC5A2/DRD2/PTPRO/F2RL1/AQP2/CYP11B2/CYP4A11/CLDN4/SLC22A12/SLC22A6/SUCNR1/AQP1	15
GO:0061687	BP	GO:0061687	detoxification of inorganic compound	6/619	18/21069	8.61825e-06	0.000746834	0.000631485	MT1G/MT2A/MT1E/MT1F/MT1H/MT1M	6
GO:0072001	BP	GO:0072001	renal system development	26/619	338/21069	8.63298e-06	0.000746834	0.000631485	FGFR2/GLI2/LRP2/CYP26A1/SFRP1/NPHS2/ALDH1A2/ASS1/SLC34A1/HMGCS2/EPHA7/MYC/RBP4/FRAS1/FREM2/PTPRO/BMP6/HS3ST3A1/NPHS1/HPGD/AQP2/NPNT/PKHD1/ERBB4/CYP4A11/AQP1	26
GO:0098739	BP	GO:0098739	import across plasma membrane	20/619	221/21069	9.03464e-06	0.000758367	0.000641236	SLC6A13/SLC9A3/SLC12A3/SLC12A1/SLC1A3/LRP2/FOLR1/TRPV4/SLC22A2/SLC34A1/SLC39A5/SLC5A2/SLC47A1/KCNJ1/KCNJ16/SLC6A20/KCNK5/FOLR2/SCNN1B/ATP4B	20
GO:0002263	BP	GO:0002263	cell activation involved in immune response	26/619	339/21069	9.09709e-06	0.000758367	0.000641236	TMEM98/TYROBP/FOXP3/CD84/SPI1/TREM2/MFNG/HMOX1/JAK3/VAMP7/CD180/HAVCR2/CD1C/ITGB2/DNASE1L3/F2RL1/SCNN1B/LGALS9/CCL19/GAPT/HLA-DRB1/SUCNR1/HLA-DRA/IFNA7/MILR1/CCL3	26
GO:0030595	BP	GO:0030595	leukocyte chemotaxis	23/619	280/21069	9.86599e-06	0.000807778	0.000683016	SPI1/CXCL2/PTN/SERPINE1/TRPV4/CCL20/TNFRSF11A/PLA2G7/PTPRO/IL34/ITGB2/F2RL1/LGALS9/CCL19/CYP7B1/TMEM102/CSF1R/S100A14/CCL4/CCL18/CCL4L2/CCL3L1/CCL3	23
GO:1901617	BP	GO:1901617	organic hydroxy compound biosynthetic process	22/619	264/21069	1.22312e-05	0.00097104	0.000821062	NR1H4/MOXD1/PLTP/ASIP/DAO/CYP27B1/DBH/DDC/KL/HMGCS2/SLC27A2/BMP6/PTH1R/FGFR4/LDHC/PAH/CYP7B1/SPHK1/CYP11B2/CYP8B1/ASAH2/CES1	22
GO:0097501	BP	GO:0097501	stress response to metal ion	6/619	19/21069	1.22836e-05	0.00097104	0.000821062	MT1G/MT2A/MT1E/MT1F/MT1H/MT1M	6
GO:0002444	BP	GO:0002444	myeloid leukocyte mediated immunity	14/619	122/21069	1.4246e-05	0.00110708	0.000936093	TYROBP/CD84/SPI1/HMOX1/VAMP7/FCGR1A/SPON2/ITGB2/DNASE1L3/F2RL1/SCNN1B/LGALS9/MILR1/CCL3	14
GO:0072337	BP	GO:0072337	modified amino acid transport	8/619	39/21069	1.45933e-05	0.00111517	0.000942929	MGST1/SLC6A13/LRP2/FOLR1/SLC13A3/SLC6A20/SLC16A9/FOLR2	8
GO:0009308	BP	GO:0009308	amine metabolic process	14/619	123/21069	1.56494e-05	0.00116656	0.000986383	AOC1/NR1H4/MOXD1/DAO/AGMAT/DBH/DDC/KL/DRD2/TDO2/SLC7A7/ITGB2/PAH/AFMID	14
GO:0001822	BP	GO:0001822	kidney development	25/619	329/21069	1.57746e-05	0.00116656	0.000986383	FGFR2/GLI2/LRP2/CYP26A1/SFRP1/NPHS2/ALDH1A2/ASS1/SLC34A1/HMGCS2/EPHA7/MYC/FRAS1/FREM2/PTPRO/BMP6/HS3ST3A1/NPHS1/HPGD/AQP2/NPNT/PKHD1/ERBB4/CYP4A11/AQP1	25
GO:0002548	BP	GO:0002548	monocyte chemotaxis	12/619	94/21069	1.97352e-05	0.00143628	0.00121445	SERPINE1/CCL20/TNFRSF11A/PLA2G7/PTPRO/CCL19/S100A14/CCL4/CCL18/CCL4L2/CCL3L1/CCL3	12
GO:0071674	BP	GO:0071674	mononuclear cell migration	21/619	253/21069	2.03641e-05	0.0014589	0.00123357	SPI1/SERPINE1/TRPV4/CCL20/PLG/TNFRSF11A/PLA2G7/PTPRO/IL34/LGALS9/CCL19/CYP7B1/TMEM102/CSF1R/SPNS2/S100A14/CCL4/CCL18/CCL4L2/CCL3L1/CCL3	21
GO:0006775	BP	GO:0006775	fat-soluble vitamin metabolic process	9/619	53/21069	2.14924e-05	0.00151604	0.00128189	CYP24A1/LRP2/CYP26A1/PLTP/CYP27B1/ALDH1A2/CYP4F3/CYP26C1/UGT1A4	9
GO:0006575	BP	GO:0006575	cellular modified amino acid metabolic process	18/619	197/21069	2.20469e-05	0.00153159	0.00129503	IYD/DPEP1/GGT5/CKM/HPN/FOLR1/VNN1/GAMT/ASS1/GSTT2B/GSTM1/FTCD/GATM/SHMT1/DIO1/HOGA1/GSTA1/GSTA2	18
GO:0042363	BP	GO:0042363	fat-soluble vitamin catabolic process	5/619	13/21069	2.27904e-05	0.00155961	0.00131873	CYP24A1/CYP26A1/CYP27B1/CYP4F3/CYP26C1	5
GO:0097028	BP	GO:0097028	dendritic cell differentiation	11/619	81/21069	2.41948e-05	0.00163137	0.00137941	TMEM176A/SPI1/TREM2/ITGB8/TMEM176B/ITGB6/FLT3/LILRB2/F2RL1/LGALS9/CCL19	11
GO:0071295	BP	GO:0071295	cellular response to vitamin	7/619	31/21069	2.59798e-05	0.00172634	0.0014597	CYP24A1/CASR/SFRP1/COL1A1/FOLR1/CYP27B1/FOLR2	7
GO:0071276	BP	GO:0071276	cellular response to cadmium ion	8/619	43/21069	3.10159e-05	0.00203154	0.00171777	HMOX1/MT1G/MT2A/CYBB/MT1E/MT1F/MT1H/MT1M	8
GO:0002886	BP	GO:0002886	regulation of myeloid leukocyte mediated immunity	10/619	69/21069	3.18082e-05	0.00205409	0.00173684	TYROBP/CD84/SPI1/HMOX1/VAMP7/FCGR1A/ITGB2/DNASE1L3/F2RL1/LGALS9	10
GO:0002283	BP	GO:0002283	neutrophil activation involved in immune response	6/619	23/21069	4.1341e-05	0.00256147	0.00216585	TYROBP/SPI1/VAMP7/ITGB2/DNASE1L3/SCNN1B	6
GO:0009713	BP	GO:0009713	catechol-containing compound biosynthetic process	6/619	23/21069	4.1341e-05	0.00256147	0.00216585	MOXD1/DAO/DBH/DDC/KL/PAH	6
GO:0042423	BP	GO:0042423	catecholamine biosynthetic process	6/619	23/21069	4.1341e-05	0.00256147	0.00216585	MOXD1/DAO/DBH/DDC/KL/PAH	6
GO:0006576	BP	GO:0006576	cellular biogenic amine metabolic process	12/619	102/21069	4.512e-05	0.00273449	0.00231214	AOC1/MOXD1/DAO/AGMAT/DBH/DDC/KL/DRD2/TDO2/ITGB2/PAH/AFMID	12
GO:0051180	BP	GO:0051180	vitamin transport	9/619	58/21069	4.53263e-05	0.00273449	0.00231214	AFM/LRP2/CUBN/FOLR1/SLC2A2/FOLR2/SLC23A1/SLC35F3/SLC44A4	9
GO:0046394	BP	GO:0046394	carboxylic acid biosynthetic process	25/619	351/21069	4.62539e-05	0.00275421	0.00232882	NR1H4/ACSM2B/SLC1A3/GGT5/AGXT2/ALDH8A1/GAD1/ALDH1A2/GAMT/ASS1/GSTM1/SLC27A2/FGFR4/LDHC/PAH/GATM/AGXT/CYP7B1/SHMT1/CYP8B1/ACSM2A/CYP4A11/ASAH2/CES1/HOGA1	25
GO:0001977	BP	GO:0001977	renal system process involved in regulation of blood volume	5/619	15/21069	5.06403e-05	0.00290748	0.00245842	CORO2B/PTPRO/F2RL1/CYP11B2/CYP4A11	5
GO:0009111	BP	GO:0009111	vitamin catabolic process	5/619	15/21069	5.06403e-05	0.00290748	0.00245842	CYP24A1/CYP26A1/CYP27B1/CYP4F3/CYP26C1	5
GO:0016053	BP	GO:0016053	organic acid biosynthetic process	25/619	353/21069	5.07304e-05	0.00290748	0.00245842	NR1H4/ACSM2B/SLC1A3/GGT5/AGXT2/ALDH8A1/GAD1/ALDH1A2/GAMT/ASS1/GSTM1/SLC27A2/FGFR4/LDHC/PAH/GATM/AGXT/CYP7B1/SHMT1/CYP8B1/ACSM2A/CYP4A11/ASAH2/CES1/HOGA1	25
GO:0052695	BP	GO:0052695	cellular glucuronidation	6/619	24/21069	5.37583e-05	0.00304299	0.00257299	UGT2A3/UGT1A6/UGT2B7/UGT1A9/UGT1A7/UGT1A4	6
GO:0033280	BP	GO:0033280	response to vitamin D	7/619	36/21069	7.26069e-05	0.00405979	0.00343275	CYP24A1/CASR/SFRP1/CYP27B1/SPP1/KL/ALPL	7
GO:0042445	BP	GO:0042445	hormone metabolic process	21/619	277/21069	7.66028e-05	0.00423161	0.00357803	IYD/CYP26A1/TSPO/PCSK1N/HPN/CYP27B1/ALDH8A1/SPP1/ALDH1A2/RBP4/RDH12/PLA2G7/BMP6/CPA3/SCNN1B/UGT2B7/CYP11B2/CYP26C1/DIO1/UGT1A9/UGT1A7	21
GO:0002687	BP	GO:0002687	positive regulation of leukocyte migration	16/619	179/21069	8.08956e-05	0.00441555	0.00373357	SPI1/TREM2/PTN/SERPINE1/TRPV4/CCL20/PLA2G7/IL34/F2RL1/LGALS9/CCL19/TMEM102/CSF1R/S100A14/CCL4/CCL3	16
GO:0003071	BP	GO:0003071	renal system process involved in regulation of systemic arterial blood pressure	6/619	26/21069	8.74672e-05	0.00471808	0.00398937	CORO2B/PTPRO/F2RL1/CYP11B2/CYP4A11/SUCNR1	6
GO:0006956	BP	GO:0006956	complement activation	14/619	145/21069	9.79292e-05	0.00522099	0.00441461	CFH/TREM2/CR2/VSIG4/C1QC/C1R/C1QB/C1QA/CR1L/IGLC2/IGLC3/C4B/CFHR1/C4A	14
GO:0050900	BP	GO:0050900	leukocyte migration	29/619	459/21069	0.000102277	0.00537095	0.0045414	SPI1/CXCL2/TREM2/HMOX1/PTN/SERPINE1/TRPV4/CCL20/PLG/DBH/TNFRSF11A/PLA2G7/PTPRO/IL34/ITGB2/F2RL1/RHOH/LGALS9/CCL19/CYP7B1/TMEM102/CSF1R/SPNS2/S100A14/CCL4/CCL18/CCL4L2/CCL3L1/CCL3	29
GO:0060326	BP	GO:0060326	cell chemotaxis	25/619	369/21069	0.000103085	0.00537095	0.0045414	PRKCQ/SPI1/CXCL2/PTN/SERPINE1/TRPV4/SMOC2/CCL20/TNFRSF11A/PLA2G7/PTPRO/IL34/ITGB2/F2RL1/LGALS9/CCL19/CYP7B1/TMEM102/CSF1R/S100A14/CCL4/CCL18/CCL4L2/CCL3L1/CCL3	25
GO:0050920	BP	GO:0050920	regulation of chemotaxis	20/619	263/21069	0.000108062	0.00556702	0.00470719	CASR/SPI1/TREM2/PTN/SERPINE1/TRPV4/SMOC2/TUBB2B/PLA2G7/PTPRO/IL34/F2RL1/LGALS9/CCL19/TMEM102/CSF1R/S100A14/SUCNR1/CCL4/CCL3	20
GO:0010232	BP	GO:0010232	vascular transport	11/619	96/21069	0.000118347	0.00596287	0.0050419	SLC6A13/ABCC2/SLC1A3/SLC4A4/LRP2/ABCB1/SLC22A2/SLCO2B1/SLC22A8/SLC13A3/SLC6A20	11
GO:0150104	BP	GO:0150104	transport across blood-brain barrier	11/619	96/21069	0.000118347	0.00596287	0.0050419	SLC6A13/ABCC2/SLC1A3/SLC4A4/LRP2/ABCB1/SLC22A2/SLCO2B1/SLC22A8/SLC13A3/SLC6A20	11
GO:0002688	BP	GO:0002688	regulation of leukocyte chemotaxis	14/619	148/21069	0.000122016	0.0060809	0.00514169	SPI1/PTN/SERPINE1/TRPV4/PLA2G7/IL34/F2RL1/LGALS9/CCL19/TMEM102/CSF1R/S100A14/CCL4/CCL3	14
GO:1905039	BP	GO:1905039	carboxylic acid transmembrane transport	15/619	167/21069	0.000126845	0.00618742	0.00523177	SLC13A2/SLC6A13/SLC1A3/LRP2/ABCB1/FOLR1/SLC22A2/SLC47A1/SLC5A12/SLC7A7/SLC13A3/SLC6A20/FOLR2/SLC23A1/SLC36A2	15
GO:0010043	BP	GO:0010043	response to zinc ion	8/619	52/21069	0.00012761	0.00618742	0.00523177	TSPO/MT1G/MT2A/ASS1/MT1E/MT1F/MT1H/MT1M	8
GO:0006081	BP	GO:0006081	cellular aldehyde metabolic process	10/619	81/21069	0.000128202	0.00618742	0.00523177	ALDH3B1/AGXT2/ALDH8A1/ALDH1A2/BMP6/ALPL/SCNN1B/AGXT/CYP11B2/HOGA1	10
GO:0045216	BP	GO:0045216	cell-cell junction organization	18/619	226/21069	0.000132227	0.00627952	0.00530964	NR1H4/CDH19/TRPV4/CLDN16/POF1B/CLDN10/PTPRO/BMP6/CLDN8/NPHS1/INAVA/F2RL1/CLDN2/GJB1/CDH2/PKHD1/CSF1R/CLDN4	18
GO:0006544	BP	GO:0006544	glycine metabolic process	5/619	18/21069	0.000134285	0.00627952	0.00530964	AGXT2/GLYAT/AGXT/SHMT1/GLDC	5
GO:0060075	BP	GO:0060075	regulation of resting membrane potential	4/619	10/21069	0.000134549	0.00627952	0.00530964	TREM2/KCNK6/KCNK1/KCNK5	4
GO:1903825	BP	GO:1903825	organic acid transmembrane transport	15/619	168/21069	0.000135588	0.00627952	0.00530964	SLC13A2/SLC6A13/SLC1A3/LRP2/ABCB1/FOLR1/SLC22A2/SLC47A1/SLC5A12/SLC7A7/SLC13A3/SLC6A20/FOLR2/SLC23A1/SLC36A2	15
GO:1903706	BP	GO:1903706	regulation of hemopoiesis	30/619	491/21069	0.000141128	0.00647073	0.00547132	TMEM176A/CD4/TYROBP/FOXP3/SPI1/GLI2/HOXA9/TREM2/SFRP1/JAK3/PTN/TMEM176B/VNN1/PRXL2A/LILRB2/MYC/IL34/C1QC/RHOH/IL7R/LGALS9/CCL19/SOCS1/HLA-DRB1/H4C11/CARD11/HLA-DRA/RHEX/H4C6/CCL3	30
GO:0034329	BP	GO:0034329	cell junction assembly	29/619	468/21069	0.000142832	0.00647133	0.00547183	NR1H4/CDH19/NRCAM/SRPX2/CORO2B/SFRP1/TRPV4/PCDHB2/PCDHB3/CLDN16/POF1B/CLDN10/EPHA7/DRD2/PTPRO/PTPRD/CLDN8/CLSTN2/ZDHHC12/NPHS1/NLGN4Y/CLDN2/GJB1/CDH2/ERBB4/EPHB3/THBS2/CLDN4/NTNG2	29
GO:0046686	BP	GO:0046686	response to cadmium ion	9/619	67/21069	0.000143964	0.00647133	0.00547183	HMOX1/MT1G/MT2A/SLC34A1/CYBB/MT1E/MT1F/MT1H/MT1M	9
GO:0042401	BP	GO:0042401	cellular biogenic amine biosynthetic process	7/619	40/21069	0.000146473	0.00652018	0.00551313	MOXD1/DAO/AGMAT/DBH/DDC/KL/PAH	7
GO:0070661	BP	GO:0070661	leukocyte proliferation	28/619	446/21069	0.000149039	0.00657061	0.00555577	TYROBP/TNFRSF1B/FOXP3/PRKCQ/TREM2/JAK3/TNFSF8/HHLA2/IGFBP2/CR2/FLT3/LILRB2/CD180/HAVCR2/VSIG4/IL34/ICOSLG/F2RL1/IL7R/LGALS9/CCL19/GAPT/CSF1R/HLA-DRB1/CARD11/LST1/IFNA7/HLA-DPB1	28
GO:0006063	BP	GO:0006063	uronic acid metabolic process	6/619	29/21069	0.000167434	0.00717464	0.00606651	UGT2A3/UGT1A6/UGT2B7/UGT1A9/UGT1A7/UGT1A4	6
GO:0019585	BP	GO:0019585	glucuronate metabolic process	6/619	29/21069	0.000167434	0.00717464	0.00606651	UGT2A3/UGT1A6/UGT2B7/UGT1A9/UGT1A7/UGT1A4	6
GO:0046618	BP	GO:0046618	xenobiotic export from cell	6/619	29/21069	0.000167434	0.00717464	0.00606651	ABCC2/ABCB1/SLC22A18/SLC17A3/SLC47A1/SLC47A2	6
GO:0009309	BP	GO:0009309	amine biosynthetic process	7/619	41/21069	0.000172198	0.00731046	0.00618135	MOXD1/DAO/AGMAT/DBH/DDC/KL/PAH	7
GO:0031214	BP	GO:0031214	biomineral tissue development	16/619	192/21069	0.000183589	0.00772253	0.00652978	FGFR2/PTN/COL1A1/CYP27B1/ITGB6/SPP1/KL/BMPR1B/MEPE/BMP6/PTH1R/ALPL/NELL1/KLK4/TMEM119/CCL3	16
GO:0031666	BP	GO:0031666	positive regulation of lipopolysaccharide-mediated signaling pathway	4/619	11/21069	0.000206524	0.00853075	0.00721317	CD180/BMP6/LY96/CD14	4
GO:0098883	BP	GO:0098883	synapse pruning	4/619	11/21069	0.000206524	0.00853075	0.00721317	TREM2/C1QC/C1QB/C1QA	4
GO:0018958	BP	GO:0018958	phenol-containing compound metabolic process	12/619	121/21069	0.000235982	0.00966051	0.00816844	IYD/MOXD1/ASIP/HPN/DAO/DBH/DDC/KL/DRD2/ITGB2/PAH/DIO1	12
GO:0055078	BP	GO:0055078	sodium ion homeostasis	8/619	57/21069	0.000246377	0.00999678	0.00845277	SLC12A3/SLC12A1/SLC1A3/DRD2/SCNN1B/CYP11B2/ATP4B/CYP4A11	8
GO:0097529	BP	GO:0097529	myeloid leukocyte migration	20/619	280/21069	0.000249571	0.0100376	0.00848727	SPI1/CXCL2/TREM2/SERPINE1/TRPV4/CCL20/TNFRSF11A/PLA2G7/PTPRO/IL34/ITGB2/RHOH/CCL19/CSF1R/S100A14/CCL4/CCL18/CCL4L2/CCL3L1/CCL3	20
GO:0003073	BP	GO:0003073	regulation of systemic arterial blood pressure	11/619	105/21069	0.000263682	0.0105129	0.00888916	KCNK6/CORO2B/ADM2/KL/DRD2/PTPRO/CPA3/F2RL1/CYP11B2/CYP4A11/SUCNR1	11
GO:0043029	BP	GO:0043029	T cell homeostasis	7/619	44/21069	0.000271992	0.0107507	0.00909027	FOXP3/LGALS2/JAK3/TSC22D3/IL7R/LGALS9/SPNS2	7
GO:0006584	BP	GO:0006584	catecholamine metabolic process	8/619	58/21069	0.000278545	0.0108231	0.00915147	MOXD1/DAO/DBH/DDC/KL/DRD2/ITGB2/PAH	8
GO:0009712	BP	GO:0009712	catechol-containing compound metabolic process	8/619	58/21069	0.000278545	0.0108231	0.00915147	MOXD1/DAO/DBH/DDC/KL/DRD2/ITGB2/PAH	8
GO:0110148	BP	GO:0110148	biomineralization	16/619	200/21069	0.000292061	0.0111416	0.00942075	FGFR2/PTN/COL1A1/CYP27B1/ITGB6/SPP1/KL/BMPR1B/MEPE/BMP6/PTH1R/ALPL/NELL1/KLK4/TMEM119/CCL3	16
GO:0042136	BP	GO:0042136	neurotransmitter biosynthetic process	5/619	21/21069	0.000296461	0.0111416	0.00942075	MOXD1/DBH/GAD1/PAH/SLC44A4	5
GO:0055062	BP	GO:0055062	phosphate ion homeostasis	5/619	21/21069	0.000296461	0.0111416	0.00942075	SLC34A1/SLC34A2/FGFR4/ALPL/SLC34A3	5
GO:0072506	BP	GO:0072506	trivalent inorganic anion homeostasis	5/619	21/21069	0.000296461	0.0111416	0.00942075	SLC34A1/SLC34A2/FGFR4/ALPL/SLC34A3	5
GO:0002887	BP	GO:0002887	negative regulation of myeloid leukocyte mediated immunity	4/619	12/21069	0.0003026	0.0112798	0.00953766	CD84/SPI1/HMOX1/LGALS9	4
GO:2000516	BP	GO:2000516	positive regulation of CD4-positive	alpha-beta T cell activation	8/619	59/21069	0.000314064	0.0116128	0.00981917	FOXP3/PRKCQ/LGALS9/CCL19/SOCS1/HLA-DRB1/CARD11/HLA-DRA	8
GO:0071621	BP	GO:0071621	granulocyte chemotaxis	13/619	145/21069	0.000357693	0.0131202	0.0110938	CXCL2/TRPV4/CCL20/IL34/ITGB2/CCL19/CSF1R/S100A14/CCL4/CCL18/CCL4L2/CCL3L1/CCL3	13
GO:0006882	BP	GO:0006882	cellular zinc ion homeostasis	7/619	46/21069	0.000361125	0.0131409	0.0111113	MT1G/MT2A/SLC39A5/MT1E/MT1F/MT1H/MT1M	7
GO:0002573	BP	GO:0002573	myeloid leukocyte differentiation	19/619	267/21069	0.000370154	0.0133634	0.0112994	CD4/TYROBP/SPI1/TREM2/SFRP1/ITGB8/ITGB6/PRXL2A/MT1G/MYC/TNFRSF11A/IL34/C1QC/F2RL1/CCL19/CSF1R/SOCS1/HLA-DRB1/CCL3	19
GO:0031290	BP	GO:0031290	retinal ganglion cell axon guidance	5/619	22/21069	0.00037444	0.0134126	0.011341	NRCAM/EPHA7/BMPR1B/PTPRO/EPHB3	5
GO:0036230	BP	GO:0036230	granulocyte activation	8/619	61/21069	0.000396202	0.014082	0.0119071	TYROBP/SPI1/VAMP7/ITGB2/DNASE1L3/F2RL1/SCNN1B/CCL3	8
GO:0042554	BP	GO:0042554	superoxide anion generation	7/619	47/21069	0.000413706	0.0143433	0.0121279	TYROBP/NOX4/NCF4/ACP5/ITGB2/F2RL1/CYBB	7
GO:0042573	BP	GO:0042573	retinoic acid metabolic process	6/619	34/21069	0.000418501	0.0143433	0.0121279	CYP26A1/ALDH8A1/ALDH1A2/CYP26C1/UGT1A9/UGT1A7	6
GO:0002685	BP	GO:0002685	regulation of leukocyte migration	19/619	270/21069	0.000425161	0.0143433	0.0121279	SPI1/TREM2/HMOX1/PTN/SERPINE1/TRPV4/CCL20/PLA2G7/IL34/F2RL1/RHOH/LGALS9/CCL19/TMEM102/CSF1R/SPNS2/S100A14/CCL4/CCL3	19
GO:0051403	BP	GO:0051403	stress-activated MAPK cascade	19/619	270/21069	0.000425161	0.0143433	0.0121279	CASR/SPI1/TREM2/GADD45B/BIRC7/SFRP1/TRPV4/EDAR/MYC/MFHAS1/SH3RF2/XDH/NPHS1/INAVA/F2RL1/CDC42EP5/LGALS9/CCL19/SPHK1	19
GO:0042167	BP	GO:0042167	heme catabolic process	4/619	13/21069	0.00042696	0.0143433	0.0121279	ABCC2/HMOX1/SLCO2B1/UGT1A4	4
GO:0046149	BP	GO:0046149	pigment catabolic process	4/619	13/21069	0.00042696	0.0143433	0.0121279	ABCC2/HMOX1/SLCO2B1/UGT1A4	4
GO:0006958	BP	GO:0006958	complement activation	classical pathway	11/619	111/21069	0.000427645	0.0143433	0.0121279	TREM2/CR2/C1QC/C1R/C1QB/C1QA/CR1L/IGLC2/IGLC3/C4B/C4A	11
GO:1902105	BP	GO:1902105	regulation of leukocyte differentiation	24/619	382/21069	0.000428578	0.0143433	0.0121279	TMEM176A/CD4/TYROBP/FOXP3/GLI2/TREM2/SFRP1/JAK3/TMEM176B/VNN1/PRXL2A/LILRB2/MYC/IL34/C1QC/RHOH/IL7R/LGALS9/CCL19/SOCS1/HLA-DRB1/CARD11/HLA-DRA/CCL3	24
GO:0046849	BP	GO:0046849	bone remodeling	10/619	94/21069	0.000439038	0.0145869	0.0123339	IL20RA/NOX4/ACP5/SFRP1/PTN/SPP1/TNFRSF11A/PTH1R/CSF1R/TMEM119	10
GO:0030449	BP	GO:0030449	regulation of complement activation	5/619	23/21069	0.000466967	0.0154032	0.0130242	CFH/TREM2/CR2/VSIG4/CR1L	5
GO:0055069	BP	GO:0055069	zinc ion homeostasis	7/619	48/21069	0.000472228	0.0154655	0.0130768	MT1G/MT2A/SLC39A5/MT1E/MT1F/MT1H/MT1M	7
GO:0015718	BP	GO:0015718	monocarboxylic acid transport	12/619	132/21069	0.000525865	0.0170622	0.0144269	SLC6A13/ABCC2/CASR/SLC16A6/SLC10A2/SLCO2B1/PLA2G12B/TNFRSF11A/SLC5A12/DRD2/SLC16A9/CES1	12
GO:0071675	BP	GO:0071675	regulation of mononuclear cell migration	13/619	151/21069	0.000528426	0.0170622	0.0144269	SPI1/SERPINE1/TRPV4/CCL20/PLA2G7/IL34/LGALS9/TMEM102/CSF1R/SPNS2/S100A14/CCL4/CCL3	13
GO:0034754	BP	GO:0034754	cellular hormone metabolic process	14/619	172/21069	0.000576866	0.018337	0.0155049	CYP26A1/TSPO/ALDH8A1/SPP1/ALDH1A2/RBP4/RDH12/BMP6/SCNN1B/UGT2B7/CYP11B2/CYP26C1/UGT1A9/UGT1A7	14
GO:0031098	BP	GO:0031098	stress-activated protein kinase signaling cascade	19/619	277/21069	0.000581824	0.018337	0.0155049	CASR/SPI1/TREM2/GADD45B/BIRC7/SFRP1/TRPV4/EDAR/MYC/MFHAS1/SH3RF2/XDH/NPHS1/INAVA/F2RL1/CDC42EP5/LGALS9/CCL19/SPHK1	19
GO:0033004	BP	GO:0033004	negative regulation of mast cell activation	4/619	14/21069	0.000583906	0.018337	0.0155049	CD84/HMOX1/LGALS9/MILR1	4
GO:0046185	BP	GO:0046185	aldehyde catabolic process	4/619	14/21069	0.000583906	0.018337	0.0155049	ALDH3B1/AGXT2/AGXT/HOGA1	4
GO:0007416	BP	GO:0007416	synapse assembly	15/619	194/21069	0.000638703	0.0199214	0.0168446	NRCAM/SRPX2/PCDHB2/PCDHB3/EPHA7/DRD2/PTPRD/CLSTN2/ZDHHC12/NLGN4Y/CDH2/ERBB4/EPHB3/THBS2/NTNG2	15
GO:0097530	BP	GO:0097530	granulocyte migration	14/619	174/21069	0.000647124	0.0200477	0.0169513	CXCL2/TRPV4/CCL20/IL34/ITGB2/RHOH/CCL19/CSF1R/S100A14/CCL4/CCL18/CCL4L2/CCL3L1/CCL3	14
GO:0048247	BP	GO:0048247	lymphocyte chemotaxis	9/619	82/21069	0.000668565	0.020573	0.0173954	CCL20/CCL19/CYP7B1/TMEM102/CCL4/CCL18/CCL4L2/CCL3L1/CCL3	9
GO:0045453	BP	GO:0045453	bone resorption	8/619	66/21069	0.000679758	0.0206235	0.0174382	IL20RA/NOX4/ACP5/SPP1/TNFRSF11A/PTH1R/CSF1R/TMEM119	8
GO:0098659	BP	GO:0098659	inorganic cation import across plasma membrane	12/619	136/21069	0.000687553	0.0206235	0.0174382	SLC9A3/SLC12A3/SLC12A1/TRPV4/SLC34A1/SLC39A5/SLC5A2/KCNJ1/KCNJ16/KCNK5/SCNN1B/ATP4B	12
GO:0099587	BP	GO:0099587	inorganic ion import across plasma membrane	12/619	136/21069	0.000687553	0.0206235	0.0174382	SLC9A3/SLC12A3/SLC12A1/TRPV4/SLC34A1/SLC39A5/SLC5A2/KCNJ1/KCNJ16/KCNK5/SCNN1B/ATP4B	12
GO:0006066	BP	GO:0006066	alcohol metabolic process	24/619	395/21069	0.0006882	0.0206235	0.0174382	ALDH3B1/NR1H4/ACP3/MOXD1/LRP2/MIOX/CUBN/CYP27B1/DBH/ALDH1A2/SLC34A1/HMGCS2/RBP4/RDH12/BMP6/PTH1R/GPD1/SCNN1B/CYP7B1/SPHK1/CYP11B2/ASAH2/CES1/UGT1A4	24
GO:0016338	BP	GO:0016338	calcium-independent cell-cell adhesion via plasma membrane cell-adhesion molecules	5/619	25/21069	0.000702387	0.0206439	0.0174554	CLDN16/CLDN10/CLDN8/CLDN2/CLDN4	5
GO:1901569	BP	GO:1901569	fatty acid derivative catabolic process	5/619	25/21069	0.000702387	0.0206439	0.0174554	DPEP1/HPGD/NUDT8/CYP4F3/CYP4A11	5
GO:1990961	BP	GO:1990961	xenobiotic detoxification by transmembrane export across the plasma membrane	5/619	25/21069	0.000702387	0.0206439	0.0174554	ABCB1/SLC22A18/SLC17A3/SLC47A1/SLC47A2	5
GO:0140115	BP	GO:0140115	export across plasma membrane	9/619	83/21069	0.000730718	0.0213398	0.0180438	SLC4A4/ABCB1/SLC22A18/SLC22A2/SLC17A3/SLC47A1/KCNK5/SLC47A2/ATP4B	9
GO:0032640	BP	GO:0032640	tumor necrosis factor production	17/619	239/21069	0.000743013	0.0214259	0.0181166	TYROBP/NR1H4/FOXP3/CD84/OAS1/TREM2/TSPO/ACP5/ERRFI1/HAVCR2/LY96/SPON2/CYBB/LGALS9/CD14/CCL19/CCL3	17
GO:0032680	BP	GO:0032680	regulation of tumor necrosis factor production	17/619	239/21069	0.000743013	0.0214259	0.0181166	TYROBP/NR1H4/FOXP3/CD84/OAS1/TREM2/TSPO/ACP5/ERRFI1/HAVCR2/LY96/SPON2/CYBB/LGALS9/CD14/CCL19/CCL3	17
GO:0043648	BP	GO:0043648	dicarboxylic acid metabolic process	10/619	101/21069	0.000777097	0.0217458	0.0183871	NR1H4/ME1/ASPA/FOLR1/GAD1/ASS1/FTCD/SHMT1/HOGA1/PRODH2	10
GO:0002446	BP	GO:0002446	neutrophil mediated immunity	6/619	38/21069	0.000777737	0.0217458	0.0183871	SPI1/VAMP7/ITGB2/DNASE1L3/F2RL1/SCNN1B	6
GO:0018149	BP	GO:0018149	peptide cross-linking	6/619	38/21069	0.000777737	0.0217458	0.0183871	DCN/F13A1/IVL/SPRR3/EGFLAM/NDNF	6
GO:0006787	BP	GO:0006787	porphyrin-containing compound catabolic process	4/619	15/21069	0.00077782	0.0217458	0.0183871	ABCC2/HMOX1/SLCO2B1/UGT1A4	4
GO:0033015	BP	GO:0033015	tetrapyrrole catabolic process	4/619	15/21069	0.00077782	0.0217458	0.0183871	ABCC2/HMOX1/SLCO2B1/UGT1A4	4
GO:0046651	BP	GO:0046651	lymphocyte proliferation	24/619	400/21069	0.000819638	0.022776	0.0192582	TYROBP/TNFRSF1B/FOXP3/PRKCQ/JAK3/TNFSF8/HHLA2/IGFBP2/CR2/FLT3/LILRB2/CD180/HAVCR2/VSIG4/ICOSLG/IL7R/LGALS9/CCL19/GAPT/HLA-DRB1/CARD11/LST1/IFNA7/HLA-DPB1	24
GO:0043030	BP	GO:0043030	regulation of macrophage activation	8/619	68/21069	0.000831173	0.0229109	0.0193723	CD84/TREM2/CTSC/HAVCR2/MFHAS1/VSIG4/SPHK1/CCL3	8
GO:0042116	BP	GO:0042116	macrophage activation	12/619	139/21069	0.000834487	0.0229109	0.0193723	TYROBP/CD84/TREM2/CTSC/HAVCR2/MFHAS1/VSIG4/ITGB2/C1QA/SPHK1/SUCNR1/CCL3	12
GO:0042119	BP	GO:0042119	neutrophil activation	7/619	53/21069	0.000871194	0.0236356	0.0199851	TYROBP/SPI1/VAMP7/ITGB2/DNASE1L3/F2RL1/SCNN1B	7
GO:0055081	BP	GO:0055081	anion homeostasis	7/619	53/21069	0.000871194	0.0236356	0.0199851	SLC12A3/SLC12A1/SLC34A1/SLC34A2/FGFR4/ALPL/SLC34A3	7
GO:0046916	BP	GO:0046916	cellular transition metal ion homeostasis	11/619	121/21069	0.000887067	0.0239247	0.0202295	HMOX1/MT1G/MT2A/MYC/SLC39A5/BMP6/MT1E/TMPRSS6/MT1F/MT1H/MT1M	11
GO:0006699	BP	GO:0006699	bile acid biosynthetic process	6/619	39/21069	0.000896607	0.0240406	0.0203275	NR1H4/SLC27A2/FGFR4/CYP7B1/CYP8B1/CES1	6
GO:0050870	BP	GO:0050870	positive regulation of T cell activation	23/619	380/21069	0.000928831	0.0246349	0.02083	CD4/FOXP3/PRKCQ/GLI2/JAK3/VNN1/HHLA2/IGFBP2/LILRB2/HAVCR2/ICOSLG/RHOH/IL7R/LGALS9/CCL19/HLA-DQB1/SOCS1/HLA-DRB1/HLA-DQA1/CARD11/HLA-DRB5/HLA-DRA/HLA-DPB1	23
GO:0071706	BP	GO:0071706	tumor necrosis factor superfamily cytokine production	17/619	244/21069	0.000934889	0.0246349	0.02083	TYROBP/NR1H4/FOXP3/CD84/OAS1/TREM2/TSPO/ACP5/ERRFI1/HAVCR2/LY96/SPON2/CYBB/LGALS9/CD14/CCL19/CCL3	17
GO:1903555	BP	GO:1903555	regulation of tumor necrosis factor superfamily cytokine production	17/619	244/21069	0.000934889	0.0246349	0.02083	TYROBP/NR1H4/FOXP3/CD84/OAS1/TREM2/TSPO/ACP5/ERRFI1/HAVCR2/LY96/SPON2/CYBB/LGALS9/CD14/CCL19/CCL3	17
GO:0031960	BP	GO:0031960	response to corticosteroid	14/619	181/21069	0.00095288	0.0249654	0.0211095	SLC12A3/COL1A1/IGFBP2/ERRFI1/FLT3/FOSB/ASS1/HMGCS2/BMP6/ALPL/CYBB/DDIT4/SCNN1B/AQP1	14
GO:0046189	BP	GO:0046189	phenol-containing compound biosynthetic process	7/619	54/21069	0.000975988	0.0254256	0.0214986	MOXD1/ASIP/DAO/DBH/DDC/KL/PAH	7
GO:0009071	BP	GO:0009071	serine family amino acid catabolic process	4/619	16/21069	0.00101313	0.0256149	0.0216587	DAO/AGXT/SHMT1/GLDC	4
GO:1901523	BP	GO:1901523	icosanoid catabolic process	4/619	16/21069	0.00101313	0.0256149	0.0216587	DPEP1/HPGD/CYP4F3/CYP4A11	4
GO:0006790	BP	GO:0006790	sulfur compound metabolic process	22/619	359/21069	0.00101335	0.0256149	0.0216587	DCN/ACP3/DPEP1/ACSM2B/NOX4/GGT5/GSTT2B/GSTM1/HMGCS2/GLYAT/TDO2/XDH/EGFLAM/ACSF2/NUDT8/AGXT/NDNF/BOLA1/PIPOX/ACSM2A/GSTA1/GSTA2	22
GO:0002888	BP	GO:0002888	positive regulation of myeloid leukocyte mediated immunity	5/619	27/21069	0.00101678	0.0256149	0.0216587	TYROBP/SPI1/FCGR1A/ITGB2/F2RL1	5
GO:0071605	BP	GO:0071605	monocyte chemotactic protein-1 production	5/619	27/21069	0.00101678	0.0256149	0.0216587	NR1H4/CD84/OAS1/TRPV4/LGALS9	5
GO:0071637	BP	GO:0071637	regulation of monocyte chemotactic protein-1 production	5/619	27/21069	0.00101678	0.0256149	0.0216587	NR1H4/CD84/OAS1/TRPV4/LGALS9	5
GO:0032943	BP	GO:0032943	mononuclear cell proliferation	24/619	407/21069	0.00104	0.0260569	0.0220324	TYROBP/TNFRSF1B/FOXP3/PRKCQ/JAK3/TNFSF8/HHLA2/IGFBP2/CR2/FLT3/LILRB2/CD180/HAVCR2/VSIG4/ICOSLG/IL7R/LGALS9/CCL19/GAPT/HLA-DRB1/CARD11/LST1/IFNA7/HLA-DPB1	24
GO:0008202	BP	GO:0008202	steroid metabolic process	22/619	362/21069	0.00112802	0.0281085	0.0237671	NR1H4/CYP24A1/LRP2/CYP26A1/TSPO/CUBN/CYP27B1/SPP1/G6PC1/HMGCS2/SLC27A2/BMP6/FGFR4/SCNN1B/UGT2B7/CYP7B1/CYP11B2/CYP8B1/CYP26C1/CES1/UGT1A7/UGT1A4	22
GO:0048732	BP	GO:0048732	gland development	27/619	483/21069	0.00115332	0.0285836	0.0241688	FGFR2/GLI2/HOXA9/HMOX1/TSPO/HNF4A/LAMA1/SFRP1/HPN/PTN/ALDH1A2/ASS1/HMGCS2/EDAR/HNRNPD/FGF7/TNFRSF11A/DRD2/XDH/UGT1A6/CYP7B1/ERBB4/CSF1R/EPHB3/CSMD1/UGT1A9/UGT1A7	27
GO:0006817	BP	GO:0006817	phosphate ion transport	5/619	28/21069	0.00120822	0.0294664	0.0249152	SLC17A3/SLC17A1/SLC34A1/SLC34A2/SLC34A3	5
GO:0006972	BP	GO:0006972	hyperosmotic response	5/619	28/21069	0.00120822	0.0294664	0.0249152	TRPV4/ERRFI1/ICOSLG/FBP1/AQP1	5
GO:0035461	BP	GO:0035461	vitamin transmembrane transport	5/619	28/21069	0.00120822	0.0294664	0.0249152	LRP2/FOLR1/FOLR2/SLC23A1/SLC44A4	5
GO:0002260	BP	GO:0002260	lymphocyte homeostasis	8/619	72/21069	0.00121494	0.0294736	0.0249213	FOXP3/LGALS2/JAK3/TSC22D3/IL7R/LGALS9/GAPT/SPNS2	8
GO:0003018	BP	GO:0003018	vascular process in circulatory system	19/619	295/21069	0.00123078	0.0296971	0.0251104	SLC6A13/ABCC2/CASR/SLC1A3/SLC4A4/LRP2/ABCB1/TRPV4/SLC22A2/KNG1/DBH/KLF2/SLCO2B1/SLC22A8/BMP6/SLC13A3/SLC6A20/F2RL1/SCNN1B	19
GO:0008217	BP	GO:0008217	regulation of blood pressure	15/619	207/21069	0.00123711	0.0296971	0.0251104	TRHDE/KCNK6/HMOX1/CORO2B/ADM2/KL/DRD2/PTPRO/CPA3/F2RL1/ANPEP/SCNN1B/CYP11B2/CYP4A11/SUCNR1	15
GO:0050878	BP	GO:0050878	regulation of body fluid levels	25/619	437/21069	0.00126075	0.0301071	0.025457	PRKCQ/FAP/HNF4A/CORO2B/TFPI2/SERPINE1/TRPV4/SLC22A2/KNG1/PLG/F13A1/F12/DRD2/PTPRO/DGKI/XDH/F2RL1/AQP2/SCNN1B/ERBB4/CYP11B2/CYP4A11/CLDN4/SERPINA1/AQP1	25
GO:1903039	BP	GO:1903039	positive regulation of leukocyte cell-cell adhesion	24/619	413/21069	0.00126795	0.0301219	0.0254696	CD4/FOXP3/PRKCQ/GLI2/JAK3/VNN1/HHLA2/IGFBP2/LILRB2/HAVCR2/ICOSLG/ITGB2/RHOH/IL7R/LGALS9/CCL19/HLA-DQB1/SOCS1/HLA-DRB1/HLA-DQA1/CARD11/HLA-DRB5/HLA-DRA/HLA-DPB1	24
GO:0009074	BP	GO:0009074	aromatic amino acid family catabolic process	4/619	17/21069	0.00129429	0.0305892	0.0258647	TDO2/HPD/PAH/AFMID	4
GO:0043299	BP	GO:0043299	leukocyte degranulation	9/619	90/21069	0.00131022	0.0308071	0.0260489	CD84/SPI1/HMOX1/VAMP7/ITGB2/F2RL1/LGALS9/MILR1/CCL3	9
GO:0030198	BP	GO:0030198	extracellular matrix organization	22/619	367/21069	0.00134396	0.031439	0.0265832	TNFRSF1B/FAP/COL9A3/LAMA1/HPN/COL1A1/SMOC2/QSOX1/PLG/MYH11/LUM/FGFR4/NPHS1/EGFLAM/SPINT1/KLK4/NPNT/COL22A1/NDNF/ADAMTSL1/TMPRSS6/NTNG2	22
GO:0043300	BP	GO:0043300	regulation of leukocyte degranulation	7/619	57/21069	0.00135081	0.031439	0.0265832	CD84/SPI1/HMOX1/VAMP7/ITGB2/F2RL1/LGALS9	7
GO:0043062	BP	GO:0043062	extracellular structure organization	22/619	368/21069	0.00139115	0.0322143	0.0272388	TNFRSF1B/FAP/COL9A3/LAMA1/HPN/COL1A1/SMOC2/QSOX1/PLG/MYH11/LUM/FGFR4/NPHS1/EGFLAM/SPINT1/KLK4/NPNT/COL22A1/NDNF/ADAMTSL1/TMPRSS6/NTNG2	22
GO:0007043	BP	GO:0007043	cell-cell junction assembly	13/619	168/21069	0.00142365	0.0325067	0.027486	NR1H4/CDH19/TRPV4/CLDN16/POF1B/CLDN10/PTPRO/CLDN8/NPHS1/CLDN2/GJB1/CDH2/CLDN4	13
GO:0003094	BP	GO:0003094	glomerular filtration	5/619	29/21069	0.00142505	0.0325067	0.027486	CORO2B/NPHS2/PTPRO/F2RL1/AQP1	5
GO:1905523	BP	GO:1905523	positive regulation of macrophage migration	5/619	29/21069	0.00142505	0.0325067	0.027486	TREM2/TRPV4/IL34/CSF1R/CCL3	5
GO:0030225	BP	GO:0030225	macrophage differentiation	7/619	58/21069	0.00149799	0.0334186	0.0282571	CD4/SPI1/IL34/C1QC/CSF1R/SOCS1/HLA-DRB1	7
GO:0042632	BP	GO:0042632	cholesterol homeostasis	10/619	110/21069	0.00150043	0.0334186	0.0282571	NR1H4/TSPO/HNF4A/FABP3/G6PC1/PLA2G12B/FGFR4/FABP4/CYP7B1/CES1	10
GO:0071805	BP	GO:0071805	potassium ion transmembrane transport	16/619	233/21069	0.00151654	0.0334186	0.0282571	SLC9A3/SLC12A3/SLC12A1/SLC1A3/TREM2/KCNK6/HPN/KCNT1/KCNK1/KCNJ1/KCNJ16/KCNK5/DPP10/RGS7/ATP4B/AQP1	16
GO:0009069	BP	GO:0009069	serine family amino acid metabolic process	6/619	43/21069	0.00151723	0.0334186	0.0282571	DAO/AGXT2/GLYAT/AGXT/SHMT1/GLDC	6
GO:0030224	BP	GO:0030224	monocyte differentiation	6/619	43/21069	0.00151723	0.0334186	0.0282571	CD4/MT1G/MYC/IL34/CSF1R/HLA-DRB1	6
GO:0042417	BP	GO:0042417	dopamine metabolic process	6/619	43/21069	0.00151723	0.0334186	0.0282571	MOXD1/DAO/DBH/DDC/DRD2/ITGB2	6
GO:0032874	BP	GO:0032874	positive regulation of stress-activated MAPK cascade	12/619	149/21069	0.00152597	0.0334186	0.0282571	SPI1/GADD45B/BIRC7/TRPV4/EDAR/MFHAS1/SH3RF2/XDH/INAVA/F2RL1/CCL19/SPHK1	12
GO:0009064	BP	GO:0009064	glutamine family amino acid metabolic process	9/619	92/21069	0.00153062	0.0334186	0.0282571	NR1H4/DAO/AGMAT/GAD1/ASS1/SLC7A7/FTCD/GLYATL1/PRODH2	9
GO:0032370	BP	GO:0032370	positive regulation of lipid transport	9/619	92/21069	0.00153062	0.0334186	0.0282571	TREM2/PLTP/SPP1/FABP3/TNFRSF11A/BMP6/CYP8B1/CYP4A11/CES1	9
GO:0045229	BP	GO:0045229	external encapsulating structure organization	22/619	371/21069	0.00154135	0.0334326	0.0282689	TNFRSF1B/FAP/COL9A3/LAMA1/HPN/COL1A1/SMOC2/QSOX1/PLG/MYH11/LUM/FGFR4/NPHS1/EGFLAM/SPINT1/KLK4/NPNT/COL22A1/NDNF/ADAMTSL1/TMPRSS6/NTNG2	22
GO:0016064	BP	GO:0016064	immunoglobulin mediated immune response	20/619	324/21069	0.00154585	0.0334326	0.0282689	FOXP3/TREM2/CR2/FCGR1A/C1QC/C1R/C1QB/C1QA/GAPT/HLA-DQB1/HLA-DRB1/HLA-DQA1/CR1L/HLA-DRB5/HLA-DRA/IGLC2/IGLC3/HLA-DPB1/C4B/C4A	20
GO:0032623	BP	GO:0032623	interleukin-2 production	8/619	75/21069	0.00158622	0.033985	0.028736	CD4/NR1H4/FOXP3/PRKCQ/HAVCR2/VSIG4/LAPTM5/CARD11	8
GO:0032663	BP	GO:0032663	regulation of interleukin-2 production	8/619	75/21069	0.00158622	0.033985	0.028736	CD4/NR1H4/FOXP3/PRKCQ/HAVCR2/VSIG4/LAPTM5/CARD11	8
GO:0055088	BP	GO:0055088	lipid homeostasis	14/619	191/21069	0.0015939	0.0339909	0.0287409	NR1H4/TREM2/TSPO/HNF4A/ITGB6/FABP3/G6PC1/PLA2G12B/FGFR4/ACOX2/FABP4/CYP7B1/ACSM2A/CES1	14
GO:0055092	BP	GO:0055092	sterol homeostasis	10/619	111/21069	0.00160664	0.034104	0.0288366	NR1H4/TSPO/HNF4A/FABP3/G6PC1/PLA2G12B/FGFR4/FABP4/CYP7B1/CES1	10
GO:0055076	BP	GO:0055076	transition metal ion homeostasis	12/619	150/21069	0.00161554	0.0341348	0.0288626	HMOX1/MT1G/MT2A/MYC/SLC39A5/BMP6/MT1E/BOLA1/TMPRSS6/MT1F/MT1H/MT1M	12
GO:0034134	BP	GO:0034134	toll-like receptor 2 signaling pathway	4/619	18/21069	0.00162572	0.0341923	0.0289113	TREM2/MFHAS1/PIK3AP1/F2RL1	4
GO:0042908	BP	GO:0042908	xenobiotic transport	7/619	59/21069	0.00165736	0.0346986	0.0293394	ABCC2/ABCB1/SLC22A18/SLC22A2/SLC17A3/SLC47A1/SLC47A2	7
GO:0070304	BP	GO:0070304	positive regulation of stress-activated protein kinase signaling cascade	12/619	151/21069	0.00170939	0.0355001	0.0300171	SPI1/GADD45B/BIRC7/TRPV4/EDAR/MFHAS1/SH3RF2/XDH/INAVA/F2RL1/CCL19/SPHK1	12
GO:0071634	BP	GO:0071634	regulation of transforming growth factor beta production	6/619	44/21069	0.00171385	0.0355001	0.0300171	TYROBP/FOXP3/ITGB8/ITGB6/LUM/LGALS9	6
GO:1901655	BP	GO:1901655	cellular response to ketone	10/619	112/21069	0.00171887	0.0355001	0.0300171	SFRP1/ERRFI1/SPP1/PTGFR/KLF2/ASS1/FBP1/DDIT4/SCNN1B/AQP1	10
GO:0002269	BP	GO:0002269	leukocyte activation involved in inflammatory response	8/619	76/21069	0.00172816	0.0355319	0.0300439	TYROBP/TREM2/CTSC/ITGB2/SCNN1B/C1QA/SPHK1/CCL3	8
GO:0006813	BP	GO:0006813	potassium ion transport	17/619	259/21069	0.001782	0.0364753	0.0308417	SLC9A3/SLC12A3/SLC12A1/SLC1A3/TREM2/KCNK6/HPN/KCNT1/KCNK1/DRD2/KCNJ1/KCNJ16/KCNK5/DPP10/RGS7/ATP4B/AQP1	17
GO:0009595	BP	GO:0009595	detection of biotic stimulus	7/619	60/21069	0.00182961	0.0372834	0.0315249	CDHR2/FAP/TREM2/TSPO/LY96/HLA-DRB1/C4B	7
GO:0072330	BP	GO:0072330	monocarboxylic acid biosynthetic process	16/619	238/21069	0.00188449	0.0382318	0.0323268	NR1H4/ACSM2B/ALDH8A1/ALDH1A2/GAMT/GSTM1/SLC27A2/FGFR4/LDHC/GATM/CYP7B1/CYP8B1/ACSM2A/ASAH2/CES1/HOGA1	16
GO:0032760	BP	GO:0032760	positive regulation of tumor necrosis factor production	11/619	133/21069	0.00191403	0.0385317	0.0325805	TYROBP/CD84/OAS1/HAVCR2/LY96/SPON2/CYBB/LGALS9/CD14/CCL19/CCL3	11
GO:0006970	BP	GO:0006970	response to osmotic stress	9/619	95/21069	0.00191608	0.0385317	0.0325805	FMO1/ABCB1/TSPO/TRPV4/ERRFI1/TSC22D3/ICOSLG/FBP1/AQP1	9
GO:0009072	BP	GO:0009072	aromatic amino acid family metabolic process	5/619	31/21069	0.00194276	0.0387284	0.0327468	IYD/TDO2/HPD/PAH/AFMID	5
GO:0097205	BP	GO:0097205	renal filtration	5/619	31/21069	0.00194276	0.0387284	0.0327468	CORO2B/NPHS2/PTPRO/F2RL1/AQP1	5
GO:0032872	BP	GO:0032872	regulation of stress-activated MAPK cascade	15/619	217/21069	0.00197017	0.0389205	0.0329092	SPI1/TREM2/GADD45B/BIRC7/SFRP1/TRPV4/EDAR/MYC/MFHAS1/SH3RF2/XDH/INAVA/F2RL1/CCL19/SPHK1	15
GO:0062012	BP	GO:0062012	regulation of small molecule metabolic process	21/619	355/21069	0.00200859	0.0389205	0.0329092	FMO1/NR1H4/ME1/SLC4A4/TREM2/TSPO/CYP27B1/FABP3/IGFBP4/SIK1/IGFBP3/BMP6/SLC7A7/PTH1R/FGFR4/AK4/FBP1/GPD1/DDIT4/CES1/PPP1R3G	21
GO:0032829	BP	GO:0032829	regulation of CD4-positive	CD25-positive	alpha-beta regulatory T cell differentiation	4/619	19/21069	0.00201181	0.0389205	0.0329092	FOXP3/LGALS9/HLA-DRB1/HLA-DRA	4
GO:0032831	BP	GO:0032831	positive regulation of CD4-positive	CD25-positive	alpha-beta regulatory T cell differentiation	4/619	19/21069	0.00201181	0.0389205	0.0329092	FOXP3/LGALS9/HLA-DRB1/HLA-DRA	4
GO:0046598	BP	GO:0046598	positive regulation of viral entry into host cell	4/619	19/21069	0.00201181	0.0389205	0.0329092	CD4/TMPRSS4/LGALS9/HLA-DRB1	4
GO:0051917	BP	GO:0051917	regulation of fibrinolysis	4/619	19/21069	0.00201181	0.0389205	0.0329092	FAP/SERPINE1/PLG/F12	4
GO:0075294	BP	GO:0075294	positive regulation by symbiont of entry into host	4/619	19/21069	0.00201181	0.0389205	0.0329092	CD4/TMPRSS4/LGALS9/HLA-DRB1	4
GO:0045109	BP	GO:0045109	intermediate filament organization	8/619	78/21069	0.00204207	0.0393398	0.0332637	KRT17/KRT85/KRT7/KRT6C/KRT83/KRT19/DES/KRT25	8
GO:0002285	BP	GO:0002285	lymphocyte activation involved in immune response	16/619	240/21069	0.00205124	0.0393512	0.0332734	TMEM98/FOXP3/SPI1/MFNG/JAK3/VAMP7/CD180/HAVCR2/CD1C/F2RL1/LGALS9/CCL19/GAPT/HLA-DRB1/HLA-DRA/IFNA7	16
GO:0044275	BP	GO:0044275	cellular carbohydrate catabolic process	6/619	46/21069	0.00216442	0.0413495	0.034963	MIOX/TREH/G6PC1/AOAH/GBA3/MGAM	6
GO:0019724	BP	GO:0019724	B cell mediated immunity	20/619	334/21069	0.00220709	0.0419896	0.0355042	FOXP3/TREM2/CR2/FCGR1A/C1QC/C1R/C1QB/C1QA/GAPT/HLA-DQB1/HLA-DRB1/HLA-DQA1/CR1L/HLA-DRB5/HLA-DRA/IGLC2/IGLC3/HLA-DPB1/C4B/C4A	20
GO:0031069	BP	GO:0031069	hair follicle morphogenesis	5/619	32/21069	0.00224764	0.0422833	0.0357526	FGFR2/GLI2/KRT17/FGF7/KRT25	5
GO:0099068	BP	GO:0099068	postsynapse assembly	5/619	32/21069	0.00224764	0.0422833	0.0357526	PTPRD/ZDHHC12/NLGN4Y/CDH2/NTNG2	5
GO:0070302	BP	GO:0070302	regulation of stress-activated protein kinase signaling cascade	15/619	220/21069	0.00225019	0.0422833	0.0357526	SPI1/TREM2/GADD45B/BIRC7/SFRP1/TRPV4/EDAR/MYC/MFHAS1/SH3RF2/XDH/INAVA/F2RL1/CCL19/SPHK1	15
GO:0044403	BP	GO:0044403	biological process involved in symbiotic interaction	22/619	384/21069	0.00236294	0.0439071	0.0371256	CD4/SIGLEC1/HPN/HAVCR1/ITGB6/CR2/TRIM6/PLG/TMPRSS4/PIK3C2G/NCAM1/LY6E/F2RL1/ANPEP/SCNN1B/LGALS9/CSF1R/HLA-DRB1/MOG/CFHR1/CCL4/CCL3	22
GO:0071677	BP	GO:0071677	positive regulation of mononuclear cell migration	9/619	98/21069	0.00237539	0.0439071	0.0371256	SPI1/SERPINE1/CCL20/PLA2G7/LGALS9/TMEM102/S100A14/CCL4/CCL3	9
GO:1903557	BP	GO:1903557	positive regulation of tumor necrosis factor superfamily cytokine production	11/619	137/21069	0.00241882	0.0439071	0.0371256	TYROBP/CD84/OAS1/HAVCR2/LY96/SPON2/CYBB/LGALS9/CD14/CCL19/CCL3	11
GO:0033003	BP	GO:0033003	regulation of mast cell activation	6/619	47/21069	0.00242062	0.0439071	0.0371256	CD84/HMOX1/HAVCR1/VAMP7/LGALS9/MILR1	6
GO:0043372	BP	GO:0043372	positive regulation of CD4-positive	alpha-beta T cell differentiation	6/619	47/21069	0.00242062	0.0439071	0.0371256	FOXP3/LGALS9/CCL19/SOCS1/HLA-DRB1/HLA-DRA	6
GO:0071604	BP	GO:0071604	transforming growth factor beta production	6/619	47/21069	0.00242062	0.0439071	0.0371256	TYROBP/FOXP3/ITGB8/ITGB6/LUM/LGALS9	6
GO:0050807	BP	GO:0050807	regulation of synapse organization	16/619	244/21069	0.00242187	0.0439071	0.0371256	NGEF/NRCAM/TREM2/SRPX2/IL10RA/ARHGAP22/LILRB2/EPHA7/DRD2/PTPRO/PTPRD/CLSTN2/CDH2/EPHB3/THBS2/NTNG2	16
GO:0007565	BP	GO:0007565	female pregnancy	14/619	200/21069	0.00244544	0.0439071	0.0371256	TIMP1/PTN/CYP27B1/CLIC5/IGFBP2/SPP1/FOSB/HAVCR2/CRHBP/A1CF/HPGD/LGALS9/CSMD1/CLDN4	14
GO:0002281	BP	GO:0002281	macrophage activation involved in immune response	4/619	20/21069	0.00245691	0.0439071	0.0371256	TYROBP/TREM2/HAVCR2/SUCNR1	4
GO:0032026	BP	GO:0032026	response to magnesium ion	4/619	20/21069	0.00245691	0.0439071	0.0371256	SLC34A1/BMP6/FBP1/CD14	4
GO:0035864	BP	GO:0035864	response to potassium ion	4/619	20/21069	0.00245691	0.0439071	0.0371256	SLC34A1/CRHBP/DLG2/CYP11B2	4
GO:0043301	BP	GO:0043301	negative regulation of leukocyte degranulation	4/619	20/21069	0.00245691	0.0439071	0.0371256	CD84/SPI1/HMOX1/LGALS9	4
GO:0031669	BP	GO:0031669	cellular response to nutrient levels	16/619	245/21069	0.00252275	0.0439071	0.0371256	AOC1/NR1H4/CYP24A1/CASR/HMOX1/SFRP1/COL1A1/FOLR1/CYP27B1/SLC34A1/SLC39A5/TNFRSF11A/SIK1/DAPL1/ALB/FOLR2	16
GO:0071229	BP	GO:0071229	cellular response to acid chemical	9/619	99/21069	0.00254654	0.0439071	0.0371256	COL1A1/KLF2/ASS1/HMGCS2/HNRNPD/CYBB/AQP2/SOCS1/SPAAR	9
GO:0002455	BP	GO:0002455	humoral immune response mediated by circulating immunoglobulin	11/619	138/21069	0.00256052	0.0439071	0.0371256	TREM2/CR2/C1QC/C1R/C1QB/C1QA/CR1L/IGLC2/IGLC3/C4B/C4A	11
GO:0030282	BP	GO:0030282	bone mineralization	11/619	138/21069	0.00256052	0.0439071	0.0371256	FGFR2/PTN/CYP27B1/KL/BMPR1B/BMP6/PTH1R/ALPL/NELL1/TMEM119/CCL3	11
GO:0098661	BP	GO:0098661	inorganic anion transmembrane transport	11/619	138/21069	0.00256052	0.0439071	0.0371256	CASR/SLC12A3/SLC12A1/SLC1A3/SLC13A1/CLIC5/SLC17A1/SLC34A1/TTYH3/ANO9/CLDN4	11
GO:0030099	BP	GO:0030099	myeloid cell differentiation	26/619	486/21069	0.00258392	0.0439071	0.0371256	CD4/TYROBP/SPI1/HOXA9/TREM2/SFRP1/JAK3/ITGB8/ITGB6/PRXL2A/MT1G/KLF2/MYC/TNFRSF11A/MFHAS1/IL34/C1QC/F2RL1/CCL19/CSF1R/SOCS1/HLA-DRB1/H4C11/RHEX/H4C6/CCL3	26
GO:0003093	BP	GO:0003093	regulation of glomerular filtration	3/619	10/21069	0.00259515	0.0439071	0.0371256	CORO2B/PTPRO/F2RL1	3
GO:0030450	BP	GO:0030450	regulation of complement activation	classical pathway	3/619	10/21069	0.00259515	0.0439071	0.0371256	TREM2/CR2/CR1L	3
GO:0033007	BP	GO:0033007	negative regulation of mast cell activation involved in immune response	3/619	10/21069	0.00259515	0.0439071	0.0371256	CD84/HMOX1/LGALS9	3
GO:0044341	BP	GO:0044341	sodium-dependent phosphate transport	3/619	10/21069	0.00259515	0.0439071	0.0371256	SLC34A1/SLC34A2/SLC34A3	3
GO:0046689	BP	GO:0046689	response to mercury ion	3/619	10/21069	0.00259515	0.0439071	0.0371256	SLC34A1/AQP2/AQP1	3
GO:0060245	BP	GO:0060245	detection of cell density	3/619	10/21069	0.00259515	0.0439071	0.0371256	CDHR2/FAP/TSPO	3
GO:0071476	BP	GO:0071476	cellular hypotonic response	3/619	10/21069	0.00259515	0.0439071	0.0371256	TSPO/TRPV4/FBP1	3
GO:2000563	BP	GO:2000563	positive regulation of CD4-positive	alpha-beta T cell proliferation	3/619	10/21069	0.00259515	0.0439071	0.0371256	PRKCQ/LGALS9/CARD11	3
GO:1901616	BP	GO:1901616	organic hydroxy compound catabolic process	8/619	81/21069	0.00259517	0.0439071	0.0371256	ALDH3B1/CYP24A1/MOXD1/MIOX/CYP27B1/DBH/CYP4F3/CYP4A11	8
GO:0042102	BP	GO:0042102	positive regulation of T cell proliferation	12/619	159/21069	0.00263346	0.0443913	0.037535	FOXP3/PRKCQ/JAK3/HHLA2/IGFBP2/LILRB2/HAVCR2/ICOSLG/LGALS9/CCL19/CARD11/HLA-DPB1	12
GO:0006767	BP	GO:0006767	water-soluble vitamin metabolic process	7/619	64/21069	0.00266134	0.0446969	0.0377934	ACP3/CUBN/FOLR1/VNN1/ALPL/SLC23A1/SHMT1	7
GO:0050730	BP	GO:0050730	regulation of peptidyl-tyrosine phosphorylation	18/619	293/21069	0.00273301	0.0455667	0.0385289	CD4/NOX4/CASS4/TREM2/SFRP1/ERRFI1/FLT3/EPHA7/FGF7/FCGR1A/BMP6/IL34/ITGB2/DOK7/ERBB4/TMEM102/CSF1R/SOCS1	18
GO:0098742	BP	GO:0098742	cell-cell adhesion via plasma-membrane adhesion molecules	18/619	293/21069	0.00273301	0.0455667	0.0385289	CD84/CDH19/CDHR2/CDHR5/PCDHB2/PCDHB3/CLDN16/CLDN10/PTPRD/CLDN8/CLSTN2/ITGB2/FAT3/CLDN2/CDH2/CLDN4/NTNG2/MILR1	18
GO:0038066	BP	GO:0038066	p38MAPK cascade	7/619	65/21069	0.00290857	0.0481638	0.0407248	SPI1/TREM2/GADD45B/MFHAS1/XDH/LGALS9/SPHK1	7
GO:0044703	BP	GO:0044703	multi-organism reproductive process	15/619	226/21069	0.00290978	0.0481638	0.0407248	TIMP1/PTN/CYP27B1/CLIC5/IGFBP2/SPP1/PTGFR/FOSB/HAVCR2/CRHBP/A1CF/HPGD/LGALS9/CSMD1/CLDN4	15
GO:0070633	BP	GO:0070633	transepithelial transport	5/619	34/21069	0.0029596	0.0483832	0.0409103	ABCC2/SLC1A3/ABCB1/SCNN1B/AQP1	5
GO:0006607	BP	GO:0006607	NLS-bearing protein import into nucleus	4/619	21/21069	0.00296525	0.0483832	0.0409103	RGPD5/RGPD8/RGPD6/RGPD2	4
GO:0071639	BP	GO:0071639	positive regulation of monocyte chemotactic protein-1 production	4/619	21/21069	0.00296525	0.0483832	0.0409103	CD84/OAS1/TRPV4/LGALS9	4
GO:0071731	BP	GO:0071731	response to nitric oxide	4/619	21/21069	0.00296525	0.0483832	0.0409103	DPEP1/HNRNPD/CCL19/AQP1	4
GO:0002286	BP	GO:0002286	T cell activation involved in immune response	11/619	141/21069	0.00302631	0.0491117	0.0415264	TMEM98/FOXP3/JAK3/HAVCR2/CD1C/F2RL1/LGALS9/CCL19/HLA-DRB1/HLA-DRA/IFNA7	11
GO:0006959	BP	GO:0006959	humoral immune response	22/619	392/21069	0.00303332	0.0491117	0.0415264	CFH/CXCL2/TREM2/REG1A/CR2/VSIG4/C1QC/C1R/SPON2/LEAP2/C1QB/C1QA/HLA-DQB1/SPNS2/HLA-DRB1/CR1L/IGLC2/IGLC3/IFNA7/C4B/CFHR1/C4A	22
GO:0006721	BP	GO:0006721	terpenoid metabolic process	10/619	121/21069	0.00304203	0.0491117	0.0415264	LRP2/CYP26A1/ALDH8A1/ALDH1A2/HMGCS2/RBP4/RDH12/CYP26C1/UGT1A9/UGT1A7	10
GO:0016324	CC	GO:0016324	apical plasma membrane	51/659	406/22283	2.41265e-18	9.69884e-16	8.68552e-16	DPEP1/ABCC2/CASR/SLC9A3/SLC12A3/CDHR2/SLC12A1/LRP2/ABCB1/CDHR5/HPN/CUBN/FOLR1/SLC22A18/TRPV4/SLC22A2/CLIC5/IGFBP2/SLC17A3/SLC17A1/SLC10A2/SLC34A1/ACY3/KL/KCNK1/SLCO2B1/SLC5A2/SLC47A1/MAL2/SLC5A12/SLC22A8/PTPRO/SLC34A2/PTH1R/SLC2A2/SLC6A20/AQP2/NAALADL1/SLC22A11/SCNN1B/SLC23A1/CDH2/PKHD1/ATP4B/CYP4A11/CLDN4/SLC22A12/SLC34A3/SLC44A4/AQP1/MGAM	51
GO:0045177	CC	GO:0045177	apical part of cell	54/659	474/22283	1.89145e-17	3.80182e-15	3.40462e-15	DPEP1/ABCC2/CASR/SLC9A3/SLC12A3/CDHR2/SLC12A1/FAP/LRP2/ABCB1/CDHR5/HPN/CUBN/FOLR1/SLC22A18/TRPV4/SLC22A2/CLIC5/IGFBP2/SLC17A3/SLC17A1/SLC10A2/SLC34A1/ACY3/KL/KCNK1/EDAR/SLCO2B1/SLC5A2/SLC47A1/MAL2/SLC5A12/SLC22A8/PTPRO/SLC34A2/PTH1R/SLC2A2/SLC6A20/AQP2/NAALADL1/SLC22A11/SCNN1B/MYO7B/SLC23A1/CDH2/PKHD1/ATP4B/CYP4A11/CLDN4/SLC22A12/SLC34A3/SLC44A4/AQP1/MGAM	54
GO:0005903	CC	GO:0005903	brush border	19/659	112/22283	7.36967e-10	9.87535e-08	8.8436e-08	SLC9A3/CDHR2/LRP2/CDHR5/CUBN/FOLR1/SLC17A3/VIL1/SLC34A1/KCNK1/SLC28A1/SLC34A2/SLC2A2/MYO7B/SLC23A1/ANKS4B/SLC22A12/SLC34A3/AQP1	19
GO:0031526	CC	GO:0031526	brush border membrane	14/659	59/22283	1.32868e-09	1.33533e-07	1.19582e-07	SLC9A3/CDHR2/LRP2/CDHR5/CUBN/FOLR1/SLC17A3/SLC34A1/KCNK1/SLC28A1/SLC34A2/SLC22A12/SLC34A3/AQP1	14
GO:0098862	CC	GO:0098862	cluster of actin-based cell projections	21/659	172/22283	4.19505e-08	3.37282e-06	3.02043e-06	SLC9A3/CDHR2/LRP2/CDHR5/CUBN/FOLR1/CLIC5/SLC17A3/VIL1/SLC34A1/KCNK1/DCDC2/SLC28A1/SLC34A2/SLC2A2/MYO7B/SLC23A1/ANKS4B/SLC22A12/SLC34A3/AQP1	21
GO:0005788	CC	GO:0005788	endoplasmic reticulum lumen	27/659	332/22283	2.35538e-06	0.00015781	0.000141323	CD4/FMO1/P3H2/COL9A3/TIMP1/MSLN/COL1A1/CTSC/KNG1/QSOX1/SPP1/FLT3/ERP27/SLC27A2/IGFBP4/IGFBP3/MEPE/ALB/COL22A1/CDH2/CES3/ADAMTSL1/SERPINA1/TOR4A/CES1/C4A/SPON1	27
GO:0062023	CC	GO:0062023	collagen-containing extracellular matrix	33/659	463/22283	3.39677e-06	0.000195072	0.000174691	DCN/FGFR2/P3H2/COL9A3/LAMA1/TIMP1/SRPX2/SFRP1/SERPINE1/COL1A1/CTSC/SMOC2/KNG1/PLG/F13A1/F12/TINAG/FRAS1/LUM/NCAM1/FREM2/C1QC/CPA3/EGFLAM/NPNT/LGALS9/CDH2/C1QB/C1QA/THBS2/NTNG2/SERPINA1/SPON1	33
GO:0045178	CC	GO:0045178	basal part of cell	24/659	297/22283	9.45226e-06	0.000466727	0.000417965	SLC6A13/CASR/FAP/SLC1A3/SLC4A4/FOLR1/SLC39A5/SLC47A1/SLC22A8/DLG2/KCNJ16/SLC7A7/CLDN8/SLC13A3/PTH1R/HPGD/AQP2/SLC23A1/CDH2/SLCO4C1/ERBB4/CLDN4/SLC22A6/AQP1	24
GO:0009925	CC	GO:0009925	basal plasma membrane	23/659	279/22283	1.04491e-05	0.000466727	0.000417965	SLC6A13/CASR/SLC1A3/SLC4A4/FOLR1/SLC39A5/SLC47A1/SLC22A8/DLG2/KCNJ16/SLC7A7/CLDN8/SLC13A3/PTH1R/HPGD/AQP2/SLC23A1/CDH2/SLCO4C1/ERBB4/CLDN4/SLC22A6/AQP1	23
GO:0005604	CC	GO:0005604	basement membrane	12/659	99/22283	3.57735e-05	0.0014381	0.00128785	P3H2/COL9A3/LAMA1/TIMP1/SMOC2/TINAG/FRAS1/FREM2/EGFLAM/NPNT/THBS2/NTNG2	12
GO:0031225	CC	GO:0031225	anchored component of membrane	17/659	188/22283	4.61235e-05	0.00151885	0.00136017	DPEP1/MSLN/FOLR1/VNN1/TREH/XPNPEP2/NCAM1/LYPD1/RAB3C/LY6E/ALPL/ENPP6/FOLR2/CD14/PKHD1/LY6H/NTNG2	17
GO:0031091	CC	GO:0031091	platelet alpha granule	12/659	102/22283	4.82426e-05	0.00151885	0.00136017	TIMP1/SERPINE1/KNG1/QSOX1/PLG/VAMP7/F13A1/ISLR/ALB/THBS2/SERPINA1/TOR4A	12
GO:0031093	CC	GO:0031093	platelet alpha granule lumen	10/659	72/22283	4.91172e-05	0.00151885	0.00136017	TIMP1/SERPINE1/KNG1/QSOX1/PLG/F13A1/ISLR/ALB/SERPINA1/TOR4A	10
GO:0016323	CC	GO:0016323	basolateral plasma membrane	20/659	254/22283	7.37837e-05	0.00211865	0.00189729	SLC6A13/CASR/SLC4A4/FOLR1/SLC39A5/SLC47A1/SLC22A8/DLG2/KCNJ16/SLC7A7/CLDN8/SLC13A3/PTH1R/HPGD/AQP2/CDH2/SLCO4C1/ERBB4/SLC22A6/AQP1	20
GO:0072562	CC	GO:0072562	blood microparticle	16/659	181/22283	0.000100097	0.0026826	0.00240233	CFH/AFM/KNG1/PLG/F13A1/C1QC/C1R/ACTG2/ALB/C1QB/IGLC2/IGLC3/C4B/CFHR1/C4A/HP	16
GO:0035577	CC	GO:0035577	azurophil granule membrane	8/659	60/22283	0.000369654	0.00928756	0.00831721	MGST1/ACP3/VNN1/VAMP7/GLIPR1/PIGR/BRI3/SLCO4C1	8
GO:0089717	CC	GO:0089717	spanning component of membrane	5/659	27/22283	0.00104787	0.0247792	0.0221903	CDHR2/SLC4A4/CDHR5/NLGN4Y/ERBB4	5
GO:0001772	CC	GO:0001772	immunological synapse	7/659	58/22283	0.00155722	0.0334738	0.0299766	PRKCQ/GZMB/HAVCR2/RHOH/HLA-DRB1/CARD11/HLA-DRA	7
GO:0030669	CC	GO:0030669	clathrin-coated endocytic vesicle membrane	11/659	129/22283	0.0015821	0.0334738	0.0299766	CD4/LRP2/VAMP7/FCGR1A/IL7R/HLA-DQB1/HLA-DRB1/HLA-DQA1/HLA-DRB5/HLA-DRA/HLA-DPB1	11
GO:0044214	CC	GO:0044214	spanning component of plasma membrane	4/659	19/22283	0.0020617	0.0414401	0.0371105	CDHR2/SLC4A4/CDHR5/ERBB4	4
GO:0031362	CC	GO:0031362	anchored component of external side of plasma membrane	4/659	20/22283	0.00251742	0.0481906	0.0431557	FOLR1/FOLR2/CD14/PKHD1	4
GO:0015370	MF	GO:0015370	solute:sodium symporter activity	20/639	79/20758	2.11287e-13	1.67128e-10	1.38337e-10	SLC13A2/SLC6A13/SLC12A3/SLC12A1/SLC1A3/SLC4A4/SLC13A1/SLC17A3/SLC17A1/SLC10A2/SLC34A1/SLC5A2/SLC5A12/SLC5A10/SLC28A1/SLC34A2/SLC13A3/SLC6A20/SLC23A1/SLC34A3	20
GO:0015081	MF	GO:0015081	sodium ion transmembrane transporter activity	26/639	163/20758	5.70819e-12	2.25759e-09	1.86868e-09	SLC13A2/SCN4A/SLC6A13/SLC9A3/SLC12A3/SLC12A1/SLC1A3/SLC4A4/SLC13A1/CACNA1I/SCN1B/SLC17A3/SLC17A1/SLC10A2/SLC34A1/KCNK1/SLC5A2/SLC5A12/SLC5A10/SLC28A1/SLC34A2/SLC13A3/SLC6A20/SCNN1B/SLC23A1/SLC34A3	26
GO:0015291	MF	GO:0015291	secondary active transmembrane transporter activity	32/639	256/20758	1.78306e-11	4.70132e-09	3.89144e-09	SLC13A2/SLC6A13/SLC9A3/SLC12A3/SLC12A1/SLC1A3/SLC4A4/SLC13A1/SLC16A6/SLC22A18/SLC17A3/SLC17A1/SLC10A2/SLC34A1/SLCO2B1/SLC5A2/SLC47A1/SLC5A12/SLC22A8/SLC5A10/SLC28A1/SLC34A2/SLC13A3/SLC6A20/SLC16A9/SLC22A11/SLC23A1/SLCO4C1/SLC47A2/SLC36A2/SLC22A6/SLC34A3	32
GO:0015294	MF	GO:0015294	solute:cation symporter activity	21/639	114/20758	3.83736e-11	6.15152e-09	5.09182e-09	SLC13A2/SLC6A13/SLC12A3/SLC12A1/SLC1A3/SLC4A4/SLC13A1/SLC17A3/SLC17A1/SLC10A2/SLC34A1/SLC5A2/SLC5A12/SLC5A10/SLC28A1/SLC34A2/SLC13A3/SLC6A20/SLC23A1/SLC36A2/SLC34A3	21
GO:0022853	MF	GO:0022853	active ion transmembrane transporter activity	34/639	296/20758	4.38859e-11	6.15152e-09	5.09182e-09	SLC13A2/SLC6A13/ABCC2/SLC9A3/SLC12A3/SLC12A1/SLC1A3/SLC4A4/SLC13A1/SLC22A18/SLC17A3/SLC17A1/SLC10A2/SLC34A1/SLCO2B1/SLC5A2/SLC47A1/SLC5A12/SLC22A8/SLC5A10/SLC28A1/SLC34A2/SLC13A3/COX7A1/SLC6A20/SLC22A11/SLC23A1/ATP6V0E2/SLCO4C1/SLC47A2/ATP4B/SLC36A2/SLC22A6/SLC34A3	34
GO:0015293	MF	GO:0015293	symporter activity	24/639	152/20758	4.66614e-11	6.15152e-09	5.09182e-09	SLC13A2/SLC6A13/SLC12A3/SLC12A1/SLC1A3/SLC4A4/SLC13A1/SLC16A6/SLC22A18/SLC17A3/SLC17A1/SLC10A2/SLC34A1/SLC5A2/SLC5A12/SLC5A10/SLC28A1/SLC34A2/SLC13A3/SLC6A20/SLC16A9/SLC23A1/SLC36A2/SLC34A3	24
GO:0046873	MF	GO:0046873	metal ion transmembrane transporter activity	40/639	466/20758	5.75875e-09	6.50739e-07	5.38638e-07	SLC13A2/SCN4A/SLC6A13/SLC9A3/SLC12A3/SLC12A1/SLC1A3/SLC4A4/SLC13A1/TRPM3/KCNK6/CACNA1I/SCN1B/KCNT1/CACNG1/TRPV4/CLDN16/SLC17A3/SLC17A1/SLC10A2/SLC34A1/KCNK1/SLC39A5/SLC5A2/SLC5A12/KCNJ1/KCNJ16/SLC5A10/SLC28A1/SLC34A2/SLC13A3/SLC6A20/KCNK5/SCNN1B/SLC23A1/TMEM37/ORAI3/ATP4B/SLC34A3/AQP1	40
GO:0022804	MF	GO:0022804	active transmembrane transporter activity	38/639	472/20758	7.57504e-08	7.48982e-06	6.19957e-06	SLC13A2/SLC6A13/ABCC2/SLC9A3/SLC12A3/SLC12A1/SLC1A3/SLC4A4/SLC13A1/ABCB1/SLC16A6/SLC22A18/SLC22A2/SLC17A3/SLC17A1/SLC10A2/SLC34A1/SLCO2B1/SLC5A2/SLC47A1/SLC5A12/SLC22A8/SLC5A10/SLC28A1/SLC34A2/SLC13A3/COX7A1/SLC6A20/SLC16A9/SLC22A11/SLC23A1/ATP6V0E2/SLCO4C1/SLC47A2/ATP4B/SLC36A2/SLC22A6/SLC34A3	38
GO:0031406	MF	GO:0031406	carboxylic acid binding	21/639	174/20758	9.94738e-08	8.74264e-06	7.23657e-06	NR1H4/SLC1A3/AFM/P3H2/CYP26A1/HNF4A/SIGLEC6/FOLR1/FABP3/DBH/FTCD/ALB/FOLR2/ACOX2/FABP4/SHMT1/GLDC/CYP26C1/UGT1A9/GSTA1/UGT1A7	21
GO:0043177	MF	GO:0043177	organic acid binding	19/639	148/20758	1.51254e-07	1.19642e-05	9.90317e-06	NR1H4/CASR/SLC1A3/P3H2/CYP26A1/FOLR1/FABP3/DBH/ASS1/DDC/TDO2/FTCD/FOLR2/AGXT/SHMT1/GLDC/CYP26C1/UGT1A9/UGT1A7	19
GO:0004497	MF	GO:0004497	monooxygenase activity	16/639	115/20758	4.78631e-07	3.15967e-05	2.61536e-05	FMO3/FMO1/CYP24A1/MOXD1/CYP26A1/MIOX/HMOX1/CYP27B1/DBH/PAH/CYP7B1/CYP11B2/CYP8B1/CYP4F3/CYP4A11/CYP26C1	16
GO:0008509	MF	GO:0008509	anion transmembrane transporter activity	29/639	331/20758	4.79343e-07	3.15967e-05	2.61536e-05	SLC13A2/SLC6A13/ABCC2/SLC12A3/SLC12A1/SLC1A3/SLC4A4/SLC13A1/SLC22A2/CLIC5/SLC17A3/SLC17A1/TTYH3/SLCO2B1/SLC47A1/SLC5A12/SLC22A8/SLC13A3/SLC2A2/SLC6A20/SLC16A9/SLC22A11/SLC23A1/SLCO4C1/ANO9/SLC36A2/CLDN4/SLC22A6/SLC44A4	29
GO:0046943	MF	GO:0046943	carboxylic acid transmembrane transporter activity	18/639	169/20758	4.965e-06	0.000268042	0.000221868	SLC13A2/SLC6A13/ABCC2/SLC1A3/ABCB1/SLC16A6/SLC22A2/SLC10A2/SLCO2B1/SLC27A2/SLC47A1/SLC5A12/SLC7A7/SLC13A3/SLC6A20/SLC16A9/SLC23A1/SLC36A2	18
GO:0008514	MF	GO:0008514	organic anion transmembrane transporter activity	20/639	204/20758	5.38018e-06	0.000268042	0.000221868	SLC13A2/SLC6A13/ABCC2/SLC1A3/SLC4A4/SLC22A2/SLC17A3/SLCO2B1/SLC47A1/SLC5A12/SLC13A3/SLC2A2/SLC6A20/SLC16A9/SLC22A11/SLC23A1/SLCO4C1/SLC36A2/SLC22A6/SLC44A4	20
GO:0005342	MF	GO:0005342	organic acid transmembrane transporter activity	18/639	170/20758	5.39678e-06	0.000268042	0.000221868	SLC13A2/SLC6A13/ABCC2/SLC1A3/ABCB1/SLC16A6/SLC22A2/SLC10A2/SLCO2B1/SLC27A2/SLC47A1/SLC5A12/SLC7A7/SLC13A3/SLC6A20/SLC16A9/SLC23A1/SLC36A2	18
GO:0005343	MF	GO:0005343	organic acid:sodium symporter activity	8/639	33/20758	5.42184e-06	0.000268042	0.000221868	SLC13A2/SLC6A13/SLC1A3/SLC10A2/SLC5A12/SLC13A3/SLC6A20/SLC23A1	8
GO:0019842	MF	GO:0019842	vitamin binding	17/639	155/20758	6.09855e-06	0.000283762	0.000234879	AFM/P3H2/CUBN/FOLR1/AGXT2/DBH/GAD1/ALDH1A2/DDC/KL/RBP4/FTCD/ALB/FOLR2/AGXT/SHMT1/GLDC	17
GO:0033293	MF	GO:0033293	monocarboxylic acid binding	12/639	83/20758	8.59181e-06	0.000377562	0.000312521	NR1H4/AFM/CYP26A1/HNF4A/FABP3/ALB/ACOX2/FABP4/CYP26C1/UGT1A9/GSTA1/UGT1A7	12
GO:0005436	MF	GO:0005436	sodium:phosphate symporter activity	5/639	13/20758	2.85222e-05	0.00118742	0.000982869	SLC17A3/SLC17A1/SLC34A1/SLC34A2/SLC34A3	5
GO:0030246	MF	GO:0030246	carbohydrate binding	24/639	307/20758	3.0866e-05	0.00122075	0.00101046	MRC2/SIGLEC1/P3H2/LGALS2/GNPNAT1/CDIPT/SIGLEC6/PTN/REG1A/FBXO2/DBH/CLEC10A/CHODL/CLEC18A/CLEC18C/GALNT14/ASGR2/FBP1/LGALS9/HLA-DRB1/HLA-DRA/PPP1R3G/C4B/MGAM	24
GO:0042910	MF	GO:0042910	xenobiotic transmembrane transporter activity	7/639	33/20758	5.38948e-05	0.00203004	0.00168033	SLC6A13/ABCC2/ABCB1/SLC22A2/SLC17A3/SLC47A1/SLC47A2	7
GO:0008238	MF	GO:0008238	exopeptidase activity	12/639	102/20758	7.0484e-05	0.00253422	0.00209766	DPEP1/TRHDE/FAP/CPXM1/HPN/CPVL/CTSC/CPXM2/XPNPEP2/CPA3/ANPEP/NAALADL1	12
GO:0050660	MF	GO:0050660	flavin adenine dinucleotide binding	11/639	89/20758	8.93161e-05	0.0030717	0.00254254	FMO3/FMO1/NOX4/DAO/QSOX1/AOX1/XDH/CYBB/ACOX2/PIPOX/PRODH2	11
GO:0015020	MF	GO:0015020	glucuronosyltransferase activity	7/639	36/20758	9.72052e-05	0.00320372	0.00265183	UGT2A3/UGT3A1/UGT1A6/UGT2B7/UGT1A9/UGT1A7/UGT1A4	7
GO:0005506	MF	GO:0005506	iron ion binding	15/639	164/20758	0.000172109	0.00544554	0.00450745	CYP24A1/P3H2/CYP26A1/MIOX/ACP5/CYP27B1/AOX1/XDH/PAH/CYP7B1/CYP11B2/CYP8B1/CYP4F3/CYP4A11/CYP26C1	15
GO:0001848	MF	GO:0001848	complement binding	7/639	40/20758	0.00019514	0.00593676	0.00491405	CFH/CR2/VSIG4/ITGB2/C4B/CFHR1/C4A	7
GO:0016705	MF	GO:0016705	oxidoreductase activity	acting on paired donors	with incorporation or reduction of molecular oxygen	16/639	189/20758	0.000258475	0.00757236	0.00626789	FMO3/FMO1/CYP24A1/MOXD1/P3H2/CYP26A1/HMOX1/CYP27B1/DBH/PAH/CYP7B1/CYP11B2/CYP8B1/CYP4F3/CYP4A11/CYP26C1	16
GO:0015103	MF	GO:0015103	inorganic anion transmembrane transporter activity	15/639	174/20758	0.000328174	0.00927092	0.00767385	SLC6A13/ABCC2/SLC12A3/SLC12A1/SLC4A4/SLC13A1/CLIC5/SLC17A3/SLC17A1/TTYH3/SLC22A8/SLC22A11/ANO9/CLDN4/SLC22A6	15
GO:0001851	MF	GO:0001851	complement component C3b binding	4/639	12/20758	0.000361507	0.00986041	0.00816179	CFH/VSIG4/ITGB2/CFHR1	4
GO:0038024	MF	GO:0038024	cargo receptor activity	10/639	91/20758	0.000486446	0.012826	0.0106165	STAB1/LRP2/CUBN/FOLR1/TMPRSS4/SSC4D/ITGB2/ASGR2/FOLR2/CD163	10
GO:0031994	MF	GO:0031994	insulin-like growth factor I binding	4/639	13/20758	0.0005095	0.0130005	0.0107609	LRP2/IGFBP2/IGFBP4/IGFBP3	4
GO:0046906	MF	GO:0046906	tetrapyrrole binding	14/639	163/20758	0.000532343	0.0131589	0.010892	CYP24A1/NOX4/CYP26A1/HMOX1/CUBN/CYP27B1/TDO2/CYBB/CYP7B1/CYP11B2/CYP8B1/CYP4F3/CYP4A11/CYP26C1	14
GO:0008009	MF	GO:0008009	chemokine activity	8/639	63/20758	0.000672172	0.0161118	0.0133362	CXCL2/CCL20/CCL19/CCL4/CCL18/CCL4L2/CCL3L1/CCL3	8
GO:0016597	MF	GO:0016597	amino acid binding	8/639	64/20758	0.000747833	0.0173981	0.014401	CASR/SLC1A3/ASS1/DDC/TDO2/AGXT/SHMT1/GLDC	8
GO:0005504	MF	GO:0005504	fatty acid binding	7/639	50/20758	0.000801569	0.0181155	0.0149948	AFM/HNF4A/FABP3/ALB/ACOX2/FABP4/GSTA1	7
GO:0001846	MF	GO:0001846	opsonin binding	5/639	25/20758	0.000866755	0.0190445	0.0157638	CFH/VSIG4/ITGB2/CFHR1/C4A	5
GO:0020037	MF	GO:0020037	heme binding	13/639	153/20758	0.000919099	0.0192775	0.0159567	CYP24A1/NOX4/CYP26A1/HMOX1/CYP27B1/TDO2/CYBB/CYP7B1/CYP11B2/CYP8B1/CYP4F3/CYP4A11/CYP26C1	13
GO:0015347	MF	GO:0015347	sodium-independent organic anion transmembrane transporter activity	4/639	15/20758	0.000926102	0.0192775	0.0159567	SLCO2B1/SLC22A11/SLCO4C1/SLC22A6	4
GO:0004714	MF	GO:0004714	transmembrane receptor protein tyrosine kinase activity	8/639	69/20758	0.00123536	0.0250557	0.0207394	FGFR2/FLT3/EPHA7/FGFR4/ERBB4/CSF1R/EPHB3/EPHB4	8
GO:0071949	MF	GO:0071949	FAD binding	6/639	40/20758	0.00130774	0.0256918	0.0212659	DAO/QSOX1/AOX1/XDH/ACOX2/PRODH2	6
GO:0005539	MF	GO:0005539	glycosaminoglycan binding	18/639	262/20758	0.00133168	0.0256918	0.0212659	CFH/AOC1/STAB1/DCN/FGFR2/TREM2/SFRP1/PTN/SMOC2/KNG1/REG1A/FGF7/HABP2/FGFR4/EGFLAM/NELL1/NDNF/THBS2	18
GO:0005501	MF	GO:0005501	retinoid binding	6/639	41/20758	0.00149264	0.0274577	0.0227276	CYP26A1/ALDH1A2/RBP4/CYP26C1/UGT1A9/UGT1A7	6
GO:0019840	MF	GO:0019840	isoprenoid binding	6/639	41/20758	0.00149264	0.0274577	0.0227276	CYP26A1/ALDH1A2/RBP4/CYP26C1/UGT1A9/UGT1A7	6
GO:0019199	MF	GO:0019199	transmembrane receptor protein kinase activity	9/639	88/20758	0.00154048	0.0276937	0.022923	FGFR2/FLT3/EPHA7/BMPR1B/FGFR4/ERBB4/CSF1R/EPHB3/EPHB4	9
GO:0019838	MF	GO:0019838	growth factor binding	12/639	143/20758	0.00158753	0.0279052	0.0230981	FGFR2/LRP2/SRPX2/COL1A1/IL10RA/IGFBP2/FLT3/KL/EPHA7/IGFBP4/IGFBP3/FGFR4	12
GO:0015373	MF	GO:0015373	anion:sodium symporter activity	4/639	18/20758	0.00192915	0.0328652	0.0272037	SLC6A13/SLC12A3/SLC12A1/SLC13A1	4
GO:0030170	MF	GO:0030170	pyridoxal phosphate binding	7/639	58/20758	0.0019528	0.0328652	0.0272037	AGXT2/GAD1/DDC/ALB/AGXT/SHMT1/GLDC	7
GO:0004364	MF	GO:0004364	glutathione transferase activity	5/639	30/20758	0.00204798	0.0337491	0.0279352	MGST1/GSTT2B/GSTM1/GSTA1/GSTA2	5
GO:0070279	MF	GO:0070279	vitamin B6 binding	7/639	59/20758	0.00215799	0.0348361	0.028835	AGXT2/GAD1/DDC/ALB/AGXT/SHMT1/GLDC	7
GO:0005520	MF	GO:0005520	insulin-like growth factor binding	4/639	19/20758	0.00238466	0.0377253	0.0312265	LRP2/IGFBP2/IGFBP4/IGFBP3	4
GO:0016709	MF	GO:0016709	oxidoreductase activity	acting on paired donors	with incorporation or reduction of molecular oxygen	NAD(P)H as one donor	and incorporation of one atom of oxygen	6/639	45/20758	0.00243745	0.0378044	0.0312919	FMO3/FMO1/CYP26A1/CYP27B1/CYP7B1/CYP8B1	6
GO:0008028	MF	GO:0008028	monocarboxylic acid transmembrane transporter activity	7/639	62/20758	0.00287443	0.0426115	0.035271	SLC6A13/SLC16A6/SLC10A2/SLCO2B1/SLC27A2/SLC5A12/SLC16A9	7
GO:0001972	MF	GO:0001972	retinoic acid binding	4/639	20/20758	0.00290901	0.0426115	0.035271	CYP26A1/CYP26C1/UGT1A9/UGT1A7	4
GO:0005452	MF	GO:0005452	solute:inorganic anion antiporter activity	4/639	20/20758	0.00290901	0.0426115	0.035271	SLC4A4/SLC22A8/SLC22A11/SLC22A6	4
GO:0042379	MF	GO:0042379	chemokine receptor binding	9/639	97/20758	0.00302172	0.0434578	0.0359715	CXCL2/CCL20/CCL19/S100A14/CCL4/CCL18/CCL4L2/CCL3L1/CCL3	9
GO:0008236	MF	GO:0008236	serine-type peptidase activity	15/639	219/20758	0.00333912	0.0471553	0.039032	FAP/GZMB/HPN/CPVL/CTSC/PLG/F12/TMPRSS4/HABP2/TMPRSS11D/C1R/KLK4/DPP10/TMPRSS6/HP	15
GO:0015144	MF	GO:0015144	carbohydrate transmembrane transporter activity	6/639	48/20758	0.00339804	0.0471553	0.039032	SLC5A2/SLC5A10/SLC2A2/AQP2/SLC23A1/AQP1	6
GO:0005201	MF	GO:0005201	extracellular matrix structural constituent	14/639	199/20758	0.00354486	0.0483446	0.0400164	CD4/DCN/COL9A3/LAMA1/SRPX2/TFPI2/COL1A1/FRAS1/LUM/MEPE/NPNT/COL22A1/THBS2/SPON1	14

## Sheet: All altered gene GSEA
ID		setSize	enrichmentScore	NES	pvalue	p.adjust	qvalue	rank	leading_edge	core_enrichment
WP_PROXIMAL_TUBULE_TRANSPORT		56	-0.741283	-2.74198	1e-10	7.59394e-09	5.25997e-09	1760	tags=45%, list=7%, signal=41%	SLC1A1/SLC6A18/SLC5A8/SLC7A9/SLC7A8/SLC22A7/SLC6A20/ABCC2/SLC5A2/SLC9A3/SLC7A7/SLC2A2/ABCB1/AQP1/SLC34A3/SLC47A2/SLC47A1/SLC4A4/SLC22A11/SLC22A2/SLC22A8/SLC36A2/SLC34A1/SLC22A6/SLC13A3
WP_TYROBP_CAUSAL_NETWORK_IN_MICROGLIA		60	-0.683885	-2.57102	1e-10	7.59394e-09	5.25997e-09	3543	tags=58%, list=15%, signal=50%	NPC2/NCF2/GAL3ST4/PLEK/PPP1R18/DPYD/LOXL3/SH2B3/ITGAM/RUNX3/CXCL16/SAMSN1/HCLS1/HLX/RGS1/ITGAX/LYL1/GPX1/TMEM106A/C3/NCKAP1L/ZFP36L2/MAF/PYCARD/RNASE6/CD4/GAPT/SPP1/TNFRSF1B/TYROBP/IL10RA/C1QC/ITGB2/SLC7A7/CD84
KEGG_CELL_ADHESION_MOLECULES_CAMS		129	-0.611618	-2.56494	1e-10	7.59394e-09	5.25997e-09	5203	tags=57%, list=22%, signal=45%	CTLA4/CD40LG/CNTNAP1/ICAM1/MPZ/CD8A/CD8B/CDH4/CDH15/CD276/CLDN15/PTPRM/CLDN6/CLDN5/MAG/HLA-DOB/NFASC/CLDN7/HLA-C/CLDN9/VCAM1/CNTN1/CD22/SPN/ITGAL/CLDN19/VCAN/ITGAM/CD6/HLA-F/HLA-A/CLDN1/HLA-DPA1/CD80/CDH3/CLDN23/HLA-E/ICAM3/NRXN2/HLA-DMB/SDC3/CD226/NEGR1/CNTN2/CD2/HLA-DOA/CD28/PDCD1/CLDN3/SELP/L1CAM/CD86/ICAM2/CD40/HLA-DRA/NRCAM/ITGB8/HLA-DPB1/CD4/CLDN14/NCAM1/CLDN16/CLDN10/CLDN4/HLA-DQB1/SIGLEC1…
REACTOME_ASPIRIN_ADME		44	-0.726103	-2.54797	1e-10	7.59394e-09	5.25997e-09	814	tags=41%, list=3%, signal=40%	UGT2B10/UGT1A5/SLC22A7/UGT1A4/UGT1A6/SLCO2B1/ABCC2/UGT1A7/CES1/UGT3A1/ALB/ACSM2A/UGT2A3/ACSM2B/GLYATL1/UGT1A9/GLYAT/UGT2B7
REACTOME_TRANSPORT_OF_BILE_SALTS_AND_ORGANIC_ACIDS_METAL_IONS_AND_AMINE_COMPOUNDS		85	-0.645678	-2.54745	1e-10	7.59394e-09	5.25997e-09	3710	tags=45%, list=15%, signal=38%	SLC2A13/SLC30A3/SLC14A2/SLC6A12/SLC44A5/HEPH/RUNX1/SLC6A7/SLC39A3/EMB/SLC14A1/SLC30A2/SLC30A10/SLC5A7/SLC5A11/SLC6A18/SLC41A2/SLC6A6/SLC6A2/SLC39A8/SLC30A8/SLC22A7/SLC6A11/SLC6A20/SLC22A18/SLC44A4/SLC47A2/SLC13A2/SLC6A13/SLC47A1/SLC22A11/SLC22A2/SLC39A5/SLC22A8/SLC22A12/SLC22A6/SLC13A3/SLC13A1
REACTOME_IMMUNOREGULATORY_INTERACTIONS_BETWEEN_A_LYMPHOID_AND_A_NON_LYMPHOID_CELL		129	-0.59543	-2.49705	1e-10	7.59394e-09	5.25997e-09	5161	tags=57%, list=21%, signal=45%	CD40LG/CD1D/ICAM1/SIGLEC10/LILRB4/CD1A/CD8A/CD8B/LILRA1/CD300LD/TREML2/COL2A1/COLEC12/HLA-C/COL17A1/LILRA2/VCAM1/OSCAR/LILRB3/CD300LB/CD200R1/CD3G/SFTPD/MICA/SIGLEC12/ULBP1/CD22/NCR1/LILRB1/ITGAL/SIGLEC9/CD96/HLA-F/HLA-A/B2M/HLA-E/ICAM3/SIGLEC5/LAIR1/JAML/SLAMF6/CD226/KIR3DL1/COL1A2/SIGLEC7/NPDC1/KLRC1/TREML4/IFITM1/CD33/CD300LG/C3/COL3A1/CD300LF/LILRA4/ICAM2/CD3D/LILRB5/KIR2DL3/CD40/COL1A1/CD1C/…
WP_COMPLEMENT_SYSTEM		95	-0.611706	-2.47525	1e-10	7.59394e-09	5.25997e-09	3875	tags=49%, list=16%, signal=42%	CRP/MASP1/FCN2/PRNP/TLR2/CFD/CFP/CFB/F11/FCN1/APCS/GNA15/SERPING1/WAS/C3AR1/APOA1/SFTPA1/C6/PROS1/RPS19/THBS1/FGA/FPR1/C7/ITGAX/CR1/C3/VTN/SELP/C1S/C5AR1/ICAM2/CD40/C2/VSIG4/PLAUR/SPP1/F12/F13A1/DCN/CFH/ITGB2/C4A/CR2/ALB/PLG/LRP2
REACTOME_PROCESSING_OF_CAPPED_INTRON_CONTAINING_PRE_MRNA		243	0.449459	2.45105	1e-10	7.59394e-09	5.25997e-09	6799	tags=51%, list=28%, signal=37%	HNRNPD/SRSF5/PPIL4/SLU7/HNRNPH2/HNRNPA3/SYF2/SRSF1/THOC3/HNRNPH1/THOC7/PPIL3/BCAS2/SNRPF/SNRNP48/CPSF2/HNRNPM/METTL14/MAGOH/UPF3B/SNRPD1/GTF2F2/MAGOHB/PRPF40A/HNRNPR/NUP54/HNRNPA2B1/FYTTD1/TPR/U2SURP/PAPOLA/CWC27/DNAJC8/CWC22/MTREX/DDX46/SNW1/SNRPB2/PPIL6/ZRSR2/WBP4/SNRPA1/RBM8A/PABPN1/HNRNPU/SF3A3/SNRPE/DHX9/WTAP/TRA2B/ZCRB1/THOC2/SMNDC1/THOC1/CSTF3/LSM5/HNRNPK/CDC5L/DDX42/CPSF3/CSTF2T/CPSF6/CCA…
KEGG_SYSTEMIC_LUPUS_ERYTHEMATOSUS		129	-0.583768	-2.44814	1e-10	7.59394e-09	5.25997e-09	4238	tags=49%, list=18%, signal=40%	CTSG/H3C12/IL10/FCGR3B/H2AC12/H2AC6/H4C4/H2BC14/H2BC17/H2AC4/HLA-DOB/H3C6/ACTN2/H2BC8/H2BC5/H2BC7/H2AJ/H2AC11/H3C2/HLA-DPA1/CD80/GRIN2A/C6/H2AC16/H2BC12/HLA-DMB/H2BC1/H2BC11/C7/H2AC8/HLA-DOA/CD28/C3/FCGR2A/C1S/CD86/H2BC10/H4C13/H4C9/CD40/HLA-DRA/H3C13/H3C8/HLA-DPB1/FCGR2B/ACTN3/C2/H3C1/FCGR1A/H2BC9/HLA-DQB1/C1R/H3C7/C1QC/FCGR2C/C1QB/HLA-DQA1/C4A/HLA-DRB5/HLA-DRB1/H4C6/C1QA/C4B
WP_ALLOGRAFT_REJECTION		89	-0.605623	-2.4175	1e-10	7.59394e-09	5.25997e-09	4290	tags=49%, list=18%, signal=41%	IL1B/VIM/IL10/TGFB1/COL5A1/HLA-DOB/PDGFRA/HLA-C/MICA/GNLY/HLA-F/HLA-A/IL17A/HLA-DPA1/IL13/CD80/CCL21/C6/HLA-E/HLA-DMB/C7/IL2RA/HLA-DOA/CD28/C3/CD86/CD40/HLA-DRA/HLA-DPB1/C2/FOXP3/HLA-DQB1/PRF1/C1QC/C1QB/HLA-DQA1/GZMB/C4A/ABCB1/HLA-DRB5/HLA-DRB1/CCL19/C1QA/C4B
REACTOME_SLC_MEDIATED_TRANSMEMBRANE_TRANSPORT		248	-0.535098	-2.40605	1e-10	7.59394e-09	5.25997e-09	4719	tags=39%, list=20%, signal=31%	SLC26A1/SLC15A1/SLC26A11/SLC26A6/SLC4A8/SLC38A5/AVP/SLC5A9/SLC39A4/SLC1A7/SLC17A6/SLC50A1/FGF21/SLC29A1/SLC2A13/SLC35A2/SLC30A3/SLCO4A1/SLC25A22/SLC14A2/SLC6A12/SLC44A5/SLC17A8/HEPH/SLC26A4/RUNX1/SLC6A7/SLC29A3/SLC8A1/SLC9A9/SLC39A3/LCN9/EMB/ARL2/SLC8B1/SLC2A6/SLC43A2/SLC45A3/SLC2A10/SLC14A1/SLC32A1/SLC30A2/SLC30A10/SLC5A7/SLC1A1/SLC5A11/SLC24A2/SLC6A18/SLC5A8/SLC15A2/SLC7A9/SLC41A2/SLC6A6/SLC6A2…
REACTOME_MRNA_SPLICING		190	0.459116	2.40475	1e-10	7.59394e-09	5.25997e-09	6799	tags=52%, list=28%, signal=37%	HNRNPD/SRSF5/PPIL4/SLU7/HNRNPH2/HNRNPA3/SYF2/SRSF1/HNRNPH1/PPIL3/BCAS2/SNRPF/SNRNP48/CPSF2/HNRNPM/MAGOH/UPF3B/SNRPD1/GTF2F2/MAGOHB/PRPF40A/HNRNPR/HNRNPA2B1/U2SURP/PAPOLA/CWC27/DNAJC8/CWC22/MTREX/DDX46/SNW1/SNRPB2/PPIL6/ZRSR2/WBP4/SNRPA1/RBM8A/PABPN1/HNRNPU/SF3A3/SNRPE/DHX9/TRA2B/ZCRB1/SMNDC1/CSTF3/LSM5/HNRNPK/CDC5L/DDX42/CPSF3/CSTF2T/CPSF6/CCAR1/PLRG1/CWC15/WDR33/PPWD1/SRSF7/SNRNP27/FUS/AQR/WBP11…
REACTOME_BIOLOGICAL_OXIDATIONS		216	-0.526295	-2.33341	1e-10	7.59394e-09	5.25997e-09	3253	tags=42%, list=13%, signal=37%	CYP2W1/UGT1A10/EPHX1/SLC26A1/HPGDS/FDXR/CYP4F22/TRMT112/ACSM4/AKR7L/CYP27A1/TPST2/ACSM1/ARNT2/CYP2C18/CYP4B1/NQO2/ABHD14B/AKR1A1/SMOX/CYP7A1/CES2/GSTA4/CYP11A1/CHAC1/TBXAS1/SULT2B1/ACSM5/ADH1B/CYP21A2/NNMT/MGST2/GSTM4/UGT3A2/SULT4A1/FMO2/COMT/CYP4F2/MAOB/GSTM5/AOC2/MAT1A/CYP2A13/ADH1C/UGT2B10/CYP1B1/AKR7A2/CYP4F8/CYP11B1/AKR7A3/RXRA/DPEP2/CYP2F1/CYP4F12/ALDH3A1/UGT1A5/FMO3/CYP4A22/CYP27B1/CYP7B1/…
WP_NRF2_PATHWAY		139	-0.548238	-2.32303	1e-10	7.59394e-09	5.25997e-09	5517	tags=49%, list=23%, signal=38%	SLC39A12/GSTM3/UGT1A1/SLC6A5/SLC6A3/SLC6A9/MAFG/MAFF/FGF13/ABCC3/SOD3/KEAP1/SLC5A9/SLC39A4/SQSTM1/EPHA3/TGFB1/SLC2A13/SLC39A13/CES2/GSTA4/EPHA2/SLC6A7/SLC39A3/SLC2A6/MGST2/GSTM4/SLC2A10/HGF/GSTM5/SLC5A7/SLC5A11/FTL/SLC6A18/SLC5A8/RXRA/SLC6A6/SLC6A2/NRG1/SLC2A9/SLC2A5/SLC39A8/SLC2A8/ALDH3A1/TGFA/GPX3/SLC6A11/SLC6A20/SERPINA1/ME1/CES3/UGT1A4/UGT1A6/HMOX1/SLC5A12/ABCC2/SLC5A2/SLC2A2/UGT1A7/CES1/GSTA…
NABA_ECM_REGULATORS		236	-0.512743	-2.30014	1e-10	7.59394e-09	5.25997e-09	5920	tags=52%, list=24%, signal=39%	ADAMTSL3/MMP12/TGM1/CSTB/SERPINH1/SERPINA9/ITIH6/SERPINA11/MMP9/MMP1/AMBP/EGLN1/SERPINB8/MMP24/CELA1/C17orf58/ADAMTS19/TLL1/CST9L/CTSE/TGM2/ADAM11/ADAM23/P4HA2/ADAMTS8/KY/SERPINB13/TGM5/MMP21/P4HTM/MMP17/ADAMTS3/MMP25/LOXL2/A2M/CTSG/EGLN3/ADAMTSL4/OGFOD2/MMP16/MASP1/ADAM28/ADAMTS15/CST1/MMP23B/ADAMDEC1/PAPPA/ADAM8/SERPINB9/SERPINB5/ADAM12/CST9/SULF2/MMP15/CST3/CD109/SLPI/LOXL3/HPSE2/LPA/ADAM15/HY…
WP_VITAMIN_D_RECEPTOR_PATHWAY		183	-0.52692	-2.29871	1e-10	7.59394e-09	5.25997e-09	5326	tags=49%, list=22%, signal=39%	CDX2/TRPV6/CTLA4/IRF8/S100G/KRT38/TRPV5/MYO9B/CAMP/KRT16/DEFB4A/NINJ1/TNFAIP3/MED9/ID1/DEFB132/PTGER4/TGFB1/LRP5/STS/KRTAP10-4/COLEC11/HILPDA/CRACR2A/JUNB/CST1/LRRC8A/LCE2B/KRT71/COL13A1/KRTAP10-2/S100A2/CYP7A1/CEACAM1/IRF5/KRTAP5-1/SLC8A1/HSD17B2/ALPG/THBD/SALL4/IL1RL1/ITGAM/KLF4/SOSTDC1/ABCD1/DUSP10/BTLA/ORM1/S100A4/NFATC2/SLC37A2/ID4/CDC34/DNER/FGF23/ALPI/CRACR2B/MX2/RXRA/KLK6/KRT13/CASP5/IRF4…
WP_NETWORK_MAP_OF_SARSCOV2_SIGNALING_PATHWAY		212	-0.518879	-2.29009	1e-10	7.59394e-09	5.25997e-09	5209	tags=47%, list=22%, signal=37%	IFIT1/AHR/CEBPB/AKT1S1/CFI/MAVS/AKT1/IL1A/CD8A/TP53I3/IL33/CD8B/IL1B/MMP25/NFKB2/MX1/PTPN6/FGG/IL10/CXCL5/CRP/IRAK1/IL16/JUNB/RPS6/IFNB1/CCL8/CFP/ZAP70/CD3G/CFB/APOM/CCL2/CTSB/BIRC5/CAMK4/SERPINA10/NTRK1/ACTB/GTSE1/IKBKG/OAS2/CXCL16/IL17A/IL13/APOA1/CCL21/CCR5/CCL26/TPO/FGA/IL1R2/APOA2/BST2/TRPM2/CD226/HBB/COL7A1/HRG/AGT/CXCL10/FOS/APOH/CTSD/ACE2/CD2/SAA1/IFITM1/CASP5/CXCL6/SELP/C1S/IFITM3/IFI6/I…
REACTOME_PEPTIDE_LIGAND_BINDING_RECEPTORS		187	-0.519885	-2.27005	1e-10	7.59394e-09	5.25997e-09	6042	tags=48%, list=25%, signal=36%	SSTR2/TACR3/ACKR2/CXCL9/CCL16/GHRL/CCL7/NMUR1/KISS1/TACR2/GAL/APLNR/RXFP1/CXCR4/TAC1/EDN2/XK/QRFPR/F2R/CCL23/SSTR5/ANXA1/AVP/XCR1/RXFP3/NPBWR2/CXCL5/MCHR2/APLN/F2RL3/GALR1/NPY5R/KEL/CCRL2/MC3R/MC5R/CCR4/GALR2/NPFFR1/CCL2/SSTR3/INSL5/CCKAR/OXTR/C3AR1/CXCL16/CX3CL1/NPY2R/ACKR1/PYY/CCK/CCL21/CCR5/EDNRA/CXCR3/CCR8/AGTR2/CCR2/MC2R/F2/FPR1/AGT/CXCL10/NMB/CCR1/EDN3/SAA1/CCL28/C3/CXCL6/C5AR1/ACKR3/NPFFR2…
REACTOME_GPCR_LIGAND_BINDING		449	-0.485127	-2.26968	1e-10	7.59394e-09	5.25997e-09	5991	tags=45%, list=25%, signal=34%	TAS1R3/HTR7/TACR3/ACKR2/TAS2R38/CXCL9/GABBR1/VIPR1/ADRA2B/LHCGR/CCL16/GPR35/OPN3/TAS2R1/GHRL/CCL7/ADRA1D/NMUR1/GNRH1/WNT3/KISS1/CHRM1/TACR2/GAL/APLNR/FZD8/HRH1/S1PR3/RXFP1/CXCR4/TAC1/EDN2/SHH/XK/OPN1MW/QRFPR/F2R/CCL23/PLPPR5/PTGER1/SSTR5/ANXA1/CNR2/AVP/XCR1/CRH/RXFP3/ADRA2C/GPR68/NPBWR2/GNB3/CXCL5/PTGER4/MCHR2/GRM4/FZD4/APLN/GPR132/GRM7/F2RL3/GALR1/TAS1R2/GRM5/PTH2R/PTH2/CRHR2/NPY5R/KEL/ADCYAP1R1…
KEGG_CYTOKINE_CYTOKINE_RECEPTOR_INTERACTION		254	-0.504497	-2.26939	1e-10	7.59394e-09	5.25997e-09	4979	tags=44%, list=21%, signal=35%	IL1RAP/RELT/CXCR4/TNFSF9/TNFRSF1A/OSM/IL1A/VEGFB/IL12RB2/IL17RA/VEGFC/IFNGR2/IL1B/EDA/CCL23/IFNA13/IFNE/XCR1/IL10/CXCL5/IFNA6/TGFB1/GDF5/TNFRSF18/VEGFD/IL6R/IL15RA/IFNL1/CSF1/PDGFRA/PF4V1/IFNB1/LTB/TNFSF14/CLCF1/LTA/CCL8/TNFSF13B/CCR4/CSF2RB/PDGFA/CCL2/IFNA5/CNTFR/TNFRSF19/CSF3/EPO/CXCL16/CTF1/CX3CL1/IL17A/IL13/CCL24/CCL21/CCR5/TNFRSF14/HGF/CCL26/CXCR3/CCR8/CSF3R/TPO/TNFRSF4/ACVRL1/IFNA14/CCR2/CX…
REACTOME_CLASS_A_1_RHODOPSIN_LIKE_RECEPTORS		317	-0.492757	-2.26172	1e-10	7.59394e-09	5.25997e-09	5961	tags=45%, list=25%, signal=35%	HTR7/TACR3/ACKR2/CXCL9/ADRA2B/LHCGR/CCL16/GPR35/OPN3/GHRL/CCL7/ADRA1D/NMUR1/GNRH1/KISS1/CHRM1/TACR2/GAL/APLNR/HRH1/S1PR3/RXFP1/CXCR4/TAC1/EDN2/XK/OPN1MW/QRFPR/F2R/CCL23/PLPPR5/PTGER1/SSTR5/ANXA1/CNR2/AVP/XCR1/RXFP3/ADRA2C/GPR68/NPBWR2/CXCL5/PTGER4/MCHR2/APLN/GPR132/F2RL3/GALR1/NPY5R/KEL/DRD3/PLPPR2/CCRL2/MC3R/MC5R/CCR4/GALR2/HTR6/CNR1/NPFFR1/ADRB1/CCL2/HTR1D/SSTR3/INSL5/CGA/HTR5A/HCAR1/CCKAR/OXTR…
WP_NUCLEAR_RECEPTORS_METAPATHWAY		311	-0.484643	-2.22261	1e-10	7.59394e-09	5.25997e-09	5443	tags=41%, list=23%, signal=33%	GSTM3/POU5F1/UGT1A1/SLC6A5/SLC6A3/SLC6A9/AHR/SLC7A5/MAFG/BAAT/MAFF/FGF13/FKBP5/TNS4/EDN2/CAP2/ABCC3/SOD3/IL1B/TNFAIP3/KEAP1/NFKB2/SRC/ABCB4/SLC5A9/SLC39A4/SQSTM1/EPHA3/TGFB1/ESR1/ANKRD1/SLC2A13/JUNB/LRRC8A/ZIC2/SLC39A13/RGS2/SERPINB9/PDK4/ALOX5AP/CYP7A1/CES2/GSTA4/BIRC3/EPHA2/SLC6A7/CCL2/SLC39A3/IP6K3/NAV3/STOM/SLC2A6/THBD/MGST2/GSTM4/CDK4/APOA5/SLC2A10/CDKN1C/ETNK2/SNAI2/APOA1/JUND/HGF/GSTM5/SLC…
KEGG_NEUROACTIVE_LIGAND_RECEPTOR_INTERACTION		264	-0.491903	-2.22025	1e-10	7.59394e-09	5.25997e-09	6102	tags=48%, list=25%, signal=36%	ADRB2/SSTR2/CHRNA10/HTR7/TACR3/GRIK3/GCGR/GABBR1/VIPR1/ADRA2B/LHCGR/GABRA5/GPR35/GZMA/ADRA1D/NMUR1/CHRM1/TACR2/APLNR/GABRP/HRH1/S1PR3/GRIA1/RXFP1/GRIA3/GABRA6/CHRNA4/GABRA2/P2RX4/GRID2/F2R/PTGER1/SSTR5/CNR2/GABRR2/CTSG/ADRA2C/NPBWR2/PTGER4/MCHR2/CHRNA9/GRM4/GRM7/GABRB2/F2RL3/GALR1/GRM5/PTH2R/CRHR2/GRIN2C/NPY5R/ADCYAP1R1/DRD3/CHRNA1/CHRND/MC3R/MC5R/GALR2/HTR6/CNR1/CHRNA2/GRM8/NPFFR1/ADRB1/HTR1D/CH…
WP_METAPATHWAY_BIOTRANSFORMATION_PHASE_I_AND_II		179	-0.507817	-2.21727	1e-10	7.59394e-09	5.25997e-09	3761	tags=36%, list=16%, signal=30%	CYP2C18/CYP4B1/GAL3ST1/AKR1C1/CHST12/GAL3ST4/AKR1A1/CHST9/CYP7A1/GSTA4/CYP11A1/SULT2B1/CHST7/CYP21A2/NNMT/MGST2/GSTM4/SULT4A1/AKR1B1/INMT/KCNAB3/FMO2/COMT/CYP4F2/GSTM5/GAL3ST2/CYP2A13/CYP1B1/KCNAB2/AKR7A2/CYP4F8/CYP11B1/CHST6/AKR7A3/AKR1C3/HS3ST1/CYP2F1/CYP4F12/UGT1A5/HS3ST2/FMO3/GPX3/CYP27B1/CYP7B1/UGT1A4/UGT1A6/HS3ST3A1/CYP11B2/GSTT2B/CYP26C1/CYP4F3/UGT1A7/GSTA2/MGST1/CYP24A1/CYP8B1/FMO1/UGT2A3…
REACTOME_EXTRACELLULAR_MATRIX_ORGANIZATION		298	-0.482825	-2.19744	1e-10	7.59394e-09	5.25997e-09	6623	tags=53%, list=27%, signal=39%	DDR2/FN1/COL11A1/LTBP2/CAPN8/FMOD/DAG1/ADAMTS9/COLGALT2/CAPN9/LTBP3/ADAMTS14/ITGA9/ITGB5/MMP12/CAPN15/COL6A6/CAPN3/SERPINH1/COL18A1/NTN4/PXDN/ITGA3/MMP9/MMP1/COL4A5/MATN1/MMP24/CAPN10/NID1/SPARC/TLL1/BGN/HSPG2/ICAM1/COL11A2/P4HA2/ADAMTS8/NCAN/MFAP5/MFAP2/KLK2/MMP17/ADAMTS3/MMP25/LOXL2/A2M/CTSG/FGG/BMP4/CTRB1/VWF/COL26A1/TPSAB1/MMP16/TGFB1/EFEMP2/GDF5/COMP/LAMC3/ITGAD/CAPN11/SPOCK3/DDR1/COL2A1/COL…
NABA_ECM_GLYCOPROTEINS		194	-0.490691	-2.1505	1e-10	7.59394e-09	5.25997e-09	5365	tags=47%, list=22%, signal=37%	MATN1/GAS6/NID1/SPARC/CILP/EMID1/IGFBPL1/MGP/MFAP5/ECM2/NELL2/HMCN1/MFAP2/HMCN2/ELSPBP1/LGI4/FGG/VWF/VWA5B2/EFEMP2/COMP/LGI2/OIT3/LAMC3/TNFAIP6/ZPLD1/THSD4/FBN2/TNR/RSPO2/PAPLN/VWCE/INTS6L/FGL2/FBLN2/VWA1/EMILIN1/SBSPON/SLIT3/MFAP4/FBLN1/ZP1/TSKU/DMBT1/CCN4/FBLN5/ECM1/CILP2/LAMB3/IGFALS/ABI3BP/AGRN/EMILIN2/SRPX/AEBP1/FBLN7/LTBP4/FNDC1/THBS1/FGA/CCN2/SVEP1/CCN1/POSTN/IGFBP6/TNXB/TINAGL1/SLIT1/VTN/…
NABA_CORE_MATRISOME		272	-0.474601	-2.14418	1e-10	7.59394e-09	5.25997e-09	5378	tags=46%, list=22%, signal=36%	COL4A5/MATN1/GAS6/NID1/SPARC/BGN/HSPG2/CILP/EMID1/COL11A2/IGFBPL1/MGP/NCAN/MFAP5/ECM2/NELL2/HMCN1/MFAP2/HMCN2/ELSPBP1/LGI4/FGG/VWF/COL26A1/VWA5B2/EFEMP2/COMP/LGI2/OIT3/LAMC3/SPOCK3/TNFAIP6/COL2A1/COL5A1/ZPLD1/THSD4/FBN2/TNR/RSPO2/PAPLN/VWCE/INTS6L/FGL2/FBLN2/COL17A1/VWA1/COL13A1/EMILIN1/SBSPON/SLIT3/COL6A3/MFAP4/FBLN1/COL23A1/ZP1/TSKU/DMBT1/CCN4/COL4A6/FBLN5/ECM1/VCAN/BCAN/CILP2/LAMB3/IGFALS/ABI3…
WP_GPCRS_CLASS_A_RHODOPSINLIKE		253	-0.475756	-2.14143	1e-10	7.59394e-09	5.25997e-09	6852	tags=51%, list=28%, signal=37%	OR1A1/OR1D5/ADRA1A/P2RY4/PTGDR2/PTGER3/FFAR2/CXCR2/HCRTR1/OR1D2/OR1G1/OR14J1/ADRB2/GPR85/SSTR2/OR2C1/HTR7/ACKR2/ADRA2B/LHCGR/OR10A5/GPR35/OPN3/ADRA1D/NMUR1/GPR42/OR2W1/CHRM1/APLNR/HRH1/OR2T1/CXCR4/OPN1MW/RGL4/GPR3/F2R/GPR63/PTGER1/SSTR5/CNR2/XCR1/ADRA2C/GPR68/NPBWR2/PTGER4/OR3A1/CMKLR2/OR2S2/OR10H1/F2RL3/GALR1/OR5F1/OR5V1/NPY5R/DRD3/OR7C1/CCRL2/MC3R/MC5R/CCR4/GPR45/GALR2/HTR6/CNR1/OR10H2/NPFFR1/O…
NABA_SECRETED_FACTORS		333	-0.46233	-2.12471	1e-10	7.59394e-09	5.25997e-09	4912	tags=41%, list=20%, signal=33%	BRINP3/INHA/FGF13/FLG/TNFSF9/SHH/EGFL7/OSM/IL1A/VEGFB/LEFTY1/VEGFC/GDF7/IL1B/MEGF6/IGF1/EDA/CCL23/IFNA13/TCHH/IFNE/CHRD/CSH2/BMP4/IL10/FSTL1/CXCL5/CRNN/FGF21/IFNA6/TGFB1/GDF5/FGF3/VEGFD/IL16/NRG2/CSF1/WFIKKN1/FSTL3/S100A5/GDF2/PF4V1/IFNB1/LTB/TNFSF14/CLCF1/GDF15/LTA/CCL8/TNFSF13B/S100A2/WNT2B/PDGFA/FRZB/CCL2/MEGF11/IL1F10/FGF17/INSL5/DHH/IFNA5/CRLF1/PGF/FGF5/FLG2/CSF3/GDF11/CFC1/EPO/WNT9A/BRINP2/…
REACTOME_DISEASES_OF_METABOLISM		248	-0.465277	-2.0921	1e-10	7.59394e-09	5.25997e-09	6750	tags=54%, list=28%, signal=39%	GALNS/ACY1/HYAL1/DCXR/GYG2/OMD/NOTCH3/FMOD/B4GALT1/DAG1/ADAMTS9/ALDOB/SSPOP/PRELP/MUC17/GUSB/MPDU1/ADAMTS14/OPLAH/TALDO1/ADAMTSL3/G6PC3/GSS/CYP2U1/CHST14/IDUA/B4GAT1/NOTCH4/UGT1A1/MUC12/MUC13/SEMA5B/SFTA3/ADAMTS19/BGN/CD320/MUC4/HSPG2/PC/MPI/CBLIF/CYP17A1/GPC6/ADAMTS8/NCAN/DPM3/MOGS/FDXR/NOTCH1/CYP4F22/ALG12/ADAMTS3/MUC6/GALNT3/GPC1/ARSB/CYP27A1/ALG1/ADAMTSL4/POMGNT1/APRT/ALG3/SFTPB/ADAMTS15/IDS/…
REACTOME_NEURONAL_SYSTEM		409	-0.418024	-1.94349	1e-10	7.59394e-09	5.25997e-09	6936	tags=47%, list=29%, signal=34%	GNAI1/GRIK2/ADCY2/SNAP25/DNAJC5/SYN1/TUBA1C/DLGAP3/ADCY4/CACNA1A/ADCY3/GJC1/PICK1/PLCB1/ADCY5/KCNC4/KCNS3/TUBA1B/GRIN2B/GLRA2/CHRNB3/GNG2/TUBA1A/KCNK16/SLITRK6/GRIK3/CACNB1/GABBR1/SLC1A6/GABRA5/KCNK18/KCND2/SYT12/SLITRK5/PLCB3/AKAP5/KCNV2/SYN3/GNAL/PRKAG3/SLC6A3/PANX1/GABRR3/PRKACA/MAPK3/CACNG3/LRRTM1/GRIA1/KCNN1/SYT7/GRIA3/IL1RAP/PPFIA3/GABRA6/CHRNA4/GABRA2/TSPOAP1/TUBB6/CACNA2D2/KCNH2/KCNC3/HTR…
REACTOME_OLFACTORY_SIGNALING_PATHWAY		404	-0.416545	-1.93307	1e-10	7.59394e-09	5.25997e-09	6911	tags=49%, list=29%, signal=36%	OR2T5/OR4K1/OR10G3/OR2L2/OR1A1/OR1D5/OR6J1/OR10A3/OR10D3/OR2M7/OR52E6/ADCY3/OR4D6/OR52D1/OR10K2/OR51I1/OR4E1/OR4S2/OR2A5/OR6C75/OR1D2/ANO2/OR4K3/OR1G1/OR4D9/OR2L13/OR14J1/OR10A7/OR51I2/OR2L5/OR7G1/OR4K2/OR1M1/OR2C1/OR5T3/OR4C15/OR9A4/OR7G2/OR10X1/OR6X1/OR5K3/OR51B6/OR4P4/OR5AP2/OR2AT4/OR10A5/OR4K13/OR4A47/OR2D3/OR5A2/OR8K5/OR5B17/OR5D13/GNAL/OR2W1/OR51V1/OR5AU1/OR5K1/OR5AK2/OR8D1/OR4D1/OR10Z1/OR9…
REACTOME_NEUTROPHIL_DEGRANULATION		470	-0.401252	-1.87802	1e-10	7.59394e-09	5.25997e-09	4263	tags=31%, list=18%, signal=26%	ARSB/MAN2B1/CTSG/PTPN6/IMPDH1/MVP/ADA2/MPO/FCGR3B/GMFG/DEFA4/LAMTOR1/GSDMD/IRAG2/APRT/GPI/PRTN3/TNFAIP6/PTGES2/GM2A/CRACR2A/NPC2/LYZ/STBD1/RHOF/HSPA1B/TARM1/NFAM1/KRT1/NFASC/HLA-C/FGL2/SIGLEC14/TLR2/LPCAT1/ADAM8/CFD/RAB3D/OSCAR/CFP/LILRB3/TRAPPC1/DGAT1/GAA/PYGL/OLR1/DPP7/RAB44/CST3/TOLLIP/GGH/CD177/CEACAM1/SLPI/AZU1/FCN1/HK3/DOK3/CTSB/GHDC/ITGAL/RNASE3/CTSH/C1orf35/STOM/ARSA/SIGLEC9/ALDOA/FLG2/BS…
NABA_ECM_AFFILIATED		167	-0.505064	-2.18427	2.08478e-10	1.49271e-08	1.03393e-08	7830	tags=64%, list=32%, signal=44%	REG1B/PLXNA3/CLEC2B/SEMA4C/SFTPA2/SEMA3B/EMCN/CLEC12A/OVGP1/ANXA8/CLEC4F/GPC5/CLEC4C/C1QTNF9/SEMA3G/HPX/GRIFIN/CLEC19A/CLEC4E/REG3A/SEMA3F/FCN3/C1QTNF7/MUC17/CLEC1B/LGALS9C/SEMA4G/REG4/ANXA11/CLEC1A/MUC22/CLEC3A/C1QTNF3/MUC12/MUC13/SEMA5B/PLXND1/SFTA3/LGALS12/REG3G/MUC4/SEMA4B/GPC6/PARM1/ANXA3/ANXA13/PLXNA1/SEMA4A/C1QTNF4/ANXA1/C1QL1/PLXDC2/MUC6/CLEC17A/GPC1/CLC/ELFN1/SEMA3A/LGALS1/SFTPB/SEMA4F/S…
REACTOME_G_ALPHA_I_SIGNALLING_EVENTS		307	-0.434337	-1.98791	2.07303e-10	1.49271e-08	1.03393e-08	6779	tags=46%, list=28%, signal=33%	ADCY4/TAS2R3/P2RY4/PTGDR2/ADCY3/OPN5/PTGER3/PLCB1/HCAR2/CXCR2/ADCY5/CCL25/RGS14/GNG2/RGS3/SSTR2/TAS1R3/TAS2R38/PPP1CA/CXCL9/GABBR1/ADRA2B/GNA11/CCL16/OPN3/TAS2R1/PLCB3/NMUR1/GNAL/PCP2/GAL/APLNR/PRKACA/GPSM1/S1PR3/CXCR4/PPP2R1A/PPP2R5D/GNAT2/OPN1MW/CCL23/PRKAR1B/SSTR5/ANXA1/CNR2/SRC/RXFP3/ADRA2C/NPBWR2/GNB3/CXCL5/CAMK2A/MCHR2/GRM4/CAMKK2/APLN/GRM7/GALR1/TAS1R2/NPY5R/DRD3/ITPR3/CCR4/GALR2/CNR1/RGS8…
REACTOME_EUKARYOTIC_TRANSLATION_ELONGATION		93	-0.581812	-2.34231	3.60856e-10	2.51196e-08	1.73991e-08	5711	tags=59%, list=24%, signal=45%	RPL37A/RPL14/RPL31/RPS7/RPS26/RPL35/RPL38/RPS8/RPS11/RPS14/RPS3/RPS20/RPL27/RPLP1/RPL12/RPL37/RPL7A/RPL23A/RPLP2/RPL19/RPL35A/RPL39/RPL15/RPS6/RPS18/RPL10L/RPL10/RPS15/RPL27A/RPS25/RPL28/RPSA/RPL18A/RPL32/RPL10A/RPS27/RPL29/RPS28/RPL8/RPS5/RPL13/RPL18/EEF1D/RPS16/RPL3L/EEF1A1/UBA52/RPS19/RPS2/RPS29/RPL41/RPLP0/RPS9/RPL36/RPL13A
KEGG_SPLICEOSOME		126	0.465088	2.26518	4.5345e-10	3.0712e-08	2.12728e-08	6799	tags=56%, list=28%, signal=40%	SRSF5/SLU7/PRPF18/HNRNPA3/SYF2/SRSF1/THOC3/BCAS2/SNRPF/HNRNPM/MAGOH/SNRPD1/MAGOHB/PRPF40A/HNRNPA1P60/U2SURP/DDX46/SNW1/SNRPB2/ZMAT2/SNRPA1/RBM8A/HNRNPU/SF3A3/SNRPE/TRA2B/THOC2/SMNDC1/THOC1/TRA2A/LSM5/HNRNPK/CDC5L/DDX42/RBM25/PLRG1/CWC15/SRSF7/SNRNP27/AQR/WBP11/NCBP1/DHX15/PRPF38B/PRPF38A/HNRNPC/CDC40/CRNKL1/LSM8/EIF4A3/DDX5/SRSF10/HSPA1A/SF3B6/SART1/SF3A1/NCBP2/U2AF1/ISY1/SRSF4/PPIH/HSPA1L/HNRNPA…
KEGG_COMPLEMENT_AND_COAGULATION_CASCADES		69	-0.628301	-2.41856	5.60693e-10	3.69762e-08	2.56117e-08	3178	tags=49%, list=13%, signal=43%	CFD/CFB/TFPI/F11/SERPING1/THBD/C3AR1/C6/PROS1/FGA/F2/C7/CR1/PLAU/C3/C1S/C5AR1/SERPINA1/C2/PLAUR/SERPINE1/PROC/F12/C1R/F13A1/CFH/C1QC/C1QB/C4A/CR2/C1QA/KNG1/C4B/PLG
REACTOME_INTERFERON_GAMMA_SIGNALING		90	-0.581164	-2.32383	6.21513e-10	3.99362e-08	2.7662e-08	5113	tags=47%, list=21%, signal=37%	OAS3/IRF8/ICAM1/TRIM31/IFNGR2/HLA-H/PML/PTPN6/CAMK2A/HLA-C/VCAM1/SMAD7/IRF5/TRIM35/OAS2/HLA-F/HLA-A/HLA-DPA1/B2M/HLA-E/SOCS3/CAMK2B/GBP3/IRF4/PTAFR/IRF7/TRIM14/TRIM29/HLA-DRA/HLA-DPB1/TRIM10/NCAM1/FCGR1A/HLA-DQB2/OAS1/HLA-DQB1/SOCS1/TRIM6/MT2A/HLA-DQA1/HLA-DRB5/HLA-DRB1
REACTOME_DRUG_ADME		95	-0.574311	-2.32393	8.02265e-10	5.02619e-08	3.48141e-08	1445	tags=26%, list=6%, signal=25%	UGT2B10/VAV1/UGT1A5/SLC22A7/UGT1A4/UGT1A6/XDH/SLCO2B1/ABCC2/GGT5/UGT1A7/CES1/ABCB1/GSTA2/UGT3A1/ALB/SLC22A2/ACSM2A/UGT2A3/ACSM2B/GLYATL1/GSTA1/UGT1A9/GLYAT/UGT2B7
REACTOME_COMPLEMENT_CASCADE		61	-0.644382	-2.42896	1.005e-09	6.14273e-08	4.25478e-08	3875	tags=54%, list=16%, signal=46%	CRP/MASP1/COLEC11/FCN2/CFHR3/CFD/CFP/CFB/FCN1/SERPING1/C3AR1/C6/PROS1/F2/C7/CR1/CPN2/C3/VTN/C1S/C5AR1/C2/C1R/CFH/C1QC/C1QB/IGLC3/C4A/CR2/CFHR1/C1QA/IGLC2/C4B
KEGG_OLFACTORY_TRANSDUCTION		380	-0.400784	-1.85651	1.11794e-09	6.67039e-08	4.62027e-08	6911	tags=48%, list=29%, signal=35%	OR2T5/OR4K1/OR10G3/OR2L2/OR1A1/OR1D5/ARRB2/OR10A3/OR2M7/OR52E6/ADCY3/OR4D6/OR52D1/OR10K2/OR51I1/OR4S2/CALML5/OR2A5/OR6C75/OR1D2/OR1G1/OR4D9/OR2L13/OR14J1/OR10A7/OR51I2/OR7G1/OR4K2/OR1M1/OR2C1/OR5T3/OR4C15/OR9A4/OR7G2/OR10X1/OR6X1/OR51B6/OR4P4/OR5AP2/OR2AT4/OR10A5/OR4K13/OR4A47/OR2D3/OR5A2/OR8K5/OR5B17/OR5D13/GNAL/OR2W1/OR51V1/OR5AU1/OR5K1/GUCA1B/OR5AK2/OR8D1/PRKACA/OR4D1/OR10Z1/OR9Q2/CNGA4/OR52R1…
REACTOME_DEGRADATION_OF_THE_EXTRACELLULAR_MATRIX		140	-0.514095	-2.17973	1.41871e-09	8.26809e-08	5.72692e-08	5874	tags=51%, list=24%, signal=39%	MMP12/CAPN15/COL6A6/CAPN3/COL18A1/MMP9/MMP1/COL4A5/MMP24/CAPN10/NID1/TLL1/HSPG2/COL11A2/ADAMTS8/KLK2/MMP17/MMP25/A2M/CTSG/CTRB1/COL26A1/TPSAB1/MMP16/CAPN11/SPOCK3/COL2A1/COL5A1/FBN2/FURIN/COL17A1/ADAM8/COL13A1/CAPN6/MMP15/COL6A3/ADAM15/CTSB/COL23A1/COL4A6/MMP2/PHYKPL/BCAN/LAMB3/COL6A2/MMP13/BMP1/COL15A1/CTSK/CAPN14/MMP7/TLL2/ADAMTS16/COL7A1/COL1A2/PRSS2/CTSD/COL3A1/MMP19/KLK7/CTSS/LAMC2/TIMP1/OPT…
WP_COMPLEMENT_AND_COAGULATION_CASCADES		58	-0.648272	-2.41269	1.58381e-09	9.0205e-08	6.24808e-08	3178	tags=52%, list=13%, signal=45%	CFD/CFB/TFPI/SERPING1/THBD/C3AR1/C6/PROS1/F2/C7/CR1/PLAU/C3/C1S/C5AR1/SERPINA1/C2/PLAUR/SERPINE1/PROC/F12/C1R/CFH/C1QC/C1QB/CR2/C1QA/KNG1/C4B/PLG
WP_MRNA_PROCESSING		125	0.467141	2.28395	1.7833e-09	9.93099e-08	6.87873e-08	6799	tags=53%, list=28%, signal=38%	HNRNPD/SRSF5/HNRNPH2/PRPF18/SRSF1/HNRNPH1/SNRPF/CPSF2/HNRNPM/SNRPD1/PRPF40A/HNRNPR/HNRNPA2B1/SRP54/PAPOLA/DNAJC8/XRN2/SNRPB2/RNMT/SNRPA1/PABPN1/PRPF4B/HNRNPU/SF3A3/SNRPE/SREK1/DDX1/DHX9/TRA2B/PTBP2/CSTF3/HNRNPK/RNGTT/CPSF3/CSTF2T/DDX20/SRSF7/FUS/NCBP1/DHX15/DICER1/HNRNPC/RBM39/TMED10/CDC40/SRPK1/SRPK2/SFPQ/SRRM1/SRSF10/SF3A1/PPM1G/NCBP2/U2AF1/SPOP/SFSWAP/SRSF4/HNRNPA1/CSTF2/CLK1/RBMX/NONO/SF3B2/S…
KEGG_LEISHMANIA_INFECTION		70	-0.611623	-2.36207	1.85678e-09	1.01154e-07	7.00646e-08	4704	tags=54%, list=19%, signal=44%	ELK1/MAPK3/IL1A/IFNGR2/IL1B/PTPN6/IL10/FCGR3B/TAB1/TGFB1/IRAK1/HLA-DOB/NCF2/TLR2/NFKBIA/ITGAM/HLA-DPA1/MAPK11/PRKCB/HLA-DMB/FOS/CR1/HLA-DOA/C3/FCGR2A/CYBA/MYD88/HLA-DRA/NCF1/HLA-DPB1/FCGR1A/HLA-DQB1/NCF4/FCGR2C/HLA-DQA1/ITGB2/HLA-DRB5/HLA-DRB1
REACTOME_POTASSIUM_CHANNELS		102	-0.551216	-2.23662	2.20522e-09	1.1758e-07	8.14424e-08	4713	tags=45%, list=19%, signal=36%	KCNH2/KCNC3/KCNH6/KCNF1/KCNMB4/KCNQ2/KCNH7/GNB3/ABCC9/HCN3/KCNJ6/KCNA4/KCNK2/KCNQ3/KCNJ9/KCNC2/KCNB2/KCNJ5/KCNH1/GNB2/KCNA7/KCNJ3/KCNAB3/KCNK7/KCNJ14/KCNA6/KCNA5/KCND1/KCNJ10/KCNJ12/KCNG1/KCNC1/KCNN4/KCNAB2/KCNA3/KCNS1/KCNJ15/KCNK13/KCNK17/KCNH3/KCNG2/KCNG4/KCNK1/KCNK6/KCNJ1/KCNJ16
KEGG_STEROID_HORMONE_BIOSYNTHESIS		54	-0.645751	-2.36894	3.31171e-09	1.72899e-07	1.19759e-07	4999	tags=56%, list=21%, signal=44%	UGT2B17/AKR1C2/CYP17A1/UGT1A10/STS/AKR1C1/CYP7A1/CYP11A1/SULT2B1/HSD17B6/HSD17B2/CYP21A2/HSD3B2/HSD11B1/COMT/SRD5A2/UGT2B10/CYP1B1/HSD3B1/CYP11B1/AKR1C3/UGT1A5/CYP7B1/UGT1A4/UGT1A6/CYP11B2/UGT1A7/UGT2A3/UGT1A9/UGT2B7
WP_CYTOPLASMIC_RIBOSOMAL_PROTEINS		88	-0.571926	-2.27594	3.82497e-09	1.9381e-07	1.34243e-07	5711	tags=61%, list=24%, signal=47%	RPL37A/RPL14/RPL31/RPS7/RPS26/RPL35/RPL38/RPS8/RPS11/RPS14/RPS3/RPS20/RPL27/RPLP1/RPL12/RPL37/RPL7A/RPL23A/RPS6KB2/RPS6KA1/RPLP2/RPL19/RPL35A/RPL39/RPL15/RPS6/RPS18/RPL10/RPS15/RPL27A/RPS25/RPL28/RPSA/RPL18A/RPL32/RPL10A/RPS27/RPL29/RPS28/RPL8/RPS5/RPL13/RPL18/RPS16/RPL3L/UBA52/RPS19/RPS2/RPS29/RPL41/RPLP0/RPS9/RPL36/RPL13A
WP_IL18_SIGNALING_PATHWAY		270	-0.432253	-1.95404	3.86691e-09	1.9381e-07	1.34243e-07	6429	tags=45%, list=27%, signal=33%	BCL2/TP53/TIMP3/GRIN2B/ECH1/BAX/HDGF/LCK/TNFSF11/TSHZ1/ACADS/NR1H3/TF/BAD/MAP2K7/MMP9/MMP1/ARFGAP1/PTX3/KRT31/MAPK3/HDAC3/IL37/CEBPB/NFATC4/PKN1/CENPB/TGM2/ZBTB7A/RPS11/RUSC1/ICAM1/TNFRSF1A/KCNH2/CCNA2/IL1B/MYH7/TNFAIP3/NFKB2/IL10/CLDN15/STOML1/IRAK1/TBX21/SEMA6C/GRM7/PPP1R13L/KIFC3/NCF2/BCL2L1/LTB/ZNF219/IER3/HPS1/MTCH1/FADD/BIRC3/PTPN7/APBA2/CCL2/NSMF/CCN4/MMP2/NFKBIA/NFKBIZ/HSPB1/TNFAIP2/MMP13…
REACTOME_PHASE_I_FUNCTIONALIZATION_OF_COMPOUNDS		103	-0.544255	-2.21418	4.18296e-09	2.05539e-07	1.42367e-07	3782	tags=40%, list=16%, signal=34%	ARNT2/CYP2C18/CYP4B1/NQO2/SMOX/CYP7A1/CES2/CYP11A1/TBXAS1/ADH1B/CYP21A2/FMO2/CYP4F2/MAOB/AOC2/CYP2A13/ADH1C/CYP1B1/CYP4F8/CYP11B1/RXRA/CYP2F1/CYP4F12/ALDH3A1/FMO3/CYP4A22/CYP27B1/CYP7B1/CES3/POMC/CYP11B2/CYP26C1/CYP4F3/NR1H4/CES1/CYP24A1/CYP8B1/CYP4A11/AOC1/FMO1/CYP26A1
KEGG_GRAFT_VERSUS_HOST_DISEASE		37	-0.72811	-2.48449	4.73553e-09	2.28216e-07	1.58075e-07	2137	tags=57%, list=9%, signal=52%	HLA-F/HLA-A/HLA-DPA1/CD80/HLA-E/HLA-DMB/KIR3DL1/KLRC1/HLA-DOA/CD28/CD86/KIR2DL3/HLA-DRA/IL6/HLA-DPB1/HLA-DQB1/PRF1/HLA-DQA1/GZMB/HLA-DRB5/HLA-DRB1
WP_GENES_RELATED_TO_PRIMARY_CILIUM_DEVELOPMENT_BASED_ON_CRISPR		102	0.484892	2.2911	6.60365e-09	3.1224e-07	2.16274e-07	5372	tags=52%, list=22%, signal=41%	ARL6/IFT81/KIF3A/IFT74/BBS12/CEP83/CEP76/CLUAP1/IFT80/EFCAB7/SASS6/KIFAP3/CEP120/TUBE1/DYNC2LI1/ARL13B/WDR35/CEP43/TCTN2/TRAF3IP1/IFT88/CEP192/DYNC2I1/DYNC2H1/TRAPPC11/TTC26/PIBF1/BBS10/RAB23/OFD1/TTC21B/RPGRIP1L/ARL3/CEP44/CEP162/LZTFL1/SCLT1/BBS5/KIAA0753/CEP97/TTBK2/DYNLT2B/BBS4/MIB1/TULP3/KIF3B/IFT172/CPLANE1/CEP295/WDPCP/CBY1/BBS1/CEP104
REACTOME_METABOLISM_OF_AMINO_ACIDS_AND_DERIVATIVES		370	-0.394715	-1.82743	1.02181e-08	4.74197e-07	3.28454e-07	5738	tags=37%, list=24%, signal=29%	SARDH/HAAO/RPL37A/RPL14/RPL31/NMRAL1/RPS7/ASPG/CARNS1/GRHPR/RPS26/RPL35/SLC7A5/ASRGL1/OAZ1/GADL1/RPL38/ADO/RPS8/RPS11/TSTD1/RPS14/NAALAD2/RPS3/CKMT1A/DCT/RPS20/RPL27/RPLP1/RPL12/RPL37/AANAT/RPL7A/RPL23A/PSMB11/PXMP2/SRM/BCKDK/CKB/RPLP2/IL4I1/PSMB8/RPL19/RPL35A/SERINC2/RPL39/RPL15/IDO2/HDC/PSMB9/TH/RPS6/SLC6A12/MRI1/FOLH1/RPS18/SMOX/RPL10L/TAT/RPL10/GPT/RPS15/AMDHD1/OAZ2/RPL27A/RPS25/RPL28/RPSA/SL…
WP_EXTRAFOLLICULAR_B_CELL_ACTIVATION_BY_SARSCOV2		70	-0.596133	-2.30225	1.18389e-08	5.31828e-07	3.68373e-07	5285	tags=51%, list=22%, signal=40%	EBI3/CD40LG/CD1D/IRF8/FCRL5/ZEB2/CXCR4/BCR/ISG15/IL10/CRP/TBX21/CD79A/TNFSF13B/CD22/PAX5/MS4A1/CD80/CCL21/TMSB10/ITGAX/CR1/IFITM1/PDCD1/C3/IRF4/CD82/MAF/TLR7/CD40/IL6/TNFSF13/ITGB2/C4A/CR2/CCL19
REACTOME_KERATINIZATION		202	-0.45186	-1.98769	1.18844e-08	5.31828e-07	3.68373e-07	6419	tags=47%, list=27%, signal=35%	ST14/LCE4A/KRTAP6-3/LCE2C/KRT33B/KRTAP9-8/KRT34/SPRR2E/KRT18/KRT14/KRTAP12-4/TGM1/KRT35/KRT86/KRT8/KRT77/KRTAP27-1/KRT31/SPRR2F/KRT38/KRT37/FLG/KRT16/KRT24/TGM5/LCE3E/KLK14/TCHH/LCE1C/KRTAP16-1/KRTAP21-1/KLK8/KRTAP10-8/KRTAP10-4/KRT72/KRT6A/KRTAP15-1/FURIN/KRTAP1-5/KRT1/LCE2B/KRT71/KRTAP20-1/KRT33A/KRT20/KRTAP5-9/KRT76/KRTAP10-2/LCE3A/EVPL/KRTAP13-2/KRTAP5-1/KRTAP3-2/KLK12/LCE5A/KRT27/KRT75/KRT4/…
REACTOME_INITIAL_TRIGGERING_OF_COMPLEMENT		26	-0.773215	-2.43199	1.5e-08	6.59475e-07	4.56788e-07	3875	tags=73%, list=16%, signal=61%	CRP/MASP1/COLEC11/FCN2/CFD/CFP/CFB/FCN1/C3/C1S/C2/C1R/C1QC/C1QB/IGLC3/C4A/C1QA/IGLC2/C4B
REACTOME_CHEMOKINE_RECEPTORS_BIND_CHEMOKINES		54	-0.630928	-2.31457	1.66102e-08	7.17676e-07	4.97101e-07	3065	tags=44%, list=13%, signal=39%	CCRL2/CCR4/CCL2/CXCL16/CX3CL1/CCL21/CCR5/CXCR3/CCR8/CCR2/CXCL10/CCR1/CCL28/CXCL6/ACKR3/CXCL3/CXCL1/CCL5/CCL20/CCL3/CCL3L3/CXCL2/CCL4/CCL19
KEGG_RIBOSOME		88	-0.558272	-2.22161	2.09834e-08	8.91263e-07	6.17336e-07	5711	tags=59%, list=24%, signal=45%	RPL37A/RPL14/RPL31/RPS7/RPS26/RPL35/RPL38/RPS8/RPS11/RPS3/RPS20/RPL27/RPLP1/RPL12/RPL37/RPL7A/RPL23A/RPLP2/RPL19/RPL35A/RPL39/RPL15/RPS6/RPS18/RPL10L/RPL10/RPS15/RPL27A/RPS25/RPL28/RPSA/RPL18A/RPL32/RPL10A/RPS27/RPL29/RPS28/RPL8/RPS5/RPL13/RPL18/RPS16/RPL3L/UBA52/RPS19/RPS2/RPS29/RPL41/RPLP0/RPS9/RPL36/RPL13A
KEGG_TYPE_I_DIABETES_MELLITUS		41	-0.678688	-2.36367	2.28959e-08	9.56285e-07	6.62374e-07	3457	tags=54%, list=14%, signal=46%	HLA-DOB/HLA-C/LTA/HLA-F/HLA-A/HLA-DPA1/PTPRN2/CD80/HLA-E/HLA-DMB/HLA-DOA/CD28/CD86/HLA-DRA/HLA-DPB1/HLA-DQB1/PRF1/HLA-DQA1/GZMB/GAD1/HLA-DRB5/HLA-DRB1
WP_BURN_WOUND_HEALING		104	-0.531473	-2.16862	2.99458e-08	1.23023e-06	8.52125e-07	6612	tags=59%, list=27%, signal=43%	FN1/CXCR2/HEXD/BCL2/TP53/BAX/S100A6/CNN2/SERPINH1/INHBA/TPT1/MMP9/MMP1/AMBP/CDK16/SPARC/FOXE1/ICAM1/CXCR4/FLG/AKT1/IL1A/IL1B/TNFAIP3/VIM/LGALS1/KRT6A/IFNB1/TLR2/ADAM12/CCL2/CHRNA7/MMP2/NFKBIA/NFKBIZ/KLF4/MMP13/TLR8/SNAI2/NOD2/HGF/ACHE/CXCL14/PFN1/COL1A2/TLR5/FGFR3/MMP28/MYD88/FGFR2/TLR7/TIMP1/IL6/COL1A1/CXCL1/FGFR4/MIR4485/NOX4/F13A1/DCN/LY96
REACTOME_AMYLOID_FIBER_FORMATION		106	-0.521358	-2.13583	3.3455e-08	1.35223e-06	9.36625e-07	5293	tags=44%, list=22%, signal=35%	H2BC13/H2BC15/APH1A/HSPG2/APOE/H4C8/ODAM/H3C12/H2AC6/H4C4/UBE2L6/H2BC14/H2BC17/H2AC4/LYZ/FURIN/H3C6/CST3/UBB/H2BC8/H2BC5/H2BC7/APCS/H3C2/B2M/APOA1/LTF/SNCAIP/TSPAN15/UBA52/H2BC12/FGA/H2BC1/H2BC11/TTR/CALCA/H2AC8/SAA1/H2BC10/H4C13/H4C9/H3C13/H3C8/H3C1/H2BC9/H3C7/H4C6
WP_OVERVIEW_OF_PROINFLAMMATORY_AND_PROFIBROTIC_MEDIATORS		123	-0.508677	-2.11586	3.44542e-08	1.37051e-06	9.49288e-07	5965	tags=50%, list=25%, signal=38%	CXCL17/CXCL9/CCL16/IL17C/CCL7/MMP9/MMP1/EBI3/IL37/IFNA16/OSM/IL1A/IL33/IL1B/CCL23/IFNA13/IL10/CXCL5/IFNA6/TGFB1/IFNL1/CSF1/PF4V1/IFNB1/LTA/CCL8/TNFSF13B/CCL2/IL1F10/IFNA5/CSF3/EPO/CXCL16/CTF1/CX3CL1/IL17A/IL13/CCL24/CCL21/CCL26/IFNA14/CXCL14/IL17B/CXCL10/CCL28/CXCL6/CXCL3/IL6/CXCL1/TNFSF13/CCL5/SPP1/CCL20/CCL3/CCL3L3/CCL18/CXCL2/CCL4/IFNA7/CCL4L2/CCL19
REACTOME_PLATELET_ACTIVATION_SIGNALING_AND_AGGREGATION		256	-0.420522	-1.89203	3.52335e-08	1.37961e-06	9.55593e-07	6316	tags=43%, list=26%, signal=32%	APBB1IP/FN1/CYB5R1/ABHD6/TIMP3/RHOG/CLEC1B/DGKA/GNG2/SYTL4/LCK/GNA12/TF/ADRA2B/GNA11/F5/ENDOD1/ORM2/DGKB/LHFPL2/GAS6/DAGLB/MAPK3/SPARC/LYN/AKT1/VEGFB/PCDH7/VEGFC/F2R/IGF1/CFL1/TAGLN2/DGKQ/SRC/A2M/PTPN6/FGG/ADRA2C/BCAR1/GNB3/VWF/TGFB1/PRKCH/VEGFD/STXBP2/CSK/F2RL3/PIK3CG/PLEK/CHID1/CFD/ARRB1/ACTN2/ITPR3/CD109/PDGFA/TEX264/CLEC3B/GNB2/LCP2/GNA15/SERPING1/ECM1/ALDOA/TRPC3/APOA1/RHOB/RAC2/PIK3R5/HGF/O…
REACTOME_REGULATION_OF_INSULIN_LIKE_GROWTH_FACTOR_IGF_TRANSPORT_AND_UPTAKE_BY_INSULIN_LIKE_GROWTH_FACTOR_BINDING_PROTEINS_IGFBPS		124	-0.509166	-2.11893	4.65751e-08	1.79565e-06	1.24376e-06	4875	tags=46%, list=20%, signal=37%	KLK3/APOE/MEN1/KLK2/IGF1/PNPLA2/CTSG/FGG/BMP4/FSTL1/ANO8/MELTF/LGALS1/BPIFB2/CSF1/FSTL3/AMTN/KLK1/VWA1/PAPPA/VGF/SHISA5/CST3/NOTUM/TMEM132A/SERPINA10/VCAN/MMP2/IGFALS/APOA5/MXRA8/APOA1/GZMH/FGA/APOA2/F2/FGF23/CCN1/CHRDL1/IGFBP6/C3/EVA1A/TIMP1/IGFBP4/IL6/BMP15/SERPINA1/IGFBP2/SPP1/PROC/QSOX1/MSLN/CDH2/C4A/ALB/KNG1/PLG
KEGG_HEMATOPOIETIC_CELL_LINEAGE		82	-0.566937	-2.2361	5.36453e-08	2.03689e-06	1.41086e-06	2349	tags=56%, list=10%, signal=51%	IL11RA/ITGA3/IL4R/FCER2/MME/CD1D/IL1A/CD1A/CD8A/CD8B/IL1B/IL6R/CSF1/CD3G/CD22/MS4A1/ITGAM/CSF3/EPO/CD7/CSF3R/CD1E/TPO/THPO/IL1R2/IL2RA/CR1/CD2/CD33/DNTT/CD3D/HLA-DRA/GP5/IL6/CD1C/CD1B/CD4/FCGR1A/FLT3/CSF1R/IL7R/CD14/HLA-DRB5/HLA-DRB1/CR2/ANPEP
REACTOME_MITOTIC_PROMETAPHASE		201	0.359158	1.89877	6.29552e-08	2.35471e-06	1.631e-06	4938	tags=41%, list=20%, signal=33%	ITGB3BP/CEP290/SMC4/NME7/SMC2/SMC3/STAG2/CENPK/KIF2A/CENPQ/AKAP9/NEDD1/CENPC/CENPH/CEP76/HAUS1/PCM1/AHCTF1/CEP70/RAD21/SKA2/KNL1/CENPE/ZW10/PPP2R5E/HDAC8/HAUS2/CLIP1/CEP43/PDS5B/TAOK1/TUBGCP5/CEP57/CENPS/CEP192/CEP63/CCP110/NDEL1/CETN2/STAG1/WAPL/SDCCAG8/PDS5A/HSP90AA1/KNTC1/PLK4/CNTRL/OFD1/CEP78/CDK5RAP2/CENPJ/DYNC1LI1/CKAP5/MIS12/CENPF/PAFAH1B1/SEH1L/CENPP/SPC25/NUP37/CDCA5/MAPRE1/YWHAE/RANBP2/…
REACTOME_SIGNALING_BY_INTERLEUKINS		466	-0.365195	-1.71052	6.94264e-08	2.55857e-06	1.7722e-06	6244	tags=39%, list=26%, signal=30%	IL36RN/LCK/HCK/IL27/RAPGEF1/IL12RB1/NLRC5/CNN2/TYK2/MAPKAPK2/TALDO1/PELI1/PSMB7/STAT5A/IL11RA/PSMD3/MAP3K8/MAP2K7/IL17C/IL4R/MCL1/MMP9/MMP1/FCER2/DUSP3/RHOU/IFNLR1/TNIP2/PTK2B/EBI3/PRKACA/ELK1/MAPK3/IRAK3/TWIST1/IL37/IL27RA/IL1RAP/ICAM1/LYN/PPP2R1A/PPP2R5D/TNFRSF1A/IL31RA/AKT1/OSM/IL1A/FSCN1/IL12RB2/IL33/IL17RA/IL1B/CFL1/NFKB2/ANXA1/PSMB11/VIM/CTSG/STX3/STX1A/PTPN6/H3C12/IL10/NLRX1/ALOX15/SQSTM1/…
REACTOME_CELL_CELL_COMMUNICATION		127	-0.496659	-2.07365	8.11908e-08	2.94876e-06	2.04247e-06	4794	tags=43%, list=20%, signal=35%	LIMS2/CDH13/KIRREL3/CDH17/ANG/CDH4/CDH15/SRC/PTPN6/CLDN15/SDK2/CLDN6/CLDN5/CLDN7/CLDN9/COL17A1/PARD6A/ACTN2/SFTPD/ITGB4/CDH24/FYB1/CLDN19/CD151/LAMB3/ACTB/CLDN1/KIRREL1/KRT5/SFTPA1/CDH3/FBLIM1/CLDN23/CRB3/CDH10/CDH9/CDH11/CDH6/NCK2/SIRPA/CLDN3/LAMC2/NECTIN4/ACTN3/CLDN14/CLDN16/CLDN10/CLDN4/TYROBP/KIRREL2/NPHS1/CDH2/NPHS2/CLDN2/CLDN8
KEGG_ALLOGRAFT_REJECTION		35	-0.697342	-2.35086	1.14669e-07	4.10516e-06	2.84345e-06	2137	tags=51%, list=9%, signal=47%	HLA-F/HLA-A/HLA-DPA1/CD80/HLA-E/HLA-DMB/HLA-DOA/CD28/CD86/CD40/HLA-DRA/HLA-DPB1/HLA-DQB1/PRF1/HLA-DQA1/GZMB/HLA-DRB5/HLA-DRB1
REACTOME_INTERLEUKIN_10_SIGNALING		45	-0.654821	-2.31903	1.21179e-07	4.27711e-06	2.96255e-06	2663	tags=64%, list=11%, signal=57%	ICAM1/TNFRSF1A/IL1A/IL1B/IL10/CSF1/CCL2/CSF3/CD80/CCR5/CCR2/IL1R2/FPR1/CXCL10/CCR1/PTAFR/CD86/TIMP1/IL6/CXCL1/CCL5/TNFRSF1B/CCL20/IL10RA/CCL3/CCL3L3/CXCL2/CCL4/CCL19
REACTOME_CLASS_B_2_SECRETIN_FAMILY_RECEPTORS		94	-0.539366	-2.16916	1.35728e-07	4.72409e-06	3.27216e-06	3701	tags=39%, list=15%, signal=33%	CRH/GNB3/FZD4/PTH2R/PTH2/CRHR2/ADCYAP1R1/WNT2B/CALCR/GNB2/DHH/PTCH2/GLP2R/ADGRE3/VIPR2/GLP1R/WNT9A/FZD1/FZD5/ADGRE2/FZD10/SCT/WNT2/RAMP1/CALCA/CALCB/ADGRE5/WNT4/SMO/GIPR/WNT7A/FZD2/FZD9/ADM2/CRHBP/ADGRE1/PTH1R
REACTOME_ORGANIC_CATION_ANION_ZWITTERION_TRANSPORT		15	-0.834191	-2.28089	1.51288e-07	5.19354e-06	3.59733e-06	697	tags=47%, list=3%, signal=45%	SLC22A7/SLC22A18/SLC22A11/SLC22A2/SLC22A8/SLC22A12/SLC22A6
REACTOME_CELL_CELL_JUNCTION_ORGANIZATION		63	-0.588675	-2.22477	1.54343e-07	5.22681e-06	3.62037e-06	4750	tags=51%, list=20%, signal=41%	CDH13/CDH17/ANG/CDH4/CDH15/CLDN15/SDK2/CLDN6/CLDN5/CLDN7/CLDN9/PARD6A/CDH24/CLDN19/ACTB/CLDN1/CDH3/CLDN23/CRB3/CDH10/CDH9/CDH11/CDH6/CLDN3/NECTIN4/CLDN14/CLDN16/CLDN10/CLDN4/CDH2/CLDN2/CLDN8
BIOCARTA_CLASSIC_PATHWAY		14	-0.859652	-2.32054	1.59074e-07	5.31521e-06	3.6816e-06	1767	tags=79%, list=7%, signal=73%	C6/C7/C3/C1S/C2/C1R/C1QC/C1QB/C4A/C1QA/C4B
REACTOME_FORMATION_OF_THE_CORNIFIED_ENVELOPE		126	-0.496506	-2.06943	1.66361e-07	5.48554e-06	3.79958e-06	6419	tags=56%, list=27%, signal=41%	ST14/LCE4A/LCE2C/KRT33B/KRT34/SPRR2E/KRT18/KRT14/TGM1/KRT35/KRT86/KRT8/KRT77/KRT31/SPRR2F/KRT38/KRT37/FLG/KRT16/KRT24/TGM5/LCE3E/KLK14/TCHH/LCE1C/KLK8/KRT72/KRT6A/FURIN/KRT1/LCE2B/KRT71/KRT33A/KRT20/KRT76/LCE3A/EVPL/KLK12/LCE5A/KRT27/KRT75/KRT4/KRT84/KRT73/KRT5/CDSN/KRT82/KRT6B/KRT81/PCSK6/KRT80/KAZN/PKP1/LCE2D/KRT13/CSTA/KRT74/KRT36/KRT79/LCE2A/KRT23/KLK5/PRSS8/KRT85/SPRR3/KRT7/KRT17/KRT6C/KRT83…
WP_COMPLEMENT_SYSTEM_IN_NEURONAL_DEVELOPMENT_AND_PLASTICITY		104	-0.517978	-2.11355	1.76704e-07	5.74419e-06	3.97873e-06	3908	tags=38%, list=16%, signal=32%	TGFB1/MASP1/COLEC11/COLEC12/FCN2/PARD6A/CFD/CFP/CFB/PLSCR4/FCN1/ATP8B2/SERPING1/ITGAM/C3AR1/BAK1/CX3CL1/C6/PROS1/C7/ITGAX/CR1/ATP8B3/C3/VTN/C1S/C5AR1/CRB2/C2/CSMD1/C1R/CFH/C1QC/C1QB/ITGB2/C4A/CR2/C1QA/C4B
REACTOME_TRANSPORT_OF_INORGANIC_CATIONS_ANIONS_AND_AMINO_ACIDS_OLIGOPEPTIDES		106	-0.506049	-2.07312	1.79754e-07	5.74419e-06	3.97873e-06	4719	tags=38%, list=20%, signal=31%	SLC26A1/SLC15A1/SLC26A11/SLC26A6/SLC4A8/SLC38A5/SLC1A7/SLC17A6/SLC25A22/SLC6A12/SLC17A8/SLC26A4/SLC8A1/SLC9A9/SLC8B1/SLC43A2/SLC32A1/SLC1A1/SLC24A2/SLC6A18/SLC5A8/SLC15A2/SLC7A9/SLC6A6/SLC15A3/SLC7A8/SLC7A10/SLC6A20/SLC1A3/SLC34A2/SLC5A12/SLC9A3/SLC12A1/SLC7A7/SLC34A3/SLC4A4/SLC36A2/SLC12A3/SLC34A1/SLC17A1
REACTOME_MITOTIC_METAPHASE_AND_ANAPHASE		235	0.334831	1.82139	1.81082e-07	5.74419e-06	3.97873e-06	7578	tags=54%, list=31%, signal=37%	ITGB3BP/SUMO1/SMC3/STAG2/CENPK/PPP2R2A/KIF2A/CENPQ/PSMD12/PSMA3/NUP54/CENPC/VRK2/CENPH/PSMC6/AHCTF1/RAD21/SKA2/KNL1/CENPE/ZW10/PPP2R5E/HDAC8/CLIP1/PDS5B/TAOK1/CENPS/FBXO5/CHMP4B/NDEL1/STAG1/PSME4/WAPL/PDS5A/UBE2E1/KNTC1/VRK1/SEM1/PSMD14/CHMP2B/DYNC1LI1/CKAP5/ANAPC1/MIS12/CENPF/PSMA4/LBR/PAFAH1B1/SEH1L/CENPP/SPC25/NUP155/NUP37/CDCA5/MAPRE1/LEMD3/RANBP2/NUP107/PPP2CA/TMPO/DYNC1LI2/CDC16/PMF1/NUP58/…
REACTOME_INTERLEUKIN_4_AND_INTERLEUKIN_13_SIGNALING		108	-0.505834	-2.07343	2.42733e-07	7.60361e-06	5.26667e-06	5587	tags=49%, list=23%, signal=38%	IL4R/MCL1/MMP9/MMP1/FCER2/RHOU/TWIST1/ICAM1/AKT1/OSM/IL1A/FSCN1/IL1B/ANXA1/VIM/IL10/ALOX15/TGFB1/NANOG/IL6R/JUNB/IL13RA2/BCL2L1/VCAM1/CCL2/PIM1/GATA3/BIRC5/FOXO3/MMP2/SOX2/ITGAM/IL17A/CEBPD/IL13/HGF/SOCS3/COL1A2/ITGAX/FOS/SAA1/IRF4/ALOX5/TIMP1/IL6/MYC/JAK3/POMC/TNFRSF1B/SOCS1/HMOX1/F13A1/ITGB2
WP_FGF23_SIGNALING_IN_HYPOPHOSPHATEMIC_RICKETS_AND_RELATED_DISORDERS		23	-0.760144	-2.32349	2.54019e-07	7.85891e-06	5.4435e-06	4363	tags=70%, list=18%, signal=57%	NFKB2/GALNT3/ENPP1/ORAI1/PHEX/FGF23/FGFR3/FGFR2/CYP27B1/SPP1/KL/CYP11B2/SLC34A3/CYP24A1/ALPL/SLC34A1
REACTOME_RESPONSE_TO_ELEVATED_PLATELET_CYTOSOLIC_CA2		129	-0.488616	-2.04911	2.996e-07	9.15606e-06	6.34197e-06	4689	tags=40%, list=19%, signal=32%	VEGFB/PCDH7/VEGFC/IGF1/CFL1/TAGLN2/A2M/FGG/VWF/TGFB1/VEGFD/STXBP2/PLEK/CHID1/CFD/ACTN2/CD109/PDGFA/TEX264/CLEC3B/SERPING1/ECM1/ALDOA/APOA1/HGF/ORM1/PROS1/SERPINA4/THBS1/FGA/PRKCB/PFN1/HRG/APOH/CTSW/TTN/TMSB4X/SELP/FERMT3/SRGN/TIMP1/SERPINA1/TOR4A/ISLR/SERPINE1/F13A1/QSOX1/PRKCG/ALB/KNG1/PLG
KEGG_DRUG_METABOLISM_CYTOCHROME_P450		71	-0.56286	-2.17541	3.82201e-07	1.14064e-05	7.90068e-06	2935	tags=37%, list=12%, signal=32%	GSTA4/ADH1B/MGST2/GSTM4/FMO2/MAOB/GSTM5/CYP2A13/ADH1C/UGT2B10/ALDH3B2/ALDH3A1/UGT1A5/FMO3/UGT1A4/UGT1A6/ALDH3B1/UGT1A7/GSTA2/AOX1/MGST1/FMO1/UGT2A3/GSTA1/UGT1A9/UGT2B7
REACTOME_SLC_TRANSPORTER_DISORDERS		99	-0.51526	-2.08566	3.82337e-07	1.14064e-05	7.90068e-06	3128	tags=28%, list=13%, signal=25%	SLC17A8/HEPH/SLC26A4/NUP62/SLC29A3/SLC9A9/SLC2A10/SLC5A7/SLC1A1/SLC6A18/SLC7A9/SLC6A2/SLC2A9/SLC6A20/SLC22A18/SLC1A3/AVPR2/SLC34A2/SLC5A2/SLC12A1/SLC7A7/SLC2A2/SLC34A3/SLC4A4/SLC36A2/SLC12A3/SLC34A1/SLC22A12
REACTOME_ACTIVATION_OF_MATRIX_METALLOPROTEINASES		33	-0.679185	-2.26872	4.37706e-07	1.29046e-05	8.93842e-06	5743	tags=70%, list=24%, signal=53%	COL18A1/MMP9/MMP1/MMP24/KLK2/MMP17/MMP25/CTSG/CTRB1/TPSAB1/MMP16/SPOCK3/FURIN/MMP15/MMP2/MMP13/CTSK/MMP7/PRSS2/TIMP1/CTSV/MMP11/PLG
KEGG_AUTOIMMUNE_THYROID_DISEASE		50	-0.616367	-2.22753	4.50289e-07	1.31212e-05	9.08844e-06	5203	tags=62%, list=22%, signal=49%	CTLA4/CD40LG/IFNA16/IFNA13/IL10/IFNA6/HLA-DOB/HLA-C/CGA/IFNA5/HLA-F/HLA-A/HLA-DPA1/CD80/HLA-E/TPO/IFNA14/HLA-DMB/HLA-DOA/CD28/CD86/CD40/HLA-DRA/HLA-DPB1/HLA-DQB1/PRF1/IFNA7/HLA-DQA1/GZMB/HLA-DRB5/HLA-DRB1
REACTOME_CYTOCHROME_P450_ARRANGED_BY_SUBSTRATE_TYPE		63	-0.575742	-2.17589	5.32191e-07	1.53296e-05	1.06181e-05	4818	tags=49%, list=20%, signal=40%	CYP2W1/FDXR/CYP4F22/CYP27A1/ARNT2/CYP2C18/CYP4B1/CYP7A1/CYP11A1/TBXAS1/CYP21A2/CYP4F2/CYP2A13/CYP1B1/CYP4F8/CYP11B1/RXRA/CYP2F1/CYP4F12/CYP4A22/CYP27B1/CYP7B1/POMC/CYP11B2/CYP26C1/CYP4F3/NR1H4/CYP24A1/CYP8B1/CYP4A11/CYP26A1
BIOCARTA_BLYMPHOCYTE_PATHWAY		12	-0.859615	-2.21073	5.92946e-07	1.68855e-05	1.16958e-05	2548	tags=83%, list=11%, signal=75%	ITGAL/CD80/CR1/CD40/HLA-DRA/FCGR2B/ITGB2/HLA-DRB5/HLA-DRB1/CR2
REACTOME_RESPONSE_OF_EIF2AK4_GCN2_TO_AMINO_ACID_DEFICIENCY		101	-0.499946	-2.0244	6.17988e-07	1.74009e-05	1.20528e-05	5711	tags=54%, list=24%, signal=42%	RPL37A/RPL14/RPL31/RPS7/RPS26/RPL35/CEBPB/RPL38/RPS8/RPS11/RPS14/RPS3/RPS20/RPL27/RPLP1/RPL12/RPL37/RPL7A/RPL23A/RPLP2/RPL19/RPL35A/RPL39/RPL15/TRIB3/RPS6/RPS18/RPL10L/RPL10/RPS15/RPL27A/RPS25/RPL28/RPSA/RPL18A/RPL32/RPL10A/RPS27/RPL29/RPS28/RPL8/RPS5/RPL13/RPL18/RPS16/RPL3L/UBA52/RPS19/RPS2/RPS29/RPL41/RPLP0/RPS9/RPL36/RPL13A
WP_EICOSANOID_METABOLISM_VIA_LIPOOXYGENASES_LOX		28	-0.713922	-2.30366	6.75517e-07	1.87706e-05	1.30015e-05	1040	tags=46%, list=4%, signal=44%	CYP4F2/CYSLTR1/ALOX5/CYP4F12/TRPV1/CYP4A22/LTC4S/LTB4R/GGT5/ACOX2/HPGD/CYP4A11/DPEP1
KEGG_LEUKOCYTE_TRANSENDOTHELIAL_MIGRATION		113	-0.501225	-2.05648	6.81612e-07	1.87706e-05	1.30015e-05	4149	tags=39%, list=17%, signal=32%	CLDN15/BCAR1/CLDN6/CLDN5/MYL2/NCF2/CLDN7/CLDN9/RASSF5/PIK3CG/VCAM1/ACTN2/ITGAL/CLDN19/MMP2/ACTB/ITGAM/CLDN1/MAPK11/ITK/RAC2/PIK3R5/SIPA1/CLDN23/PRKCB/RAPGEF3/VAV1/CLDN3/CYBA/CYBB/NCF1/MYL5/ACTN3/CLDN14/CLDN16/CLDN10/CLDN4/MYL10/NCF4/RHOH/PRKCG/ITGB2/CLDN2/CLDN8
WP_CILIARY_LANDSCAPE		213	0.339903	1.8165	7.59835e-07	2.06972e-05	1.4336e-05	7582	tags=48%, list=31%, signal=33%	DYNLT3/CBS/NDUFA5/IFT81/MCM8/RAB21/CEP290/ACSL3/COPS2/IFT74/SMC4/EIF5B/CEP170P1/PSMD12/RB1/CLUAP1/EXOSC2/PSMC6/IFT80/MSH2/RAB2A/EXOC5/VAPB/SNRPB2/COX6C/UBE2H/IQCB1/TRAF3IP1/IFT88/DYNC2I1/MKLN1/HDAC2/RANBP9/EHBP1/RMND5A/RAB8A/EXOSC9/CNOT10/TTC26/EXOC6/EXOSC7/COPS4/RNGTT/DYNC1LI1/RALB/LZTFL1/PAFAH1B1/CALM1/RAB14/APC/BBS5/CEP97/MAPRE2/LCA5/DYNLT2B/BBS4/AFG3L2/BBIP1/WNK1/UQCC1/ARMC8/LRPPRC/CNOT6L/ARF…
REACTOME_PHASE_II_CONJUGATION_OF_COMPOUNDS		106	-0.49217	-2.01626	8.3214e-07	2.2423e-05	1.55314e-05	3253	tags=30%, list=13%, signal=26%	ABHD14B/AKR1A1/GSTA4/CHAC1/SULT2B1/ACSM5/NNMT/MGST2/GSTM4/UGT3A2/SULT4A1/COMT/GSTM5/MAT1A/UGT2B10/UGT1A5/UGT1A4/UGT1A6/GSTT2B/GGT5/UGT1A7/GSTA2/UGT3A1/MGST1/ACSM2A/UGT2A3/ACSM2B/GLYATL1/GSTA1/UGT1A9/GLYAT/UGT2B7
KEGG_RETINOL_METABOLISM		64	-0.568249	-2.14608	1.02066e-06	2.72103e-05	1.88473e-05	3333	tags=38%, list=14%, signal=32%	DHRS3/DGAT1/RDH8/ADH1B/DHRS9/LRAT/CYP2A13/ADH1C/UGT2B10/UGT1A5/CYP4A22/AWAT2/DGAT2/UGT1A4/UGT1A6/CYP26C1/RDH12/UGT1A7/ALDH1A2/CYP4A11/UGT2A3/CYP26A1/UGT1A9/UGT2B7
KEGG_RNA_DEGRADATION		55	0.530584	2.223	1.05232e-06	2.77592e-05	1.92275e-05	5320	tags=58%, list=22%, signal=45%	C1DP2/HSPA9/MPHOSPH6/DDX6/EXOSC2/CNOT7/PNPT1/PAPOLA/MTREX/XRN2/DIS3/XRN1/CNOT2/C1D/EXOSC8/HSPD1/EXOSC9/CNOT10/EXOSC3/LSM1/ZCCHC7/LSM5/EXOSC7/PARN/CNOT4/CNOT8/PAPOLG/CNOT6L/LSM8/CNOT1/PATL1/DCP1A
REACTOME_ANTI_INFLAMMATORY_RESPONSE_FAVOURING_LEISHMANIA_PARASITE_INFECTION		167	-0.448611	-1.94013	1.14945e-06	3.00055e-05	2.07834e-05	4377	tags=34%, list=18%, signal=28%	PRKAR1B/AVP/SRC/CRH/IL10/GNB3/PTGER4/PTH2R/FURIN/PTH2/CRHR2/ADCYAP1R1/CD3G/MC3R/ITPR3/MC5R/GPR45/HTR6/RHBDF2/ADRB1/CALCR/CGA/ADCY8/GNB2/GLP2R/VIPR2/GLP1R/HRH2/GPR39/SCT/PRKAR2B/GPBAR1/MC2R/RAMP1/GPR83/GPR176/GNAZ/CALCA/CALCB/FCGR2A/DPEP2/CYSLTR1/PTGIR/GIPR/PTGDR/IL6/ADM2/FCGR1A/POMC/AVPR2/PTH1R/CD163/GGT5/IGLC3/IGLC2/DPEP1
WP_MICROGLIA_PATHOGEN_PHAGOCYTOSIS_PATHWAY		39	-0.657291	-2.2704	1.16556e-06	3.01124e-05	2.08574e-05	2224	tags=49%, list=9%, signal=44%	NCF2/PIK3CG/ITGAM/RAC3/RAC2/VAV1/SIGLEC7/NCKAP1L/CYBA/CYBB/NCF1/FCGR1A/TYROBP/NCF4/C1QC/C1QB/ITGB2/TREM2/C1QA
REACTOME_CELL_SURFACE_INTERACTIONS_AT_THE_VASCULAR_WALL		138	-0.458877	-1.94292	1.1939e-06	3.05298e-05	2.11465e-05	6275	tags=50%, list=26%, signal=37%	FYN/PICK1/FN1/SLC7A6/SLC16A8/IGLL1/LCK/TEK/PSG1/TNFRSF10D/CAV1/ITGA3/PSG9/MMP1/PSG3/GAS6/CEACAM3/SLC7A5/CEACAM5/PSG7/GRB7/LYN/SRC/GPC1/PTPN6/PSG2/TGFB1/PROCR/MAG/PF4V1/INPP5D/JCHAIN/OLR1/CD177/CEACAM1/SPN/ITGAL/THBD/CEACAM8/ITGAM/HRAS/PSG5/ANGPT1/PROS1/JAML/SDC3/F2/COL1A2/CD74/ITGAX/CD2/SLC7A9/TNFRSF10A/SIRPA/SELP/GYPC/L1CAM/SLC7A8/CD48/COL1A1/SLC7A10/DOK2/FCAMR/PROC/ITGB2/SLC7A7/IGLC3/CD84/IGLC2
REACTOME_CELL_CYCLE_CHECKPOINTS		289	0.303931	1.69149	1.37552e-06	3.48187e-05	2.41173e-05	6989	tags=48%, list=29%, signal=35%	H4C11/ITGB3BP/MCM8/UBE2V2/ABRAXAS1/RAD17/RMI2/CCNA1/CENPK/KIF2A/CENPQ/H4C12/PSMD12/PSMA3/ORC6/CENPC/CENPH/PSMC6/BRIP1/AHCTF1/ORC4/MRE11/SKA2/KNL1/CENPE/ZW10/RFC3/PPP2R5E/CLIP1/RFC4/MDM2/TAOK1/NBN/TOPBP1/CHEK1/CENPS/MDC1/NDEL1/PSME4/BRCA1/UBE2E1/KNTC1/TP53BP1/SEM1/YWHAZ/PSMD14/DYNC1LI1/CKAP5/ANAPC1/RMI1/MIS12/CENPF/PSMA4/WRN/ORC3/PAFAH1B1/SEH1L/RAD1/CENPP/SPC25/NUP37/ORC2/DBF4/MAPRE1/YWHAE/RANBP2/…
REACTOME_GENERATION_OF_SECOND_MESSENGER_MOLECULES		31	-0.681275	-2.24267	1.57908e-06	3.95717e-05	2.74095e-05	3084	tags=52%, list=13%, signal=45%	ZAP70/CD3G/FYB1/LCP2/WAS/HLA-DPA1/ITK/CD3D/HLA-DRA/HLA-DPB1/CD4/HLA-DQB2/HLA-DQB1/HLA-DQA1/HLA-DRB5/HLA-DRB1
PID_INTEGRIN2_PATHWAY		27	-0.70451	-2.24631	1.69262e-06	4.19971e-05	2.90894e-05	5161	tags=74%, list=21%, signal=58%	CD40LG/ICAM1/FGG/ITGAD/VCAM1/ITGAL/ITGAM/ICAM3/FGA/CCN1/ITGAX/PLAU/C3/FCGR2A/ICAM2/PLAUR/PROC/SPON2/ITGB2/KNG1
REACTOME_CELL_JUNCTION_ORGANIZATION		89	-0.514528	-2.05387	1.78071e-06	4.37496e-05	3.03033e-05	4794	tags=45%, list=20%, signal=36%	LIMS2/CDH13/CDH17/ANG/CDH4/CDH15/CLDN15/SDK2/CLDN6/CLDN5/CLDN7/CLDN9/COL17A1/PARD6A/ITGB4/CDH24/CLDN19/CD151/LAMB3/ACTB/CLDN1/KRT5/CDH3/FBLIM1/CLDN23/CRB3/CDH10/CDH9/CDH11/CDH6/CLDN3/LAMC2/NECTIN4/CLDN14/CLDN16/CLDN10/CLDN4/CDH2/CLDN2/CLDN8
REACTOME_MITOTIC_SPINDLE_CHECKPOINT		111	0.417408	2.01041	2.21189e-06	5.38154e-05	3.72755e-05	7770	tags=66%, list=32%, signal=45%	ITGB3BP/CENPK/KIF2A/CENPQ/CENPC/CENPH/AHCTF1/SKA2/KNL1/CENPE/ZW10/PPP2R5E/CLIP1/TAOK1/CENPS/NDEL1/UBE2E1/KNTC1/DYNC1LI1/CKAP5/ANAPC1/MIS12/CENPF/PAFAH1B1/SEH1L/CENPP/SPC25/NUP37/MAPRE1/RANBP2/NUP107/PPP2CA/DYNC1LI2/CDC16/PMF1/CLASP2/NSL1/NUP160/ZWILCH/SGO2/CLASP1/CDC23/PPP1CC/XPO1/CDC27/ANAPC16/CDC26/ANAPC7/NUF2/ANAPC4/SPDL1/UBE2D1/KIF2C/CENPN/NUP133/NUP43/PPP2R5C/ANAPC5/DYNC1I2/ANAPC10/CDCA8/KIF…
REACTOME_LEISHMANIA_INFECTION		251	-0.396876	-1.78493	2.28614e-06	5.50873e-05	3.81564e-05	4878	tags=32%, list=20%, signal=26%	LYN/MYO9B/IL1A/DVL2/P2RX4/IL1B/PRKAR1B/NFKB2/AVP/SRC/CRH/CTSG/IL10/GNB3/PTGER4/GSDMD/DVL1/PTH2R/NOXA1/FURIN/PTH2/CRHR2/ADCYAP1R1/CD3G/MC3R/ITPR3/MC5R/GPR45/HTR6/ARPC4/RHBDF2/ADRB1/CALCR/CGA/ADCY8/GNB2/BAIAP2/CASP1/WAS/ACTB/GLP2R/C3AR1/VIPR2/GLP1R/HRH2/GPR39/BTK/SCT/PRKAR2B/GPBAR1/MC2R/RAMP1/VAV1/GPR83/GPR176/GNAZ/CALCA/CALCB/C3/NCKAP1L/FCGR2A/DPEP2/CYSLTR1/PYCARD/CYBA/PTGIR/GIPR/PTGDR/IL6/ADM2/FC…
KEGG_DRUG_METABOLISM_OTHER_ENZYMES		51	-0.588575	-2.13114	3.12329e-06	7.38394e-05	5.11451e-05	3105	tags=35%, list=13%, signal=31%	DPYD/CES2/TYMP/UPP1/TK1/UPB1/CYP2A13/UGT2B10/UGT1A5/UGT1A4/UGT1A6/XDH/UGT1A7/CES1/DPYS/UGT2A3/UGT1A9/UGT2B7
REACTOME_POST_TRANSLATIONAL_MODIFICATION_SYNTHESIS_OF_GPI_ANCHORED_PROTEINS		92	-0.501523	-2.00696	3.10388e-06	7.38394e-05	5.11451e-05	5992	tags=48%, list=25%, signal=36%	PIGO/PRSS21/THY1/PIGQ/RAET1L/CNTN4/LY6D/CEACAM5/CPM/DPM3/RTN4RL2/FCGR3B/TEX101/LSAMP/MELTF/ART4/OPCML/OTOA/DPM2/GP2/CD109/LYPD6B/LYPD8/GPAA1/NTM/ALPG/BST1/LY6G6C/IZUMO1R/NRN1/ALPI/NEGR1/CD52/NTNG1/FOLR2/PLAUR/VNN1/LY6H/NTNG2/MSLN/LYPD1/LY6E/ALPL/XPNPEP2
REACTOME_TRANSPORT_OF_MATURE_TRANSCRIPT_TO_CYTOPLASM		83	0.457177	2.07973	3.24237e-06	7.59381e-05	5.25988e-05	7456	tags=59%, list=31%, signal=41%	SRSF5/SLU7/SRSF1/THOC3/THOC7/CPSF2/MAGOH/UPF3B/MAGOHB/NUP54/FYTTD1/TPR/RBM8A/THOC2/THOC1/CPSF3/SEH1L/NUP155/WDR33/NUP37/SRSF7/RANBP2/NUP107/NCBP1/NUP58/CDC40/NUP160/NUP42/EIF4A3/SRRM1/EIF4E/NDC1/NCBP2/U2AF1/NUP133/SRSF4/NUP43/NUP50/NUP214/RAE1/SRSF11/NUP35/NUP205/NUP98/LUZP4/NUP153/CASC3/AAAS/SARNP
REACTOME_SUMOYLATION_OF_DNA_DAMAGE_RESPONSE_AND_REPAIR_PROTEINS		77	0.463446	2.0769	3.61951e-06	8.3986e-05	5.81732e-05	7416	tags=64%, list=31%, signal=44%	SUMO1/EID3/SMC3/STAG2/NUP54/TPR/RAD21/SMC5/MDC1/CETN2/STAG1/BRCA1/NSMCE2/WRN/SEH1L/NUP155/NUP37/SMC6/RANBP2/NUP107/RNF2/CBX8/NUP58/XPC/NUP160/NUP42/NSMCE4A/RNF168/NDC1/PIAS1/RPA1/CBX2/PIAS2/NUP133/NUP43/PARP1/NUP50/NUP214/SUMO2/RAE1/NUP35/NUP205/NUP98/NSMCE1/SMC1A/NUP153/BMI1/PCGF2/AAAS
WP_PPARALPHA_PATHWAY		26	-0.708513	-2.22848	3.89128e-06	8.9264e-05	6.1829e-05	2993	tags=50%, list=12%, signal=44%	CYP7A1/CDK4/APOA5/APOA1/KLK15/APOA2/RXRA/FABP1/PLTP/MYC/CYP8B1/CYP4A11/UGT1A9
REACTOME_CILIUM_ASSEMBLY		199	0.33447	1.75434	3.91821e-06	8.9264e-05	6.1829e-05	5930	tags=45%, list=25%, signal=34%	ARL6/IFT81/CEP290/KIF3A/IFT74/BBS12/CEP83/TRIP11/AKAP9/NEDD1/CEP76/HAUS1/CLUAP1/PCM1/IFT80/EXOC5/CEP70/TCP1/KIFAP3/NPHP1/DYNC2LI1/HAUS2/ARL13B/WDR35/SEPTIN2/CEP43/IQCB1/TCTN2/TRAF3IP1/IFT88/CEP57/CEP192/DYNC2I1/CEP63/CCP110/RAB8A/CETN2/DYNC2H1/SDCCAG8/TTC26/EXOC6/HSP90AA1/BBS10/PLK4/CNTRL/OFD1/CEP78/CDK5RAP2/TTC21B/CENPJ/RPGRIP1L/ARL3/CKAP5/CCT5/CEP162/LZTFL1/SCLT1/PAFAH1B1/ARF4/BBS5/CEP97/MAPRE1…
BIOCARTA_COMP_PATHWAY		19	-0.757615	-2.17298	4.03293e-06	9.03376e-05	6.25726e-05	3749	tags=74%, list=16%, signal=62%	MASP1/CFD/CFB/C6/C7/C3/C1S/C2/C1R/C1QC/C1QB/C4A/C1QA/C4B
REACTOME_G_ALPHA_Q_SIGNALLING_EVENTS		212	-0.408773	-1.80414	4.03743e-06	9.03376e-05	6.25726e-05	5704	tags=35%, list=24%, signal=27%	DGKB/GHRL/PLCB3/ADRA1D/NMUR1/GNRH1/KISS1/CHRM1/DAGLB/TACR2/MAPK3/HRH1/TAC1/EDN2/QRFPR/F2R/CCL23/PTGER1/ANXA1/DGKQ/AVP/XCR1/GPR68/GNB3/RPS6KA1/MCHR2/PRKCH/GPR132/F2RL3/GRM5/RGS2/ITPR3/NPFFR1/GNB2/GNA15/CCKAR/OXTR/GPR143/TRPC3/GPR65/HRAS/P2RY6/GPR39/PLCB2/P2RY2/CCK/EDNRA/BTK/RASGRP2/RGS1/DAGLA/F2/AGT/GNA14/NMB/EDN3/SAA1/CYSLTR1/RGS16/GRM1/ADRA1B/PTAFR/RGS19/GPRC6A/NPFFR2/PRKCQ/LPAR4/NTSR2/LTB4R/CAS…
REACTOME_RNA_POLYMERASE_II_TRANSCRIPTION_TERMINATION		67	0.485272	2.1199	4.21607e-06	9.34997e-05	6.47629e-05	6303	tags=51%, list=26%, signal=38%	LSM11/SRSF5/SLU7/SRSF1/THOC3/THOC7/SNRPF/CPSF2/MAGOH/UPF3B/MAGOHB/FYTTD1/PAPOLA/RBM8A/PABPN1/SNRPE/THOC2/THOC1/CSTF3/CPSF3/CSTF2T/CPSF6/WDR33/SRSF7/NCBP1/CDC40/EIF4A3/SRRM1/PCF11/CPSF7/NCBP2/U2AF1/SRSF4/CSTF2
REACTOME_ARACHIDONIC_ACID_METABOLISM		58	-0.568603	-2.11618	4.44917e-06	9.62927e-05	6.66974e-05	4709	tags=47%, list=19%, signal=38%	HPGDS/CYP4F22/GPX4/ALOX15/ALOX15B/CYP4B1/PTGES2/FAAH/ALOX5AP/PTGES/TBXAS1/CYP4F2/CYP1B1/CYP4F8/GPX1/AKR1C3/DPEP2/ALOX5/CYP4A22/ALOX12B/LTC4S/CYP4F3/GGT5/CYP8B1/HPGD/CYP4A11/DPEP1
WP_LUNG_FIBROSIS		63	-0.553099	-2.09032	4.41334e-06	9.62927e-05	6.66974e-05	2950	tags=41%, list=12%, signal=36%	SMAD7/PDGFA/CCL2/GREM1/MMP2/CSF3/IL13/SFTPA1/SFTPC/HGF/CCR2/CCN2/FGF1/CALCA/PLAU/TIMP1/TGFA/IL6/CCL5/SERPINA1/SPP1/HMOX1/CCL3/CXCL2/MT2A/CCL4
REACTOME_COLLAGEN_FORMATION		90	-0.502511	-2.00933	4.45728e-06	9.62927e-05	6.66974e-05	7283	tags=68%, list=30%, signal=48%	COL4A2/COL5A2/COL4A1/COL16A1/PLOD1/PLEC/PLOD3/P3H1/PCOLCE/COL27A1/COL11A1/COLGALT2/ADAMTS14/COL6A6/SERPINH1/COL18A1/PXDN/MMP9/COL4A5/TLL1/COL11A2/P4HA2/ADAMTS3/LOXL2/COL26A1/COL2A1/COL5A1/COL17A1/COL13A1/ITGB4/LOXL3/COL6A3/LOX/CTSB/COL23A1/LOXL4/COL4A6/P3H3/P4HA3/COLGALT1/CD151/LAMB3/COL6A2/MMP13/BMP1/COL15A1/MMP7/TLL2/COL7A1/COL1A2/LOXL1/COL20A1/COL3A1/ADAMTS2/CTSS/LAMC2/PCOLCE2/CTSV/COL1A1/COL2…
REACTOME_INTERFERON_ALPHA_BETA_SIGNALING		73	-0.533532	-2.07427	4.68292e-06	0.000100006	6.92695e-05	5297	tags=51%, list=22%, signal=40%	IFIT1/OAS3/IFNA16/IRF8/ISG20/HLA-H/IFNA13/MX1/ISG15/PTPN6/IFNA6/PSMB8/HLA-C/IFNB1/IRF5/IFNA5/SAMHD1/OAS2/HLA-F/HLA-A/IFI35/HLA-E/IFNA14/SOCS3/BST2/MX2/IFITM2/IFITM1/USP18/IRF4/IFITM3/IFI6/IRF7/IFI27/OAS1/SOCS1/IFNA7
KEGG_ANTIGEN_PROCESSING_AND_PRESENTATION		80	-0.522637	-2.05276	4.74889e-06	0.000100006	6.92695e-05	4595	tags=48%, list=19%, signal=39%	CD8A/CD8B/IFNA13/RFXANK/IFNA6/TAPBP/LGMN/HLA-DOB/HSPA1B/HLA-C/TAP2/LTA/CTSB/IFNA5/TAP1/HLA-F/HLA-A/HLA-DPA1/B2M/HLA-E/IFNA14/HLA-DMB/KIR3DL1/CD74/KLRC2/KLRC1/HLA-DOA/CTSS/KIR2DL3/HLA-DRA/HLA-DPB1/CD4/KIR3DL3/HLA-DQB1/IFNA7/HLA-DQA1/HLA-DRB5/HLA-DRB1
WP_NEUROINFLAMMATION_AND_GLUTAMATERGIC_SIGNALING		139	-0.449569	-1.90494	4.73328e-06	0.000100006	6.92695e-05	6677	tags=48%, list=28%, signal=35%	ADCY3/PLCB1/IL10RB/BCL2/GRIN2B/DISC1/NOS1/GRIK3/PPP1CA/SLC1A6/TRAF5/IL4R/PLCB3/SLC6A9/PRKACA/MAPK3/ARC/GRIA1/GRIA3/LRRC8C/TNFRSF1A/AKT1/IL1A/IFNGR2/IL1B/SLC38A5/IGF1/CFL1/NFKB2/IL10/LRRC8E/SLC17A6/CAMK2A/TGFB1/IL6R/GRM4/CAMKK2/GRM7/LRRC8A/GRM5/GRIN2C/LTA/SMAD7/GRM8/ADCY8/NSMF/CAMK4/GRIK1/IL13/PLCB2/GRIN2A/SLC1A1/SOCS3/PRKCB/IL1R2/CAMK2B/FOS/GRM1/GRIN2D/IL6/SLC7A10/SLC1A3/TNFRSF1B/SHMT1/IL10RA/PRK…
REACTOME_INTERFERON_SIGNALING		199	-0.412476	-1.81368	4.82682e-06	0.0001008	6.98195e-05	5180	tags=35%, list=21%, signal=27%	MAPK3/OAS3/IFNA16/NUP85/IRF8/ICAM1/ISG20/TRIM31/IFNGR2/HLA-H/IFNA13/MX1/ISG15/PML/PTPN6/IFNA6/CAMK2A/PSMB8/UBE2L6/HLA-C/IFNB1/VCAM1/SMAD7/UBB/NUP62/IRF5/TRIM35/IFNA5/SAMHD1/OAS2/HLA-F/HLA-A/IFI35/HLA-DPA1/B2M/HLA-E/UBA52/IFNA14/SOCS3/BST2/CAMK2B/MX2/GBP3/IFITM2/IFITM1/USP18/IRF4/IFITM3/IFI6/PTAFR/IRF7/TRIM14/IFI27/TRIM29/HLA-DRA/HLA-DPB1/TRIM10/NCAM1/FCGR1A/HLA-DQB2/OAS1/HLA-DQB1/SOCS1/TRIM6/MT2A…
KEGG_INTESTINAL_IMMUNE_NETWORK_FOR_IGA_PRODUCTION		45	-0.613069	-2.17117	4.94973e-06	0.000102513	7.10057e-05	4164	tags=49%, list=17%, signal=41%	IL10/TGFB1/IL15RA/HLA-DOB/TNFSF13B/HLA-DPA1/CD80/HLA-DMB/HLA-DOA/CCL28/CD28/CD86/CD40/HLA-DRA/IL6/HLA-DPB1/TNFSF13/HLA-DQB1/HLA-DQA1/PIGR/HLA-DRB5/HLA-DRB1
REACTOME_CHONDROITIN_SULFATE_DERMATAN_SULFATE_METABOLISM		50	-0.588504	-2.12683	5.20689e-06	0.000106955	7.40825e-05	6856	tags=68%, list=28%, signal=49%	CHST11/B3GAT2/HYAL1/CHSY3/CHST13/XYLT2/CHPF2/CHST14/IDUA/B3GAT1/BGN/HSPG2/GPC6/NCAN/CSGALNACT1/GPC1/ARSB/IDS/B3GAT3/CHST12/CHST9/B3GALT6/HYAL3/CHST7/GPC2/VCAN/B4GALT7/BCAN/AGRN/CHST15/XYLT1/SDC3/CHPF/DCN
WP_FOLATE_METABOLISM		67	-0.538948	-2.0591	5.62698e-06	0.000113719	7.87681e-05	4612	tags=43%, list=19%, signal=35%	SOD3/IL1B/FLAD1/NFKB2/GPX4/FGG/MPO/CRP/SCARB1/CSF1/CCL2/APOA1/IZUMO1R/MAT1A/FGA/F2/HBB/SAA1/GPX1/FOLR3/GPX3/IL6/FOLR2/SLC19A1/SERPINE1/SHMT1/FOLR1/ALB/PLG
KEGG_VIRAL_MYOCARDITIS		68	-0.539317	-2.05842	5.62698e-06	0.000113719	7.87681e-05	2548	tags=35%, list=11%, signal=32%	ITGAL/MYH4/ACTB/HLA-F/HLA-A/RAC3/HLA-DPA1/CD80/RAC2/HLA-E/HLA-DMB/MYH6/HLA-DOA/CD28/CD86/CD40/HLA-DRA/HLA-DPB1/HLA-DQB1/PRF1/HLA-DQA1/ITGB2/HLA-DRB5/HLA-DRB1
KEGG_CHEMOKINE_SIGNALING_PATHWAY		183	-0.411276	-1.7942	6.08645e-06	0.000122021	8.45183e-05	6947	tags=45%, list=29%, signal=33%	GRK1/GNAI1/ADCY2/ARRB2/ADCY4/ADCY3/PLCB1/CXCR2/ADCY5/CCL25/PIK3CD/GNG2/HCK/ELMO1/CXCL9/CCL16/PLCB3/CCL7/SHC2/TIAM2/PTK2B/PRKACA/MAPK3/LYN/CXCR4/AKT1/CCL23/XCR1/GRK6/BCAR1/GNB3/CXCL5/CSK/PF4V1/PREX1/PIK3CG/CCL8/ARRB1/CCR4/CCL2/ADCY8/GNB2/FOXO3/NFKBIA/WAS/IKBKG/HRAS/CXCL16/CX3CL1/PLCB2/ITK/RAC2/CCL24/PIK3R5/CCL21/CCR5/CCL26/CXCR3/CCR8/RASGRP2/CCR2/CXCL14/PRKCB/DOCK2/VAV1/CXCL10/CCR1/CCL28/CXCL6/CXC…
KEGG_ASTHMA		28	-0.685722	-2.21266	6.20218e-06	0.000123354	8.54419e-05	2512	tags=50%, list=10%, signal=45%	RNASE3/EPX/HLA-DPA1/IL13/HLA-DMB/HLA-DOA/CD40/HLA-DRA/HLA-DPB1/HLA-DQB1/HLA-DQA1/FCER1A/HLA-DRB5/HLA-DRB1
WP_VITAMIN_B12_METABOLISM		49	-0.586875	-2.11754	6.70745e-06	0.000132353	9.16749e-05	4932	tags=47%, list=20%, signal=37%	ICAM1/CBLIF/APOE/SOD3/IL1B/NFKB2/MPO/CRP/SCARB1/CCL2/APOA1/MAT1A/F2/HBB/SAA1/TCN2/IL6/CCL5/SERPINE1/ALB/CUBN/PLG/LRP2
REACTOME_VISUAL_PHOTOTRANSDUCTION		96	-0.485129	-1.96327	6.94596e-06	0.000135989	9.41932e-05	5727	tags=50%, list=24%, signal=38%	CLPS/AKR1B10/BCO1/GUCA1B/LRP8/RBP1/HSPG2/GPC6/APOE/OPN1MW/PDE6B/LRP1/GUCY2F/GPC1/AKR1C1/DHRS3/RCVRN/RDH8/ABCA4/APOM/HSD17B6/RBP3/GPC2/MYO7A/LRP10/AGRN/DHRS9/LRAT/APOA1/PLB1/RGS9/APOA2/SDC3/TTR/GUCA1C/FNTB/AKR1C3/STRA6/RLBP1/OPN1LW/PRKCQ/PDE6G/PNLIP/CNGB1/AWAT2/RDH12/RBP4/LRP2
BIOCARTA_MHC_PATHWAY		12	-0.825127	-2.12203	7.09571e-06	0.000137844	9.5478e-05	3827	tags=83%, list=16%, signal=70%	PSMB8/PSMB9/TAP2/TAP1/HLA-A/B2M/CD74/HLA-DRA/HLA-DRB5/HLA-DRB1
WP_HEMATOPOIETIC_STEM_CELL_DIFFERENTIATION		54	-0.557755	-2.04613	7.54445e-06	0.000145434	0.000100735	4853	tags=52%, list=20%, signal=42%	CXCR4/KCNH2/IL1A/IKZF1/NOTCH1/IL1B/FLI1/NFE2/CSF1/ZNF835/RUNX1/IRF5/PIM1/CSF3/EPO/NFATC2/TPO/VAV1/TNXB/FOS/LYL1/NCKAP1L/GATA1/TRIM29/IL6/SPI1/FOSB/RHOH
KEGG_TOLL_LIKE_RECEPTOR_SIGNALING_PATHWAY		100	-0.475383	-1.93026	7.84758e-06	0.000150122	0.000103983	5180	tags=42%, list=21%, signal=33%	MAPK3/IFNA16/TIRAP/AKT1/IL1B/IFNA13/IFNA6/TAB1/IRAK1/IFNB1/PIK3CG/TLR2/TOLLIP/FADD/IRF5/IFNA5/MAP2K2/NFKBIA/IKBKG/TLR8/MAPK11/CD80/PIK3R5/CTSK/IFNA14/CXCL10/MAP2K3/FOS/TLR5/MYD88/IRF7/CD86/TLR7/CD40/IL6/CCL5/SPP1/CCL3/LY96/CD14/CCL4/IFNA7
WP_DNA_REPAIR_PATHWAYS_FULL_NETWORK		119	0.386205	1.87636	8.47879e-06	0.000160969	0.000111495	7399	tags=54%, list=31%, signal=38%	XPA/CUL4B/RAD23B/RAD51C/PMS2/BRIP1/MSH2/ERCC8/MRE11/WDR48/LIG4/RFC3/GTF2H2/RFC4/CUL4A/POLK/USP1/NBN/CHEK1/CENPS/RAP1A/POLI/MBD4/CETN2/BRCA1/CDK7/POLB/RFC1/WRN/POLE3/FANCL/GTF2H2C/PALB2/XPC/XRCC5/ATM/XRCC1/DDB1/PRKDC/REV3L/MSH6/MNAT1/FANCM/RPA3/RPA1/PARP2/FANCI/PARP1/RFC5/ATR/PCNA/MSH3/FANCB/MLH1/GTF2H1/FAN1/TERF2/POLH/XRCC6/RPA2/FANCC/FEN1/BRCA2/HMGB1
REACTOME_METABOLISM_OF_CARBOHYDRATES		288	-0.371946	-1.69241	9.03012e-06	0.000170146	0.000117853	6750	tags=41%, list=28%, signal=30%	GALNS/GNPDA1/B3GAT2/HYAL1/DCXR/GYG2/OMD/FMOD/B4GALT1/CHSY3/CHST13/HS3ST3B1/ALDOB/PRELP/SLC35B2/GUSB/PGAM1/FUT2/SORD/B4GALT3/TALDO1/XYLT2/G6PD/G6PC3/CHPF2/SLC25A1/PHKG2/CHST14/IDUA/MDH2/ENO3/GAPDH/B3GAT1/B4GAT1/LALBA/FUT10/PRKACA/PHKG1/BGN/NUP85/HSPG2/PC/HAS2/PPP2R1A/PPP2R5D/GPC6/CHST1/NCAN/SLC26A1/CSGALNACT1/B4GALT2/GPC1/ARSB/B3GALT1/MAN2B1/LYVE1/ST3GAL4/GPI/IDS/FBP2/B3GAT3/GLYCTK/NAGLU/CHST12/PY…
REACTOME_TRANSCRIPTIONAL_REGULATION_OF_GRANULOPOIESIS		86	-0.501749	-1.98671	9.12147e-06	0.000170585	0.000118156	4466	tags=42%, list=18%, signal=34%	H4C8/FLI1/PML/H3C12/H2AC6/IL6R/H4C4/H2BC14/H2BC17/H2AC4/H3C6/RUNX1/H2BC8/H2BC5/H2BC7/H2AJ/CDK4/H3C2/CSF3R/E2F1/H2BC12/H2BC1/H2BC11/H2AC8/RXRA/H2BC10/H4C13/H4C9/H3C13/H3C8/MYC/H3C1/H2BC9/SPI1/H3C7/H4C6
WP_2Q37_COPY_NUMBER_VARIATION_SYNDROME		134	-0.450689	-1.89923	9.82625e-06	0.000182404	0.000126343	6579	tags=46%, list=27%, signal=33%	SNED1/ASB1/THAP4/TP53/DISC1/STK25/NEDD8/TWIST2/ANO7/GPR35/UGT1A1/MLPH/CAPN10/IRF8/PASK/CXCR4/RAB17/UGT1A10/RRAGC/TRPM8/IL1B/RNPEPL1/OR6B2/MAB21L4/GPC1/CENPA/SEPTIN12/ASB18/COPS9/MROH2A/RPS6/RTP5/DTYMK/PDGFA/COL6A3/AQP12B/ARF5/KIF1A/NFKBIA/D2HGDH/BOK/MYOD1/NEU4/GAL3ST2/EEF1A1/RAMP1/ESPNL/IQCA1/CYTH4/CALCA/PDCD1/MAP1LC3A/DNAJB3/ACKR3/UGT1A4/UGT1A6/ARL4C/AGXT/UGT1A7/KLHL30/UGT1A9
REACTOME_CREATION_OF_C4_AND_C2_ACTIVATORS		18	-0.747735	-2.12635	1.00025e-05	0.00018431	0.000127663	3875	tags=67%, list=16%, signal=56%	CRP/MASP1/COLEC11/FCN2/FCN1/C1S/C1R/C1QC/C1QB/IGLC3/C1QA/IGLC2
WP_PREGNANE_X_RECEPTOR_PATHWAY		32	-0.64666	-2.14251	1.09423e-05	0.000200156	0.000138639	1187	tags=31%, list=5%, signal=30%	RXRA/NR1I2/CYP4F12/SRPX2/UGT1A4/UGT1A6/ABCC2/ABCB1/GSTA2/UGT1A9
KEGG_STARCH_AND_SUCROSE_METABOLISM		52	-0.570437	-2.08034	1.13633e-05	0.000206351	0.00014293	3876	tags=37%, list=16%, signal=31%	GPI/ENPP1/PYGM/GAA/PYGL/HK3/UGT2B10/ENPP3/UGT1A5/UGT1A4/UGT1A6/TREH/MGAM/UGT1A7/GBA3/G6PC1/UGT2A3/UGT1A9/UGT2B7
WP_INTERACTIONS_OF_NATURAL_KILLER_CELLS_IN_PANCREATIC_CANCER		27	-0.674369	-2.15021	1.25027e-05	0.000224018	0.000155167	2960	tags=41%, list=12%, signal=36%	MICA/NCR1/CCL2/CD96/CD226/CCL5/MYC/PRF1/CCL3/CCL4/GZMB
REACTOME_SYNTHESIS_OF_LEUKOTRIENES_LT_AND_EOXINS_EX		20	-0.730479	-2.12981	1.2515e-05	0.000224018	0.000155167	4568	tags=70%, list=19%, signal=57%	CYP4F22/ALOX15/CYP4B1/ALOX5AP/CYP4F2/CYP4F8/DPEP2/ALOX5/CYP4A22/LTC4S/CYP4F3/GGT5/CYP4A11/DPEP1
REACTOME_CYTOSOLIC_TRNA_AMINOACYLATION		24	0.676451	2.34865	1.36601e-05	0.000242781	0.000168163	5364	tags=75%, list=22%, signal=58%	TARS1/LARS1/KARS1/GARS1/FARSB/DARS1/EPRS1/EEF1E1/PPA1/WARS1/NARS1/RARS1/SARS1/IARS1/AIMP1/YARS1/AARS1/HARS1
REACTOME_DISEASES_OF_GLYCOSYLATION		143	-0.442225	-1.88271	1.41592e-05	0.00024988	0.00017308	6567	tags=52%, list=27%, signal=38%	OMD/NOTCH3/FMOD/B4GALT1/DAG1/ADAMTS9/SSPOP/PRELP/MUC17/MPDU1/ADAMTS14/ADAMTSL3/CHST14/B4GAT1/NOTCH4/MUC12/MUC13/SEMA5B/ADAMTS19/BGN/MUC4/HSPG2/MPI/GPC6/ADAMTS8/NCAN/DPM3/MOGS/NOTCH1/ALG12/ADAMTS3/MUC6/GALNT3/GPC1/ALG1/ADAMTSL4/POMGNT1/ALG3/ADAMTS15/THSD4/B3GAT3/NOTCH2/GALE/DPM2/CFP/B3GALT6/MUC16/SBSPON/MUC20/LARGE1/ADAMTS7/GPC2/VCAN/B4GALT7/BCAN/SEMA5A/ADAMTSL5/CTSA/AGRN/GALT/THBS1/SDC3/ADAMTS16/…
REACTOME_HEME_DEGRADATION		15	-0.775467	-2.12033	1.46694e-05	0.000257073	0.000178062	955	tags=47%, list=4%, signal=45%	FABP1/UGT1A4/HMOX1/SLCO2B1/ABCC2/ALB/GSTA1
REACTOME_ANCHORING_OF_THE_BASAL_BODY_TO_THE_PLASMA_MEMBRANE		96	0.410085	1.90714	1.48371e-05	0.000258207	0.000178848	4938	tags=44%, list=20%, signal=35%	CEP290/CEP83/AKAP9/NEDD1/CEP76/HAUS1/PCM1/CEP70/NPHP1/HAUS2/SEPTIN2/CEP43/IQCB1/TCTN2/CEP57/CEP192/CEP63/CCP110/RAB8A/CETN2/SDCCAG8/HSP90AA1/PLK4/CNTRL/OFD1/CEP78/CDK5RAP2/CENPJ/RPGRIP1L/CKAP5/CEP162/SCLT1/PAFAH1B1/CEP97/MAPRE1/YWHAE/TTBK2/CEP135/HAUS3/CLASP1/AHI1/HAUS6
REACTOME_AFLATOXIN_ACTIVATION_AND_DETOXIFICATION		18	-0.741647	-2.10903	1.52701e-05	0.000262102	0.000181546	2385	tags=50%, list=10%, signal=45%	MGST2/CYP2A13/AKR7A2/AKR7A3/DPEP2/GGT5/ACY3/MGST1/DPEP1
REACTOME_TRANSMISSION_ACROSS_CHEMICAL_SYNAPSES		269	-0.375244	-1.69591	1.5219e-05	0.000262102	0.000181546	6936	tags=45%, list=29%, signal=32%	GNAI1/GRIK2/ADCY2/SNAP25/DNAJC5/SYN1/TUBA1C/ADCY4/CACNA1A/ADCY3/PICK1/PLCB1/ADCY5/TUBA1B/GRIN2B/GLRA2/CHRNB3/GNG2/TUBA1A/GRIK3/CACNB1/GABBR1/SLC1A6/GABRA5/PLCB3/AKAP5/SYN3/GNAL/PRKAG3/SLC6A3/GABRR3/PRKACA/MAPK3/CACNG3/GRIA1/GRIA3/PPFIA3/GABRA6/CHRNA4/GABRA2/TSPOAP1/TUBB6/CACNA2D2/HTR3D/BCHE/AP2A1/PPFIA4/PRKAR1B/GABRR2/CAMK1/SRC/STX1A/SYT1/SLC1A7/GNB3/TUBA4B/CAMK2A/RPS6KA1/CHRNA9/KCNJ6/NAAA/AP2S1/…
WP_OXIDATIVE_DAMAGE_RESPONSE		40	-0.611377	-2.11629	1.56665e-05	0.000263492	0.000182509	2114	tags=32%, list=9%, signal=30%	C3AR1/BAK1/CDKN1C/C1S/C5AR1/C2/TNFRSF1B/C1R/C1QC/C1QB/CR2/C1QA/C4B
REACTOME_SRP_DEPENDENT_COTRANSLATIONAL_PROTEIN_TARGETING_TO_MEMBRANE		112	-0.465365	-1.90591	1.56397e-05	0.000263492	0.000182509	5711	tags=49%, list=24%, signal=38%	RPL37A/RPL14/RPL31/RPS7/RPS26/RPL35/RPL38/RPS8/RPS11/RPS14/RPS3/RPS20/RPL27/RPLP1/RPL12/RPL37/RPL7A/RPL23A/SSR2/RPLP2/RPL19/RPL35A/RPL39/RPL15/SSR4/RPS6/RPS18/RPL10L/RPL10/RPS15/RPL27A/RPS25/RPL28/RPSA/RPL18A/RPL32/RPL10A/RPS27/RPL29/RPS28/RPL8/RPS5/RPL13/RPL18/RPS16/RPL3L/UBA52/RPS19/RPS2/RPS29/RPL41/RPLP0/RPS9/RPL36/RPL13A
WP_EPITHELIAL_TO_MESENCHYMAL_TRANSITION_IN_COLORECTAL_CANCER		159	-0.423202	-1.82776	1.55906e-05	0.000263492	0.000182509	5831	tags=43%, list=24%, signal=33%	TWIST2/ID2/FOXQ1/MMP9/PKD1/WNT3/COL4A5/NOTCH4/FZD8/MAPK3/SPARC/TWIST1/ZEB2/AKT1/NOTCH1/NRP2/JAG2/CLDN15/ID1/TGFB1/LRP5/CLDN6/CLDN5/FOXM1/FZD4/NOTCH2/DLK1/CLDN7/CLDN9/GDF15/MMP15/WNT2B/CLDN24/COL4A6/CLDN19/MMP2/MAP2K2/HRAS/WNT9A/FZD1/CLDN1/SNAI2/MAPK11/FZD5/CLDN23/FZD10/WNT2/CRB3/CTDSP1/WNT5B/MAP2K3/PKP1/CLDN3/VTN/WNT4/PROX1/WNT7A/FZD2/FZD9/CLDN14/CLDN16/CLDN10/CLDN4/TMPRSS4/EIF5A2/CDH2/CLDN2/CLDN8
WP_HAIR_FOLLICLE_DEVELOPMENT_CYTODIFFERENTIATION_PART_3_OF_3		86	-0.494095	-1.9564	1.67075e-05	0.000279126	0.000193337	5879	tags=45%, list=24%, signal=34%	HR/FOXQ1/GJB6/GSDMA/PROM1/SOX9/FOXE1/FOXN1/NOTCH1/TCF3/IGF1/KLK14/BMP4/DKK3/DLX3/KRTAP15-1/NOTCH2/ZBTB16/GATA3/SOX2/SOSTDC1/RUNX3/FZD1/S100A4/CCN2/BCL11B/FOS/KLK6/TP63/KLK7/PHLDA1/MSX2/KLK5/FOSB/GLI2/KLK4/BMP6/KRT19/SFRP1
REACTOME_PLASMA_LIPOPROTEIN_ASSEMBLY_REMODELING_AND_CLEARANCE		73	-0.520864	-2.02502	1.6905e-05	0.000280557	0.000194328	5514	tags=48%, list=23%, signal=37%	PCSK9/PRKACA/SOAT2/ZDHHC8/APOE/AP2A1/A2M/LMF2/FGF21/LDLRAP1/AP2S1/LCAT/SCARB1/LSR/NPC2/FURIN/NR1H2/LMF1/UBB/LPA/MTTP/AMN/APOA5/PCSK5/ANGPTL8/APOA1/BMP1/UBA52/APOA2/APOBR/PCSK6/PLTP/CES3/ALB/CUBN
WP_ZINC_HOMEOSTASIS		35	-0.632115	-2.13096	1.70279e-05	0.000280737	0.000194453	3587	tags=49%, list=15%, signal=41%	SLC39A4/SLC30A3/MT1A/SLC39A13/SLC39A3/SLC30A2/SLC30A10/MT3/SLC39A8/SLC30A8/MT1E/MT1F/MT1M/MT2A/SLC39A5/MT1H/MT1G
WP_COMPLEMENT_ACTIVATION		22	-0.707714	-2.12974	1.75981e-05	0.000288241	0.000199651	3749	tags=68%, list=16%, signal=58%	MASP1/CFD/CFP/CFB/C6/C7/C3/C1S/C2/C1R/C1QC/C1QB/C4A/C1QA/C4B
BIOCARTA_NUCLEARRS_PATHWAY		34	-0.63968	-2.14473	1.8632e-05	0.000302987	0.000209865	1452	tags=32%, list=6%, signal=30%	NR0B2/NR1I2/CYP4A22/CYP27B1/ABCC2/NR1H4/ABCB1/CYP24A1/CYP8B1/CYP4A11/CYP26A1
WP_LEUKOTRIENE_METABOLIC_PATHWAY		12	-0.807766	-2.07739	1.87402e-05	0.000302987	0.000209865	1048	tags=67%, list=4%, signal=64%	ALOX5AP/DPEP2/ALOX5/DECR2/LTC4S/CYP4F3/GGT5/DPEP1
KEGG_METABOLISM_OF_XENOBIOTICS_BY_CYTOCHROME_P450		69	-0.52691	-2.02827	2.05212e-05	0.000329655	0.000228337	2935	tags=33%, list=12%, signal=29%	GSTA4/ADH1B/MGST2/GSTM4/GSTM5/ADH1C/UGT2B10/CYP1B1/AKR1C3/CYP2F1/ALDH3B2/ALDH3A1/UGT1A5/UGT1A4/UGT1A6/ALDH3B1/UGT1A7/GSTA2/MGST1/UGT2A3/GSTA1/UGT1A9/UGT2B7
REACTOME_TIGHT_JUNCTION_INTERACTIONS		28	-0.663411	-2.14067	2.09132e-05	0.000333812	0.000231216	4149	tags=61%, list=17%, signal=50%	CLDN15/CLDN6/CLDN5/CLDN7/CLDN9/PARD6A/CLDN19/CLDN1/CLDN23/CRB3/CLDN3/CLDN14/CLDN16/CLDN10/CLDN4/CLDN2/CLDN8
REACTOME_REGULATION_OF_TP53_ACTIVITY_THROUGH_PHOSPHORYLATION		92	0.412341	1.90952	2.18602e-05	0.000346719	0.000240156	7007	tags=52%, list=29%, signal=37%	TAF7L/RAD17/RMI2/CCNA1/TAF13/TAF15/BRIP1/MRE11/RFC3/RFC4/MDM2/NBN/TOPBP1/SUPT16H/CHEK1/TAF1L/TAF2/BRCA1/TAF3/PRKAA1/TBP/RMI1/WRN/TAF7/RAD1/TAF1/PRKAA2/CSNK2A1/MDM4/ATM/TAF9B/BARD1/CSNK2A2/CDK5R1/TAF10/RPA3/RPA1/RBBP8/RFC5/ATR/PRKAB2/TAF4/HIPK1/AURKA/RAD9B/HIPK2/RPA2/MAPKAPK5
WP_HAIR_FOLLICLE_DEVELOPMENT_ORGANOGENESIS_PART_2_OF_3		32	-0.632645	-2.09608	2.28148e-05	0.000359584	0.000249067	5777	tags=62%, list=24%, signal=48%	GLI1/INHBA/GJB6/CCND2/SHH/EDA/BMP4/LRP5/PDGFRA/PDGFA/FZD1/FGF1/TP63/FGFR2/SMO/MYC/NCAM1/GLI2/EDAR/FOXI3
REACTOME_VOLTAGE_GATED_POTASSIUM_CHANNELS		43	-0.602356	-2.11877	2.35917e-05	0.000369505	0.000255939	4713	tags=56%, list=19%, signal=45%	KCNH2/KCNC3/KCNH6/KCNF1/KCNQ2/KCNH7/KCNA4/KCNQ3/KCNC2/KCNB2/KCNH1/KCNA7/KCNAB3/KCNA6/KCNA5/KCND1/KCNG1/KCNC1/KCNAB2/KCNA3/KCNS1/KCNH3/KCNG2/KCNG4
REACTOME_HOMOLOGOUS_DNA_PAIRING_AND_STRAND_EXCHANGE		43	0.546945	2.16602	2.45848e-05	0.000382668	0.000265056	6922	tags=60%, list=29%, signal=43%	RAD17/RMI2/RAD51C/BRIP1/MRE11/RFC3/RFC4/NBN/TOPBP1/CHEK1/BRCA1/SEM1/RMI1/WRN/RAD1/RAD51AP1/PALB2/ATM/BARD1/RPA3/RPA1/RBBP8/RFC5/ATR/RAD9B/RPA2
KEGG_GLYCINE_SERINE_AND_THREONINE_METABOLISM		31	-0.641597	-2.11205	2.53558e-05	0.000392232	0.000271681	1925	tags=35%, list=8%, signal=33%	MAOB/AOC2/BHMT/GLDC/SHMT1/GAMT/AGXT/PIPOX/DAO/AGXT2/GATM
WP_TOLLLIKE_RECEPTOR_SIGNALING_PATHWAY		101	-0.463164	-1.87546	2.55561e-05	0.000392906	0.000272147	5180	tags=41%, list=21%, signal=32%	MAPK3/IFNA16/TIRAP/AKT1/IL1B/IFNA13/IFNA6/TAB1/IRAK1/IFNB1/PIK3CG/TLR2/TOLLIP/FADD/IRF5/IFNA5/MAP2K2/NFKBIA/IKBKG/TLR8/MAPK11/CD80/PIK3R5/IFNA14/CXCL10/MAP2K3/FOS/TLR5/MYD88/IRF7/CD86/TLR7/CD40/IL6/CCL5/SPP1/CCL3/LY96/CD14/CCL4/IFNA7
REACTOME_TRNA_PROCESSING		108	0.38705	1.83601	2.95312e-05	0.000451252	0.000312561	7416	tags=55%, list=31%, signal=38%	TYW5/FAM98B/RPP14/XPOT/NUP54/ALKBH8/TPR/TRMT10A/TRMT6/TRMT13/ZBTB8OS/TYW3/NSUN6/TRNT1/PUS7/DDX1/EPRS1/TRMT61B/RPP30/RTRAF/PUS3/TSEN2/TPRKB/SEH1L/NUP155/NUP37/RANBP2/TRMT10C/TRMT11/NUP107/NUP58/NSUN2/NUP160/C2orf49/NUP42/QTRT2/TRIT1/NDC1/TYW1/MTO1/NUP133/NUP43/NUP50/NUP214/CSTF2/TRMT5/RAE1/OSGEP/TSEN15/ADAT1/NUP35/NUP205/NUP98/TRDMT1/WDR4/POP4/NUP153/THADA/AAAS
REACTOME_PD_1_SIGNALING		21	-0.709143	-2.09955	3.22869e-05	0.000490369	0.000339656	4204	tags=67%, list=17%, signal=55%	PTPN6/CSK/CD3G/HLA-DPA1/PDCD1/CD3D/HLA-DRA/HLA-DPB1/CD4/HLA-DQB2/HLA-DQB1/HLA-DQA1/HLA-DRB5/HLA-DRB1
REACTOME_SELENOAMINO_ACID_METABOLISM		117	-0.447177	-1.84443	3.2548e-05	0.000491357	0.00034034	5711	tags=48%, list=24%, signal=37%	RPL37A/RPL14/RPL31/RPS7/RPS26/RPL35/RPL38/RPS8/RPS11/RPS14/RPS3/RPS20/RPL27/RPLP1/RPL12/RPL37/RPL7A/RPL23A/RPLP2/RPL19/RPL35A/RPL39/RPL15/RPS6/RPS18/RPL10L/RPL10/RPS15/RPL27A/RPS25/RPL28/RPSA/RPL18A/RPL32/RPL10A/RPS27/RPL29/NNMT/RPS28/RPL8/INMT/RPS5/RPL13/RPL18/RPS16/RPL3L/UBA52/RPS19/MAT1A/RPS2/RPS29/RPL41/RPLP0/RPS9/RPL36/RPL13A
WP_SELENIUM_MICRONUTRIENT_NETWORK		83	-0.497259	-1.9614	3.3855e-05	0.000507168	0.000351292	4612	tags=37%, list=19%, signal=30%	SOD3/IL1B/FLAD1/NFKB2/GPX4/FGG/MPO/ALOX15B/CRP/SCARB1/MSRB1/ALOX5AP/CCL2/DIO2/SELENOW/SELENOM/APOA1/FGA/KMO/F2/HBB/SAA1/GPX1/ALOX5/GPX3/IL6/SERPINE1/XDH/DIO1/ALB/PLG
KEGG_CALCIUM_SIGNALING_PATHWAY		174	-0.407086	-1.76814	3.40001e-05	0.000507168	0.000351292	7758	tags=54%, list=32%, signal=37%	GRIN1/CACNA1G/ATP2A1/RYR3/PRKX/PDGFRB/CALML6/CD38/ERBB2/GRPR/CHRM5/SPHK2/ADCY2/ADRA1A/ADCY4/CACNA1A/ADCY3/PTGER3/PLCB1/CALML5/ITPKB/SLC8A3/PPP3R2/ADRB2/NOS1/HTR7/TACR3/SLC25A5/GNA11/LHCGR/PHKG2/CACNA1C/PLCB3/ADRA1D/GNAL/PTK2B/CHRM1/TACR2/PRKACA/HRH1/PHKG1/MYLK3/P2RX4/F2R/PTGER1/NOS3/CACNA1H/CAMK2A/PLCE1/ITPKA/GRM5/PDGFRA/PLCZ1/GRIN2C/ITPR3/HTR6/RYR1/SLC8A1/ADRB1/ADCY8/CHRNA7/HTR5A/GNA15/CAMK4/CCK…
REACTOME_DISEASES_OF_DNA_REPAIR		50	0.506748	2.09653	3.51281e-05	0.000520894	0.000360799	6922	tags=60%, list=29%, signal=43%	RAD17/RMI2/RAD51C/PMS2/BRIP1/MSH2/MRE11/RFC3/RFC4/NBN/TOPBP1/BRCA1/SEM1/RMI1/WRN/RAD1/RAD51AP1/PALB2/ATM/BARD1/MSH6/RPA3/RPA1/RBBP8/RFC5/ATR/MSH3/MLH1/RAD9B/RPA2
REACTOME_TNFS_BIND_THEIR_PHYSIOLOGICAL_RECEPTORS		28	-0.655684	-2.11574	3.66495e-05	0.000535251	0.000370743	4829	tags=61%, list=20%, signal=49%	TNFSF9/TNFRSF1A/EDA/TNFRSF18/TNFSF14/LTA/TNFSF13B/TNFRSF14/TNFRSF4/TNFSF15/TNFRSF11B/TNFRSF8/TNFSF13/TNFSF8/TNFRSF1B/TNFRSF25/EDAR
WP_INFLAMMATORY_RESPONSE_PATHWAY		30	-0.63908	-2.10116	3.67371e-05	0.000535251	0.000370743	1879	tags=43%, list=8%, signal=40%	CD80/THBS1/COL1A2/IL2RA/CD28/COL3A1/VTN/CD86/LAMC2/IL2RB/CD40/COL1A1/TNFRSF1B
WP_TCELL_ACTIVATION_SARSCOV2		87	-0.483164	-1.91827	3.67041e-05	0.000535251	0.000370743	6726	tags=45%, list=28%, signal=32%	FYN/MLST8/NFATC1/PIK3CD/TP53/BAX/LCK/IL12RB1/TYK2/CTLA4/MAPK3/AKT1/IRF2BPL/IL12RB2/IFNB1/BCL2L1/LTA/ZAP70/CD3G/LCP2/FOXO3/MAP2K2/NFKBIA/IKBKG/HRAS/IL17A/CD80/FOS/CCL28/CD28/MYD88/CD86/CD3D/PRKCQ/HLA-DRA/CD4/CARD11/HLA-DRB1/CCL19
REACTOME_ORGANELLE_BIOGENESIS_AND_MAINTENANCE		291	0.283737	1.58172	3.72351e-05	0.000536558	0.000371649	5930	tags=39%, list=25%, signal=30%	SSBP1/ARL6/GLUD2/IFT81/CEP290/MICOS10/KIF3A/HSPA9/IFT74/BBS12/CEP83/TRIP11/AKAP9/NEDD1/CEP76/HAUS1/CLUAP1/PCM1/IFT80/GLUD1/EXOC5/CEP70/TCP1/MTERF1/KIFAP3/NPHP1/DYNC2LI1/HAUS2/ARL13B/WDR35/SEPTIN2/CEP43/IQCB1/TCTN2/TRAF3IP1/IFT88/CEP57/CEP192/DYNC2I1/CEP63/TFAM/CCP110/RAB8A/CETN2/DYNC2H1/DMAC2L/MTX2/ATF2/SDCCAG8/TTC26/EXOC6/HSP90AA1/BBS10/PLK4/CNTRL/OFD1/CEP78/CDK5RAP2/TGS1/TTC21B/CENPJ/RPGRIP1L/A…
REACTOME_M_PHASE		412	0.249022	1.43219	3.7255e-05	0.000536558	0.000371649	7003	tags=45%, list=29%, signal=32%	H4C11/ITGB3BP/SUMO1/CEP290/SMC4/NME7/SMC2/SMC3/STAG2/CENPK/PPP2R2A/KIF2A/CENPQ/AKAP9/H4C12/PSMD12/PSMA3/USO1/NEDD1/NUP54/H2AC19/CENPC/RB1/VRK2/CENPH/CEP76/HAUS1/PSMC6/PCM1/TPR/RAB2A/AHCTF1/CEP70/RAD21/SKA2/KNL1/CENPE/ZW10/PPP2R5E/H2AZ2/HDAC8/HAUS2/CLIP1/CEP43/PDS5B/TAOK1/TUBGCP5/CEP57/CENPS/CEP192/CEP63/FBXO5/CHMP4B/RAB1A/CCP110/BLZF1/NDEL1/CETN2/STAG1/PSME4/WAPL/SDCCAG8/PDS5A/UBE2E1/HSP90AA1/KNT…
REACTOME_GLUCURONIDATION		25	-0.686878	-2.1339	3.88118e-05	0.000555786	0.000384967	2251	tags=40%, list=9%, signal=36%	UGT3A2/UGT2B10/UGT1A5/UGT1A4/UGT1A6/UGT1A7/UGT3A1/UGT2A3/UGT1A9/UGT2B7
REACTOME_RESPONSE_TO_METAL_IONS		14	-0.783911	-2.11608	4.28129e-05	0.000609598	0.00042224	1682	tags=50%, list=7%, signal=47%	MT3/MT1E/MT1F/MT1M/MT2A/MT1H/MT1G
WP_CONSTITUTIVE_ANDROSTANE_RECEPTOR_PATHWAY		31	-0.629664	-2.07277	4.43329e-05	0.000627674	0.00043476	1187	tags=26%, list=5%, signal=25%	RXRA/UGT1A4/UGT1A6/ABCC2/ABCB1/GSTA2/CYP4A11/UGT1A9
REACTOME_SNRNP_ASSEMBLY		53	0.494856	2.07821	4.49816e-05	0.000631502	0.000437412	7649	tags=68%, list=32%, signal=47%	PHAX/SNRPF/SNRPD1/NUP54/SMN2/TPR/SNRPE/GEMIN2/TGS1/SMN1/SEH1L/DDX20/NUP155/NUP37/RANBP2/NUP107/NCBP1/NUP58/NUP160/NUP42/NDC1/NCBP2/NUP133/NUP43/NUP50/NUP214/RAE1/CLNS1A/NUP35/NUP205/NUP98/SNUPN/GEMIN5/NUP153/AAAS/PRMT5
WP_NONGENOMIC_ACTIONS_OF_125_DIHYDROXYVITAMIN_D3		75	-0.501331	-1.96182	4.51073e-05	0.000631502	0.000437412	5962	tags=45%, list=25%, signal=34%	TYK2/CAV1/PLCB3/MAPK3/CD40LG/TNFRSF1A/CAMP/DEFB4A/IFNGR2/NFKB2/ISG15/CAMK2A/IFI27L2/PRKCH/PLCE1/TLR2/CCL2/OAS2/HRAS/TLR8/MAPK11/PLCB2/NOD2/PRKCB/CAMK2B/RXRA/IFI44L/RELB/CD40/PRKCQ/IL6/CYP27B1/PRKCG/CYP24A1
REACTOME_DISSOLUTION_OF_FIBRIN_CLOT		13	-0.79936	-2.10561	4.60484e-05	0.000641096	0.000444057	1440	tags=46%, list=6%, signal=43%	SERPINE2/HRG/PLAU/PLAUR/SERPINE1/PLG
REACTOME_SEPARATION_OF_SISTER_CHROMATIDS		190	0.313625	1.6427	4.63622e-05	0.000641899	0.000444614	7003	tags=51%, list=29%, signal=36%	ITGB3BP/SMC3/STAG2/CENPK/KIF2A/CENPQ/PSMD12/PSMA3/CENPC/CENPH/PSMC6/AHCTF1/RAD21/SKA2/KNL1/CENPE/ZW10/PPP2R5E/HDAC8/CLIP1/PDS5B/TAOK1/CENPS/NDEL1/STAG1/PSME4/WAPL/PDS5A/UBE2E1/KNTC1/SEM1/PSMD14/DYNC1LI1/CKAP5/ANAPC1/MIS12/CENPF/PSMA4/PAFAH1B1/SEH1L/CENPP/SPC25/NUP37/CDCA5/MAPRE1/RANBP2/NUP107/PPP2CA/DYNC1LI2/CDC16/PMF1/PSMD9/CLASP2/NSL1/NUP160/ZWILCH/SGO2/CLASP1/CDC23/PSMD6/PSMD1/PPP1CC/XPO1/CDC2…
WP_SUDDEN_INFANT_DEATH_SYNDROME_SIDS_SUSCEPTIBILITY_PATHWAYS		154	-0.411309	-1.77234	5.03174e-05	0.000692832	0.000479892	6042	tags=40%, list=25%, signal=30%	SSTR2/TF/VIPR1/SCN4B/CAV3/YWHAG/PHOX2A/GAPDH/POU5F1/PRKACA/CEBPB/CHRNA4/MAZ/TAC1/KCNH2/IL1A/SCN5A/TCF3/IL1B/HDAC9/PRKAR1B/NFKB2/PLP1/AVP/NEUROD1/IL10/POU2F2/GNB3/EN1/FEV/NANOG/FOXM1/IL6R/DEAF1/LMX1B/TH/ADCYAP1R1/SCN3B/SNTA1/CHRNA7/GATA3/DLX2/ALDOA/CHRNB2/AR/SOX2/RUNX3/VIPR2/IL13/PRKAR2B/NTRK2/CHAT/RET/FMO3/IL6/SLC1A3/SLC9A3/C4A/DDC/C4B/G6PC1/PAH
REACTOME_STIMULI_SENSING_CHANNELS		105	-0.458048	-1.87139	5.10428e-05	0.000698979	0.00048415	5703	tags=43%, list=24%, signal=33%	ANO7/MLKL/TPCN2/TRPV6/SGK2/TRPV3/TRPV5/TRPV2/TRPM8/CLCN1/CLCN7/CASQ1/SCNN1D/RIPK3/ANO1/TRPM6/UNC79/ANO8/MCOLN1/BEST1/RYR1/TTYH1/UBB/STOML3/STOM/ASIC1/TRPC3/SCNN1G/TTYH2/NALCN/WNK2/UBA52/TRPM2/BEST2/ASIC4/MCOLN2/SGK1/TRPV1/TTYH3/TSC22D3/SCNN1B/TRPM3/TRPV4/ANO9/SLC17A3
REACTOME_S_PHASE		163	0.333293	1.70779	5.45155e-05	0.000742478	0.00051428	7271	tags=51%, list=30%, signal=36%	MCM8/PRIM1/GMNN/SKP1/SMC3/STAG2/CCNA1/LIN52/PSMD12/PSMA3/ORC6/AKT3/RB1/PSMC6/ESCO1/RAD21/ORC4/E2F5/RFC3/RFC4/PDS5B/LIN54/STAG1/PSME4/WAPL/PDS5A/CDK7/UBE2E1/SEM1/PSMD14/RBL2/RFC1/ANAPC1/PSMA4/POLE3/ORC3/POLA1/POLA2/ORC2/CDCA5/CDKN1B/CDC16/PSMD9/RBBP4/LIN9/GSK3B/CDC23/PSMD6/PSMD1/TFDP2/ORC5/CDC27/PSMA2/ANAPC16/CDC26/ANAPC7/ANAPC4/PSMC2/UBE2D1/MNAT1/PSMA8/RPA3/PSME3/RPA1/PSMA1/RFC5/ESCO2/PSMC1/PSMD1…
REACTOME_RNA_POLYMERASE_II_PRE_TRANSCRIPTION_EVENTS		80	0.415432	1.88446	5.78025e-05	0.00078299	0.000542341	6410	tags=48%, list=27%, signal=35%	TAF7L/GTF2A1/TAF13/TAF15/LEO1/CDC73/TCEA1/GTF2F2/GTF2H2/SUPT16H/IWS1/TAF1L/TAF2/RTF1/CDK7/TAF3/CCNT2/TBP/TAF7/GTF2A2/TAF1/PAF1/CTR9/POLR2B/NCBP1/AFF4/TAF9B/CCNT1/POLR2K/ELOC/TAF10/GTF2E2/NCBP2/MNAT1/GTF2B/CCNK/GTF2H1/TAF4
REACTOME_FORMATION_OF_FIBRIN_CLOT_CLOTTING_CASCADE		37	-0.607646	-2.07344	5.85573e-05	0.00078895	0.000546469	4474	tags=57%, list=19%, signal=46%	F2R/A2M/FGG/VWF/PRTN3/PROCR/PF4V1/CD177/TFPI/F11/SERPING1/THBD/PROS1/FGA/F2/SERPINE2/GP5/PROC/F12/F13A1/KNG1
KEGG_PHENYLALANINE_METABOLISM		17	-0.734292	-2.06039	5.95873e-05	0.000794286	0.000550165	3834	tags=59%, list=16%, signal=50%	IL4I1/TAT/MAOB/AOC2/ALDH3B2/ALDH3A1/ALDH3B1/HPD/DDC/PAH
REACTOME_GLYCOSAMINOGLYCAN_METABOLISM		122	-0.438191	-1.81885	5.95238e-05	0.000794286	0.000550165	7360	tags=54%, list=30%, signal=38%	GLB1/GPC5/EXT2/HS3ST5/SLC9A1/CHST11/GALNS/B3GAT2/HYAL1/OMD/FMOD/B4GALT1/CHSY3/CHST13/HS3ST3B1/PRELP/SLC35B2/GUSB/B4GALT3/XYLT2/CHPF2/CHST14/IDUA/B3GAT1/B4GAT1/BGN/HSPG2/HAS2/GPC6/CHST1/NCAN/SLC26A1/CSGALNACT1/B4GALT2/GPC1/ARSB/LYVE1/ST3GAL4/IDS/B3GAT3/NAGLU/CHST12/CHST9/HAS1/B3GALT6/SGSH/B3GNT7/HPSE2/HYAL3/CHST7/GPC2/VCAN/B4GALT7/BCAN/AGRN/HYAL2/CHST15/XYLT1/SDC3/CHPF/CHST6/HS3ST1/HS3ST2/HS3ST3A1…
REACTOME_METABOLISM_OF_STEROID_HORMONES		33	-0.605136	-2.02137	6.21048e-05	0.00081913	0.000567373	4901	tags=58%, list=20%, signal=46%	TSPOAP1/CYP17A1/FDXR/HSD17B14/STARD3/CYP11A1/HSD17B2/SERPINA6/CGA/CYP21A2/HSD3B2/HSD11B1/AKR1B1/SRD5A2/HSD3B1/CYP11B1/POMC/TSPO/CYP11B2
WP_NUCLEAR_RECEPTORS_IN_LIPID_METABOLISM_AND_TOXICITY		33	-0.605038	-2.02104	6.21048e-05	0.00081913	0.000567373	1111	tags=27%, list=5%, signal=26%	NR1I2/CYP27B1/ABCC2/NR1H4/ABCB1/CYP24A1/CYP8B1/CYP4A11/CYP26A1
KEGG_BASAL_CELL_CARCINOMA		55	-0.527192	-1.9454	6.27239e-05	0.000822964	0.000570029	5427	tags=49%, list=22%, signal=38%	GLI1/WNT3/FZD8/SHH/DVL2/BMP4/AXIN1/DVL1/FZD4/TCF7/WNT2B/GLI3/PTCH2/WNT9A/FZD1/FZD5/FZD10/WNT2/AXIN2/WNT5B/BMP2/WNT4/SMO/WNT7A/FZD2/FZD9/GLI2
KEGG_HISTIDINE_METABOLISM		29	-0.63805	-2.08126	6.48574e-05	0.000846524	0.000586348	2129	tags=48%, list=9%, signal=44%	HDC/AMDHD1/HAL/MAOB/UROC1/CNDP1/ALDH3B2/ALDH3A1/ASPA/ALDH3B1/ACY3/FTCD/DDC/AOC1
REACTOME_METALLOTHIONEINS_BIND_METALS		11	-0.817117	-2.05265	6.62932e-05	0.000860781	0.000596223	1682	tags=73%, list=7%, signal=68%	MT1A/MT3/MT1E/MT1F/MT1M/MT2A/MT1H/MT1G
REACTOME_COLLAGEN_DEGRADATION		64	-0.517932	-1.95605	6.80419e-05	0.000878933	0.000608796	5874	tags=53%, list=24%, signal=40%	MMP12/COL6A6/COL18A1/MMP9/MMP1/COL4A5/COL11A2/COL26A1/COL2A1/COL5A1/FURIN/COL17A1/COL13A1/MMP15/COL6A3/CTSB/COL23A1/COL4A6/MMP2/PHYKPL/COL6A2/MMP13/COL15A1/CTSK/MMP7/COL7A1/COL1A2/PRSS2/CTSD/COL3A1/MMP19/MMP11/COL1A1/TMPRSS6
WP_PROSTAGLANDIN_SIGNALING		33	-0.601171	-2.00813	8.51449e-05	0.00109422	0.000757916	5893	tags=64%, list=24%, signal=48%	CXCL9/MMP9/AHR/IL1A/IL1B/PTGER4/TGFB1/CSF1/PIK3CG/PTGES/CCL2/CASP1/IL17A/CCR2/CXCL10/CD28/PYCARD/IRF7/IL6/CXCL1/CCL3
WP_MATRIX_METALLOPROTEINASES		30	-0.624715	-2.05393	8.7053e-05	0.00110739	0.000767034	6783	tags=67%, list=28%, signal=48%	MMP10/TIMP3/MMP12/MMP9/MMP1/MMP24/MMP21/MMP17/MMP25/MMP16/MMP23B/MMP15/MMP2/MMP13/MMP26/MMP7/MMP19/MMP28/TIMP1/MMP11
WP_PRIMARY_FOCAL_SEGMENTAL_GLOMERULOSCLEROSIS_FSGS		71	-0.500136	-1.93299	8.69186e-05	0.00110739	0.000767034	5723	tags=45%, list=24%, signal=35%	ITGA3/KRT8/MME/COL4A5/AKT1/KIRREL3/NOTCH1/VIM/TGFB1/PLCE1/LRP5/LMX1B/SYNPO/ITGB4/CD151/INF2/AGRN/CDKN1C/CLDN1/CD80/CAMK2B/FAT1/CR1/VTN/PLAUR/WT1/KIRREL2/PTPRO/DNM1/NPHS1/CDH2/NPHS2
REACTOME_DNA_METHYLATION		62	-0.507857	-1.92057	8.98226e-05	0.00113685	0.00078744	4466	tags=61%, list=18%, signal=50%	H3C3/H2BC6/H4C2/DNMT3A/H3C10/H2BC3/H2AC20/H2AX/H3-3B/H2BC13/H2BC15/H4C8/H3C12/UHRF1/H2AC6/H4C4/H2BC14/H2BC17/H2AC4/H3C6/H2BC8/H2BC5/H2BC7/H2AJ/H3C2/H2BC12/H2BC1/H2BC11/H2AC8/H2BC10/H4C13/H4C9/H3C13/H3C8/H3C1/H2BC9/H3C7/H4C6
REACTOME_GLYCEROPHOSPHOLIPID_BIOSYNTHESIS		128	-0.424619	-1.7758	9.11305e-05	0.0011476	0.000794891	5002	tags=40%, list=21%, signal=32%	PITPNM1/OSBPL5/OSBPL10/LPCAT4/AGPAT4/BCHE/PNPLA2/PITPNM3/PLA2G4D/MBOAT7/PLA2G2D/PLD2/PLA2G4E/PLAAT4/PLA2G4C/PLA2G15/CHKB/PTPMT1/PLD4/SLC44A5/PTDSS2/LPCAT1/DGAT1/PLA2G4F/PLD6/MFSD2A/PLA1A/PLA2G12A/PITPNM2/PHOSPHO1/PNPLA3/PGS1/PLAAT2/PLA2G2E/ETNK2/AGPAT2/PLA2R1/ACHE/CPNE6/PCYT1B/PLB1/STARD10/CHAT/ALPI/PEMT/CPNE7/AWAT2/DGAT2/CDIPT/SLC44A4/GPD1
REACTOME_EICOSANOIDS		12	-0.774838	-1.9927	9.8566e-05	0.00123503	0.000855449	4568	tags=83%, list=19%, signal=68%	CYP4F22/CYP4B1/TBXAS1/CYP4F2/CYP4F8/CYP4F12/CYP4A22/CYP4F3/CYP8B1/CYP4A11
WP_SPINAL_CORD_INJURY		115	-0.436333	-1.79909	9.92621e-05	0.00123757	0.000857204	5533	tags=40%, list=23%, signal=31%	MMP9/SOX9/EPHA4/MAPK3/ICAM1/NCAN/IL1A/IL1B/ANXA1/VIM/KLK8/TGFB1/COL2A1/MAG/LTB/LILRB3/TNFSF13B/AIF1/SLIT3/CCL2/RTN4R/ZFP36/FOXO3/VCAN/BCAN/CDK4/RHOB/XYLT1/E2F1/CCR2/CXCL10/RHOC/FOS/BTG2/SLIT1/FCGR2A/SELP/IL6/CXCL1/TNFSF13/MYC/LTB4R/NOX4/CXCL2/C1QB/AQP1
KEGG_TYROSINE_METABOLISM		41	-0.571611	-1.99076	0.000105963	0.00131457	0.000910544	3834	tags=39%, list=16%, signal=33%	IL4I1/TH/TAT/ADH1B/COMT/MAOB/AOC2/TPO/ADH1C/ALDH3B2/ALDH3A1/ALDH3B1/DBH/HPD/AOX1/DDC
BIOCARTA_RAB_PATHWAY		13	0.750518	2.2089	0.000107988	0.0013331	0.000923375	4355	tags=77%, list=18%, signal=63%	ACTA1/RAB27A/RAB2A/RAB1A/RAB8A/RAB5A/RAB4A/RAB7A/RAB6A/RAB9A
KEGG_ARACHIDONIC_ACID_METABOLISM		57	-0.530622	-1.97281	0.0001094	0.00133989	0.000928076	4709	tags=42%, list=19%, signal=34%	HPGDS/GPX4/ALOX15/ALOX15B/PLA2G2D/PLA2G4E/CYP2C18/PTGES2/PTGES/TBXAS1/PLA2G12A/PLA2G2E/CYP4F2/GPX1/AKR1C3/ALOX5/GPX3/CYP4A22/ALOX12B/LTC4S/PLA2G12B/CYP4F3/GGT5/CYP4A11
PID_CD8_TCR_PATHWAY		52	-0.531774	-1.93934	0.000109608	0.00133989	0.000928076	4786	tags=46%, list=20%, signal=37%	AKT1/CD8A/CD8B/PTPN6/CSK/ORAI1/RASSF5/ZAP70/CD3G/LCP2/IKBKG/HLA-A/HRAS/B2M/CD80/RASGRP2/PRKCB/VAV1/CD28/CD86/CD3D/PRKCQ/CARD11/PRF1
REACTOME_NONSENSE_MEDIATED_DECAY_NMD		115	-0.433627	-1.78794	0.000111934	0.00136168	0.000943171	5711	tags=47%, list=24%, signal=36%	RPL37A/RPL14/RPL31/RPS7/RPS26/RPL35/RPL38/RPS8/RPS11/RPS14/PPP2R1A/RPS3/RPS20/RPL27/RPLP1/RPL12/RPL37/RPL7A/RPL23A/RPLP2/RPL19/RPL35A/RPL39/RPL15/RPS6/RPS18/RPL10L/RPL10/RPS15/RPL27A/RPS25/RPL28/RPSA/RPL18A/RPL32/RPL10A/RPS27/RPL29/RPS28/RPL8/RPS5/RPL13/RPL18/RPS16/RPL3L/UBA52/RPS19/RPS2/RPS29/RPL41/RPLP0/RPS9/RPL36/RPL13A
WP_CALCIUM_REGULATION_IN_CARDIAC_CELLS		150	-0.411327	-1.7674	0.000113321	0.0013719	0.000950252	6936	tags=47%, list=29%, signal=34%	GNAI1/ADCY2/ARRB2/ADRA1A/ADCY4/CACNA1A/ADCY3/GJC1/ADCY5/SLC8A3/GJA5/RGS14/GNG2/PKIG/RGS3/ADRB2/GJA3/CACNB1/GNA11/CACNA1C/GJB6/PLCB3/ADRA1D/YWHAG/CHRM1/PRKACA/PRKAR1B/CAMK1/GRK6/CASQ1/GNB3/CAMK2A/PRKCH/KCNJ5/ORAI1/RGS2/ARRB1/ITPR3/RYR1/GJC2/SLC8A1/ADRB1/GJB2/ADCY8/GNB2/CAMK4/KCNJ3/RGS11/GJB3/ATP2A3/CACNA1S/CACNA1E/CACNA1B/PRKAR2B/RGS1/PRKCB/RGS9/CAMK2B/GNAZ/ATP2B2/CACNA1D/ATP2B3/RGS16/ADRA1B/RGS19…
WP_FIBRIN_COMPLEMENT_RECEPTOR_3_SIGNALING_PATHWAY		42	-0.569378	-1.9942	0.000123229	0.00148467	0.00102836	5028	tags=50%, list=21%, signal=40%	TIRAP/AKT1/SRC/FGG/IRAK1/IRAK2/IFNB1/RASSF5/CCL2/ITGAM/IKBKG/FGA/CXCL10/MYD88/CXCL3/IL6/TYROBP/LY96/CD14/ITGB2/PLG
WP_GLUCURONIDATION		26	-0.652233	-2.05147	0.000124245	0.00148975	0.00103188	1445	tags=31%, list=6%, signal=29%	UGT2B10/UGT1A5/UGT1A4/UGT1A6/UGT1A7/UGT2A3/UGT1A9/UGT2B7
REACTOME_RESOLUTION_OF_D_LOOP_STRUCTURES_THROUGH_SYNTHESIS_DEPENDENT_STRAND_ANNEALING_SDSA		27	0.598426	2.13514	0.000125514	0.00149779	0.00103745	4617	tags=48%, list=19%, signal=39%	RMI2/RAD51C/BRIP1/MRE11/NBN/BRCA1/SEM1/RMI1/WRN/RAD51AP1/PALB2/ATM/BARD1
REACTOME_GLUCOCORTICOID_BIOSYNTHESIS		10	-0.822334	-1.99528	0.000126887	0.00150362	0.00104149	2573	tags=80%, list=11%, signal=72%	SERPINA6/CYP21A2/HSD3B2/HSD11B1/HSD3B1/CYP11B1/POMC/CYP11B2
WP_GLUCOCORTICOID_RECEPTOR_PATHWAY		70	-0.490617	-1.89475	0.000127201	0.00150362	0.00104149	4838	tags=44%, list=20%, signal=36%	TNS4/EDN2/TNFAIP3/NFKB2/ANKRD1/LRRC8A/ZIC2/RGS2/SERPINB9/ALOX5AP/BIRC3/CCL2/NAV3/STOM/THBD/CDKN1C/ETNK2/SNAI2/FGFBP1/DNER/RXRA/CDC42EP3/NR1I2/SRGN/ACKR3/GPR153/TSC22D3/CCL20/PRRG4/GADD45B/MGAM
REACTOME_ASSEMBLY_OF_COLLAGEN_FIBRILS_AND_OTHER_MULTIMERIC_STRUCTURES		61	-0.515227	-1.94211	0.000132623	0.00156035	0.00108078	5793	tags=56%, list=24%, signal=42%	COL6A6/COL18A1/PXDN/MMP9/COL4A5/TLL1/COL11A2/LOXL2/COL2A1/COL5A1/COL17A1/ITGB4/LOXL3/COL6A3/LOX/CTSB/LOXL4/COL4A6/CD151/LAMB3/COL6A2/MMP13/BMP1/COL15A1/MMP7/TLL2/COL7A1/COL1A2/LOXL1/COL3A1/CTSS/LAMC2/CTSV/COL1A1
KEGG_ASCORBATE_AND_ALDARATE_METABOLISM		25	-0.664712	-2.06504	0.000134509	0.00156879	0.00108663	1445	tags=36%, list=6%, signal=34%	UGT2B10/UGT1A5/UGT1A4/UGT1A6/UGT1A7/UGT2A3/MIOX/UGT1A9/UGT2B7
WP_PI3KAKT_SIGNALING_PATHWAY		334	-0.339976	-1.56251	0.000134593	0.00156879	0.00108663	5104	tags=31%, list=21%, signal=24%	IFNA16/PKN1/SGK2/CCND2/CREB3L4/FGF13/PPP2R1A/PPP2R5D/PPP2R2B/AKT1/OSM/VEGFB/VEGFC/F2R/IGF1/IFNA13/CSH2/CREB5/NOS3/GNB3/VWF/RPS6KB2/FGF21/IFNA6/FGF3/COMP/VEGFD/LAMC3/IL6R/COL2A1/CSF1/TNR/PDGFRA/RPS6/IFNB1/BCL2L1/PIK3CG/CCND3/TLR2/ITGB4/EPHA2/PDGFA/COL6A3/FGF17/GNB2/IFNA5/COL4A6/CDK6/PGF/FOXO3/FGF5/NTRK1/MAP2K2/CDK4/LAMB3/COL6A2/IKBKG/CSF3/EFNA1/EPO/HRAS/ANGPT1/PIK3R5/HGF/CSF3R/IFNA14/THBS1/NTRK2/F…
REACTOME_ACTIVATED_PKN1_STIMULATES_TRANSCRIPTION_OF_AR_ANDROGEN_RECEPTOR_REGULATED_GENES_KLK2_AND_KLK3		64	-0.508093	-1.91889	0.000135228	0.00156889	0.0010867	5293	tags=50%, list=22%, signal=39%	H2BC13/H2BC15/PKN1/KLK3/H4C8/KLK2/H3C12/H2AC6/H4C4/H2BC14/H2BC17/H2AC4/H3C6/H2BC8/H2BC5/H2BC7/H2AJ/AR/H3C2/H2BC12/H2BC1/H2BC11/H2AC8/H2BC10/H4C13/H4C9/H3C13/H3C8/H3C1/H2BC9/H3C7/H4C6
KEGG_PROPANOATE_METABOLISM		33	0.540055	2.04296	0.000143537	0.00163502	0.0011325	6831	tags=67%, list=28%, signal=48%	SUCLG2P2/ALDH2/LDHB/ACACA/HIBCH/PCCA/ALDH7A1/SUCLA2/ACAT1/ALDH6A1/ACAT2/ACADM/MMUT/LDHA/ALDH9A1/HADHA/ALDH3A2/SUCLG2/LDHAL6A/MCEE/PCCB/MLYCD
PID_UPA_UPAR_PATHWAY		42	-0.565796	-1.98165	0.000142558	0.00163502	0.0011325	5923	tags=55%, list=24%, signal=41%	ITGB5/MMP12/ITGA3/MMP9/LRP1/SRC/CTSG/FGG/BCAR1/TGFB1/ITGAM/MMP13/HGF/FGA/FPR1/PLAU/VTN/FPR3/PLAUR/SERPINE1/KLK4/ITGB2/PLG
WP_OXIDATION_BY_CYTOCHROME_P450		61	-0.513871	-1.937	0.000143233	0.00163502	0.0011325	5717	tags=48%, list=24%, signal=36%	CYP4Z1/CYP2U1/CYB5A/CYB5R3/CYP17A1/CYP2W1/CYP4F22/CYP27A1/CYP2C18/CYP4B1/CYP7A1/CYP11A1/CYP4F2/CYP2A13/CYP1B1/CYP4F8/CYP11B1/CYP2F1/CYP4F12/CYP4A22/CYP27B1/CYP7B1/CYP11B2/CYP26C1/CYP4F3/CYP24A1/CYP8B1/CYP4A11/CYP26A1
REACTOME_DISEASES_ASSOCIATED_WITH_O_GLYCOSYLATION_OF_PROTEINS		68	-0.494906	-1.88892	0.000143425	0.00163502	0.0011325	6557	tags=60%, list=27%, signal=44%	NOTCH3/DAG1/ADAMTS9/SSPOP/MUC17/ADAMTS14/ADAMTSL3/B4GAT1/NOTCH4/MUC12/MUC13/SEMA5B/ADAMTS19/MUC4/ADAMTS8/NOTCH1/ADAMTS3/MUC6/GALNT3/ADAMTSL4/POMGNT1/ADAMTS15/THSD4/NOTCH2/CFP/MUC16/SBSPON/MUC20/LARGE1/ADAMTS7/SEMA5A/ADAMTSL5/THBS1/ADAMTS16/ADAMTS2/ADAMTS12/LFNG/ADAMTS10/THBS2/SPON1/SPON2
REACTOME_METABOLISM_OF_FAT_SOLUBLE_VITAMINS		46	-0.549201	-1.95691	0.000146347	0.00165948	0.00114945	5727	tags=59%, list=24%, signal=45%	CLPS/AKR1B10/BCO1/LRP8/RBP1/HSPG2/GPC6/APOE/LRP1/GPC1/UBIAD1/AKR1C1/TTPA/APOM/GPC2/LRP10/AGRN/LRAT/APOA1/PLB1/APOA2/SDC3/TTR/AKR1C3/PNLIP/RBP4/LRP2
SA_MMP_CYTOKINE_CONNECTION		15	-0.73329	-2.005	0.000151832	0.00171392	0.00118715	4813	tags=67%, list=20%, signal=53%	TNFRSF1A/IL1B/TGFB1/IL6R/ACE/CSF1/SPN/TNFRSF8/TNFSF8/TNFRSF1B
KEGG_PENTOSE_AND_GLUCURONATE_INTERCONVERSIONS		28	-0.630616	-2.03485	0.000164778	0.00185172	0.0012826	2173	tags=36%, list=9%, signal=33%	AKR1B1/UGT2B10/XYLB/UGT1A5/UGT1A4/UGT1A6/UGT1A7/UGT2A3/UGT1A9/UGT2B7
WP_COVID19_ADVERSE_OUTCOME_PATHWAY		15	-0.7305	-1.99737	0.000166378	0.00186136	0.00128928	4494	tags=67%, list=19%, signal=54%	IL1B/IL10/CCL2/CSF3/AGT/CXCL10/IL2RA/ACE2/IL6/CCL3
WP_PREIMPLANTATION_EMBRYO		58	-0.513371	-1.91062	0.000182731	0.00203522	0.0014097	4215	tags=52%, list=17%, signal=43%	SIX3/ZAR1/FOXQ1/POU5F1/CDX2/NLRP5/BATF3/AQP3/NANOG/ATP1A1/ESRRA/NKX2-1/AQP9/MOS/ZFP36/GATA3/DLX2/TEAD4/SOX2/KLF4/ZFP42/IRX5/SOX8/SOX11/CELF3/IRF4/ZFP36L2/DPRX/TPRX1/FOSB
WP_FOXP3_IN_COVID19		15	-0.728045	-1.99066	0.000191871	0.00211818	0.00146717	1879	tags=53%, list=8%, signal=49%	CD80/IL2RA/CD28/CD86/IL2RB/IL6/FOXP3/IL7R
REACTOME_BINDING_AND_UPTAKE_OF_LIGANDS_BY_SCAVENGER_RECEPTORS		46	-0.545069	-1.94218	0.000191272	0.00211818	0.00146717	3749	tags=43%, list=16%, signal=37%	MASP1/SCARB1/COLEC11/COLEC12/MSR1/JCHAIN/APOA1/FTL/SCARA5/HBB/COL1A2/SAA1/COL3A1/MARCO/COL1A1/STAB1/CD163/IGLC3/ALB/IGLC2
REACTOME_ADORA2B_MEDIATED_ANTI_INFLAMMATORY_CYTOKINES_PRODUCTION		131	-0.409342	-1.72093	0.000195744	0.00215147	0.00149022	4377	tags=31%, list=18%, signal=26%	PRKAR1B/AVP/CRH/GNB3/PTGER4/PTH2R/PTH2/CRHR2/ADCYAP1R1/MC3R/MC5R/GPR45/HTR6/ADRB1/CALCR/CGA/ADCY8/GNB2/GLP2R/VIPR2/GLP1R/HRH2/GPR39/SCT/PRKAR2B/GPBAR1/MC2R/RAMP1/GPR83/GPR176/GNAZ/CALCA/CALCB/PTGIR/GIPR/PTGDR/IL6/ADM2/POMC/AVPR2/PTH1R
KEGG_PRIMARY_IMMUNODEFICIENCY		35	-0.589914	-1.9887	0.000198003	0.00216679	0.00150084	6270	tags=57%, list=26%, signal=42%	CIITA/IGLL1/LCK/CD40LG/CD8A/CD8B/RFXANK/TAP2/CD79A/ADA/ZAP70/TAP1/IKBKG/BTK/CD3D/AIRE/CD40/CD4/JAK3/IL7R
REACTOME_HIV_TRANSCRIPTION_INITIATION		47	0.479237	1.96104	0.000199842	0.00217741	0.00150819	6410	tags=49%, list=27%, signal=36%	TAF7L/GTF2A1/TAF13/TAF15/GTF2F2/GTF2H2/TAF1L/TAF2/CDK7/TAF3/TBP/TAF7/GTF2A2/TAF1/POLR2B/TAF9B/POLR2K/TAF10/GTF2E2/MNAT1/GTF2B/GTF2H1/TAF4
REACTOME_OTHER_INTERLEUKIN_SIGNALING		24	-0.651188	-1.99419	0.000206165	0.00222694	0.0015425	6870	tags=71%, list=28%, signal=51%	SNAP25/IL10RB/TYK2/IFNLR1/STX3/STX1A/PRTN3/STXBP2/IL16/IFNL1/CSF1/CSF3/CSF3R/IL32/CD4/CSF1R/IL34
REACTOME_COLLAGEN_BIOSYNTHESIS_AND_MODIFYING_ENZYMES		67	-0.491056	-1.87612	0.000205906	0.00222694	0.0015425	7661	tags=66%, list=32%, signal=45%	COL4A2/COL5A2/COL4A1/COL16A1/PLOD1/PLOD3/P3H1/PCOLCE/COL27A1/COL11A1/COLGALT2/ADAMTS14/COL6A6/SERPINH1/COL18A1/COL4A5/TLL1/COL11A2/P4HA2/ADAMTS3/COL26A1/COL2A1/COL5A1/COL17A1/COL13A1/COL6A3/COL23A1/COL4A6/P3H3/P4HA3/COLGALT1/COL6A2/BMP1/COL15A1/TLL2/COL7A1/COL1A2/COL20A1/COL3A1/ADAMTS2/PCOLCE2/COL1A1/COL22A1/P3H2
REACTOME_NS1_MEDIATED_EFFECTS_ON_HOST_PATHWAYS		41	0.511298	2.00556	0.000209868	0.0022572	0.00156346	7416	tags=71%, list=31%, signal=49%	NUP54/EIF2AK2/TPR/PABPN1/KPNA4/KPNA5/SEH1L/NUP155/NUP37/RANBP2/NUP107/KPNA1/NUP58/KPNA3/KPNB1/NUP160/NUP42/NDC1/NUP133/NUP43/NUP50/NUP214/RAE1/NUP35/NUP205/NUP98/NUP153/KPNA2/AAAS
WP_CODEINE_AND_MORPHINE_METABOLISM		14	-0.749613	-2.0235	0.000211506	0.00226173	0.0015666	434	tags=36%, list=2%, signal=35%	UGT1A6/ABCC2/ABCB1/UGT1A9/UGT2B7
REACTOME_CELLULAR_RESPONSE_TO_STARVATION		155	-0.40207	-1.73215	0.000212094	0.00226173	0.0015666	6009	tags=44%, list=25%, signal=33%	RPL3/CASTOR2/ATP6V1F/RPL37A/TCIRG1/RPL14/RPL31/ATP6V0D1/WDR24/RPS7/RPS26/RPL35/CEBPB/RPL38/RPS8/RPS11/RPS14/RRAGC/RPS3/RPS20/RPL27/RPLP1/RPL12/RPL37/RPL7A/RPL23A/KPTN/LAMTOR1/RPLP2/RPL19/RPL35A/RPL39/RPL15/FLCN/TRIB3/RPS6/RPS18/RPL10L/RPL10/RPS15/RPL27A/RPS25/RPL28/RPSA/RPL18A/RPL32/SESN2/RPL10A/RPS27/RPL29/RPS28/RPL8/RPS5/RPL13/RPL18/RPS16/RPL3L/UBA52/RPS19/RPS2/LAMTOR4/RPS29/RPL41/RPLP0/RPS9/RP…
WP_CARDIAC_PROGENITOR_DIFFERENTIATION		53	-0.520276	-1.89968	0.000217128	0.0023056	0.00159698	5867	tags=57%, list=24%, signal=43%	THY1/SOX1/INHBA/POU5F1/TNNI3/CXCR4/MYLK3/NOTCH1/SCN5A/IGF1/BMP4/TGFB1/NANOG/MYL2/SOX17/PDGFRA/TBXT/SOX2/ZFP42/BMP1/MESP2/MESP1/NOG/MYH6/SIRPA/NRG1/FOXA2/NCAM1/IRX4/ANPEP
WP_CYTOKINES_AND_INFLAMMATORY_RESPONSE		26	-0.637314	-2.00454	0.00021914	0.00231715	0.00160498	4704	tags=58%, list=19%, signal=47%	IL1A/IL1B/IL10/TGFB1/CSF1/IFNB1/PDGFA/CSF3/IL13/HLA-DRA/IL6/CXCL1/CD4/CXCL2/HLA-DRB1
REACTOME_DEADENYLATION_OF_MRNA		25	0.609388	2.14019	0.00022551	0.00237449	0.0016447	7693	tags=76%, list=32%, signal=52%	CNOT7/TUT4/CNOT2/TUT7/CNOT10/PARN/CNOT4/CNOT8/PAIP1/CNOT6L/EIF4A3/CNOT1/EIF4E/CNOT11/PABPC1/EIF4B/EIF4A1/EIF4A2/CNOT6
WP_MIRNAS_INVOLVEMENT_IN_THE_IMMUNE_RESPONSE_IN_SEPSIS		38	-0.563909	-1.93622	0.000231888	0.00243143	0.00168414	4932	tags=50%, list=20%, signal=40%	ICAM1/IL1A/NFKB2/IL10/TAB1/IRAK1/VCAM1/IRF5/NFKBIA/IKBKG/TLR8/MYD88/RELB/IRF7/TLR7/IL6/CCL3/CCL4/GZMB
KEGG_BASAL_TRANSCRIPTION_FACTORS		35	0.537368	2.07009	0.00023819	0.0024871	0.0017227	6410	tags=57%, list=27%, signal=42%	TAF7L/TBPL2/GTF2A1/TAF13/GTF2F2/GTF2I/GTF2H2/TAF1L/TAF2/TBP/TAF7/GTF2A2/TBPL1/TAF1/TAF9B/TAF10/GTF2E2/GTF2B/GTF2H1/TAF4
PID_TXA2PATHWAY		55	-0.504254	-1.86076	0.000240944	0.00250542	0.00173539	7940	tags=64%, list=33%, signal=43%	PIK3R6/GRK2/PRKCD/GNAI2/FGR/ARRB2/FYN/GNG2/LCK/HCK/GNA12/GNA11/PRKACA/TGM2/ICAM1/ARHGEF1/LYN/AKT1/SRC/NOS3/PRKCH/PIK3CG/VCAM1/GNA15/BLK/MAPK11/PLCB2/PIK3R5/PRKCB/GNA14/PTGIR/PTGDR/PRKCQ/PRKCG/DNM1
REACTOME_TOLL_LIKE_RECEPTOR_CASCADES		164	-0.391885	-1.68988	0.00024268	0.00251304	0.00174067	6015	tags=41%, list=25%, signal=31%	NLRC5/MAPKAPK2/PELI1/MAP3K8/MAP2K7/DUSP3/TNIP2/DNM3/ELK1/MAPK3/IRAK3/TIRAP/PPP2R1A/PPP2R5D/NFKB2/FGG/NLRX1/RIPK3/TAB1/GSDMD/RPS6KA1/IRAK1/UNC93B1/IRAK2/LGMN/CNPY3/TLR10/SARM1/TLR2/SFTPD/FADD/UBB/BIRC3/CTSB/SIGIRR/NFKBIA/ITGAM/IKBKG/LRRC14/TLR8/MAPK11/ECSIT/NOD2/SFTPA1/CTSK/BTK/UBA52/FGA/MAP2K3/FOS/TLR5/SAA1/USP18/MYD88/IRF7/CTSS/TLR7/CTSV/GSDME/SOCS1/DUSP4/LY96/DNM1/CD14/ITGB2/CD180/S100A1
BIOCARTA_TCRA_PATHWAY		12	-0.755795	-1.94373	0.000251958	0.00258773	0.0017924	3084	tags=58%, list=13%, signal=51%	ZAP70/CD3G/CD3D/HLA-DRA/CD4/HLA-DRB5/HLA-DRB1
REACTOME_METABOLISM_OF_VITAMINS_AND_COFACTORS		187	-0.37665	-1.64462	0.000251126	0.00258773	0.0017924	5257	tags=34%, list=22%, signal=27%	SLC46A1/CYB5A/LRP8/CYB5R3/CD320/PDXK/RBP1/HSPG2/PC/CBLIF/NAPRT/GPC6/AKT1/PANK4/APOE/LRP1/FLAD1/NMNAT2/GPC1/CTRB1/NOS3/LDLRAP1/UBIAD1/ENPP1/NAXE/AKR1C1/PPCDC/TTPA/APOM/GPC2/LRP10/NNMT/MMACHC/AMN/BST1/SLC19A3/SLC52A3/AGRN/LRAT/APOA1/PLB1/APOA2/QPRT/SDC3/SLC22A13/SLC5A8/SLC52A2/TTR/AKR1C3/ENPP3/TCN2/PNLIP/FOLR2/SLC19A1/SHMT1/NMRK2/VNN1/ACP5/SLC23A1/RBP4/AOX1/CYP8B1/CUBN/LRP2
WP_PLATELETMEDIATED_INTERACTIONS_WITH_VASCULAR_AND_CIRCULATING_CELLS		16	-0.712505	-1.97519	0.000258395	0.00264301	0.00183069	5161	tags=69%, list=21%, signal=54%	CD40LG/ICAM1/IL1B/TGFB1/TLR2/VCAM1/CCL2/SELP/TLR7/CD40/CCL5
REACTOME_METABOLISM_OF_STEROIDS		150	-0.400847	-1.72238	0.000265497	0.00270462	0.00187336	5535	tags=37%, list=23%, signal=28%	DHCR7/DHCR24/EBP/CH25H/PIAS4/BAAT/STARD5/TSPOAP1/AKR1C2/CYP17A1/ABCC3/FDXR/SLC51B/CYP27A1/LDLRAP1/PLPP6/HSD17B14/MVD/LGMN/AKR1C1/CYP7A1/SMARCD3/STARD3/CYP11A1/HSD17B2/SERPINA6/CGA/GC/CYP21A2/HSD3B2/HSD11B1/AKR1B1/HELZ2/ACOT8/SLC51A/SRD5A2/HSD3B1/CYP11B1/RXRA/FABP6/AKR1C3/CYP27B1/CYP7B1/POMC/TSPO/SLC10A2/CYP11B2/ACOX2/NR1H4/SLC27A2/CYP24A1/CYP8B1/ALB/CUBN/LRP2
KEGG_PORPHYRIN_AND_CHLOROPHYLL_METABOLISM		41	-0.555259	-1.93381	0.000271499	0.00275456	0.00190795	1445	tags=22%, list=6%, signal=21%	UGT2B10/UGT1A5/UGT1A4/UGT1A6/HMOX1/UGT1A7/UGT2A3/UGT1A9/UGT2B7
REACTOME_ACTIVATION_OF_ATR_IN_RESPONSE_TO_REPLICATION_STRESS		37	0.512192	1.99862	0.000276938	0.00278718	0.00193055	7390	tags=59%, list=31%, signal=41%	MCM8/RAD17/ORC6/ORC4/RFC3/RFC4/CHEK1/ORC3/RAD1/ORC2/DBF4/ORC5/RPA3/RPA1/RFC5/ATR/MCM4/MCM10/RAD9B/RPA2/MCM6/CLSPN
REACTOME_L1CAM_INTERACTIONS		120	-0.419486	-1.73323	0.000276254	0.00278718	0.00193055	6915	tags=48%, list=29%, signal=35%	SPTBN5/TUBA1C/SPTA1/ITGA10/ACTG1/TUBA1B/TUBA1A/ITGA9/DPYSL2/SCN4B/SCN11A/SCN8A/NRP1/DNM3/MAPK3/CNTNAP1/DCX/ANK1/TUBB6/NCAN/CNTN6/SCN5A/AP2A1/KCNQ2/NRP2/SRC/TUBA4B/RPS6KA1/AP2S1/KCNQ3/ANK2/NFASC/SCN10A/LYPLA2/SCN3B/CNTN1/TUBB8B/DLG4/TUBB2A/RPS6KA4/SCN2B/MAP2K2/ACTB/TUBB1/TUBB8/SPTB/CNTN2/CHL1/TUBAL3/SH3GL2/L1CAM/NRCAM/SCN4A/NCAM1/LAMA1/TUBB2B/SCN1B/DNM1
REACTOME_DISORDERS_OF_TRANSMEMBRANE_TRANSPORTERS		177	-0.388465	-1.68836	0.000279001	0.00279671	0.00193715	4313	tags=25%, list=18%, signal=21%	AVP/PSMB11/ABCB4/SLC39A4/ABCC9/PSMB8/SLC35A2/PSMB9/SLC17A8/HEPH/SLC26A4/UBB/NUP62/SLC29A3/SLC9A9/PSMB10/RNF5/SLC2A10/ABCD1/APOA1/SLC5A7/SLC1A1/UBA52/SLC6A18/SLC7A9/SLC6A2/SLC2A9/DERL3/SLC6A20/SLC22A18/SLC1A3/AVPR2/SLC34A2/ABCC2/SLC5A2/SLC12A1/SLC7A7/SLC2A2/SLC34A3/SLC4A4/SLC36A2/SLC12A3/SLC34A1/SLC22A12
REACTOME_TRNA_PROCESSING_IN_THE_NUCLEUS		58	0.444153	1.86993	0.000285519	0.00285064	0.00197451	7416	tags=59%, list=31%, signal=41%	FAM98B/RPP14/XPOT/NUP54/TPR/ZBTB8OS/TRNT1/DDX1/RPP30/RTRAF/TSEN2/SEH1L/NUP155/NUP37/RANBP2/NUP107/NUP58/NUP160/C2orf49/NUP42/NDC1/NUP133/NUP43/NUP50/NUP214/CSTF2/RAE1/TSEN15/NUP35/NUP205/NUP98/POP4/NUP153/AAAS
REACTOME_TRANSCRIPTION_OF_THE_HIV_GENOME		70	0.420702	1.84532	0.000290431	0.00288818	0.00200051	6410	tags=47%, list=27%, signal=35%	TAF7L/GTF2A1/TAF13/TAF15/TCEA1/GTF2F2/RNMT/GTF2H2/SUPT16H/TAF1L/TAF2/CDK7/TAF3/CCNT2/RNGTT/TBP/TAF7/GTF2A2/TAF1/POLR2B/NCBP1/TAF9B/CCNT1/POLR2K/ELOC/TAF10/GTF2E2/NCBP2/MNAT1/GTF2B/CCNK/GTF2H1/TAF4
REACTOME_DEADENYLATION_DEPENDENT_MRNA_DECAY		52	0.447546	1.8592	0.000302039	0.00299174	0.00207224	5408	tags=50%, list=22%, signal=39%	DDX6/EXOSC2/CNOT7/TUT4/DIS3/XRN1/CNOT2/EXOSC8/EXOSC9/TUT7/CNOT10/EXOSC3/LSM1/LSM5/EXOSC7/HBS1L/PARN/CNOT4/CNOT8/PAIP1/CNOT6L/EIF4A3/CNOT1/PATL1/DCP1A/EIF4E
BIOCARTA_CARDIACEGF_PATHWAY		18	-0.686282	-1.95159	0.000310134	0.00304783	0.00211109	3125	tags=44%, list=13%, signal=39%	ADAM12/HRAS/EDNRA/AGTR2/PRKCB/AGT/FOS/MYC
PID_ENDOTHELIN_PATHWAY		63	-0.490357	-1.8532	0.000309205	0.00304783	0.00211109	6978	tags=57%, list=29%, signal=41%	SLC9A1/GNAI1/ADCY2/ADCY4/ADCY3/PLCB1/ADCY5/GNA12/GNA11/PLCB3/MMP1/GNAL/PTK2B/MAPK3/EDN2/AKT1/SRC/BCAR1/PRKCH/ADCY8/GNA15/MAP2K2/HRAS/PLCB2/EDNRA/PRKCB/COL1A2/GNA14/GNAZ/FOS/EDN3/COL3A1/CYSLTR1/PRKCQ/PRKCG/SLC9A3
REACTOME_PRE_NOTCH_EXPRESSION_AND_PROCESSING		107	-0.426146	-1.74935	0.000312935	0.00306334	0.00212183	7175	tags=53%, list=30%, signal=38%	H3C3/MAML3/H2BC6/H4C2/H3C10/H2BC3/H2AC20/NOTCH3/H2AX/B4GALT1/TP53/RFNG/H3-3B/AGO2/MOV10/SIRT6/NOTCH4/H2BC13/MAML1/H2BC15/MAML2/NOTCH1/ELF3/H4C8/H3C12/ST3GAL4/H2AC6/H4C4/H2BC14/H2BC17/H2AC4/NOTCH2/FURIN/H3C6/RUNX1/H2BC8/H2BC5/H2BC7/H2AJ/H3C2/ATP2A3/E2F1/H2BC12/H2BC1/H2BC11/H2AC8/H2BC10/H4C13/LFNG/H4C9/H3C13/H3C8/H3C1/H2BC9/MFNG/H3C7/H4C6
REACTOME_SUMOYLATION_OF_RNA_BINDING_PROTEINS		47	0.470797	1.9265	0.000320132	0.0031095	0.0021538	7416	tags=66%, list=31%, signal=46%	SUMO1/NUP54/TPR/HNRNPK/SEH1L/NUP155/NUP37/RANBP2/NUP107/RNF2/CBX8/NUP58/NOP58/HNRNPC/NUP160/NUP42/NDC1/CBX2/NUP133/NUP43/NUP50/NUP214/SUMO2/RAE1/NUP35/NUP205/NUP98/NUP153/BMI1/PCGF2/AAAS
PID_FANCONI_PATHWAY		47	0.470604	1.92571	0.000320132	0.0031095	0.0021538	7761	tags=66%, list=32%, signal=45%	RAD17/BRIP1/MRE11/WDR48/RFC3/RFC4/USP1/NBN/TOPBP1/CHEK1/CENPS/BRCA1/RMI1/FANCL/RAD1/PALB2/ATM/FANCM/RPA1/FANCI/RFC5/ATR/HES1/FANCB/FBXW11/FAN1/RPA2/FANCC/BRCA2/BLM/FANCD2
KEGG_PROTEIN_EXPORT		24	0.616349	2.13998	0.000327042	0.00316435	0.0021918	4508	tags=58%, list=19%, signal=48%	SEC62/SRP9P1/SRP19/SRP54/SEC11A/SRPRB/SRP72/SEC61G/SRP9/SEC63/SEC11C/HSPA5/SRP68/SRPRA
REACTOME_EUKARYOTIC_TRANSLATION_INITIATION		119	-0.423208	-1.74959	0.000332315	0.003203	0.00221857	5711	tags=45%, list=24%, signal=35%	RPL37A/RPL14/EIF3K/RPL31/RPS7/RPS26/RPL35/RPL38/RPS8/RPS11/RPS14/RPS3/RPS20/RPL27/RPLP1/RPL12/RPL37/RPL7A/RPL23A/RPLP2/RPL19/RPL35A/RPL39/RPL15/RPS6/RPS18/RPL10L/RPL10/RPS15/RPL27A/RPS25/RPL28/RPSA/RPL18A/RPL32/RPL10A/RPS27/RPL29/RPS28/RPL8/RPS5/RPL13/RPL18/RPS16/RPL3L/UBA52/RPS19/RPS2/RPS29/RPL41/RPLP0/RPS9/RPL36/RPL13A
REACTOME_TRNA_AMINOACYLATION		42	0.493762	1.94805	0.000339507	0.00325979	0.00225791	5461	tags=52%, list=23%, signal=41%	TARS1/RARS2/LARS1/KARS1/GARS1/FARSB/DARS1/NARS2/EPRS1/EEF1E1/PPA1/WARS1/WARS2/NARS1/RARS1/SARS1/IARS1/AIMP1/YARS1/AARS1/HARS1/HARS2
REACTOME_HIV_LIFE_CYCLE		149	0.321436	1.62021	0.000347712	0.00332583	0.00230364	7638	tags=51%, list=32%, signal=35%	TAF7L/GTF2A1/TAF13/TAF15/TCEA1/GTF2F2/NUP54/TPR/PSIP1/LIG4/RNMT/GTF2H2/SUPT16H/CHMP4B/TAF1L/TAF2/CDK7/TAF3/VPS4B/CCNT2/RNGTT/TBP/CHMP2B/NEDD4L/TAF7/SEH1L/GTF2A2/NUP155/NUP37/TAF1/RANBP2/NUP107/POLR2B/KPNA1/NCBP1/VPS37A/NUP58/XRCC5/NUP160/TAF9B/NMT2/NUP42/CCNT1/XPO1/PDCD6IP/POLR2K/VTA1/ELOC/TSG101/TAF10/CHMP5/NDC1/GTF2E2/NCBP2/MNAT1/NUP133/NUP43/GTF2B/NUP50/NUP214/CCNK/GTF2H1/TAF4/RAE1/NUP35/NUP20…
REACTOME_FATTY_ACIDS		15	-0.713306	-1.95036	0.000378291	0.00355285	0.00246089	1942	tags=67%, list=8%, signal=61%	CYP4F22/CYP4B1/CYP4F2/CYP2A13/CYP4F8/CYP2F1/CYP4F12/CYP4A22/CYP4F3/CYP4A11
REACTOME_NA_CL_DEPENDENT_NEUROTRANSMITTER_TRANSPORTERS		19	-0.673865	-1.93277	0.000376541	0.00355285	0.00246089	5327	tags=63%, list=22%, signal=49%	SLC6A5/SLC6A3/SLC6A9/SLC6A12/SLC6A7/SLC6A18/SLC6A6/SLC6A2/SLC6A11/SLC6A20/SLC6A13/SLC22A2
REACTOME_GAP_JUNCTION_TRAFFICKING_AND_REGULATION		49	-0.520197	-1.87695	0.000378536	0.00355285	0.00246089	7429	tags=61%, list=31%, signal=42%	DNM2/TUBA4A/GJA4/TUBA1C/ACTG1/GJC1/TUBA1B/GJA5/TUBA1A/GJA3/GJB7/GJB6/TUBB6/SRC/TUBA4B/TUBB8B/TUBB2A/GJC2/CLTB/GJB2/ACTB/TUBB1/TUBB8/GJB3/DAB2/TUBAL3/GJA10/TUBB2B/DNM1/GJB1
PID_IL4_2PATHWAY		61	-0.496886	-1.87298	0.000376554	0.00355285	0.00246089	5867	tags=43%, list=24%, signal=32%	THY1/STAT5A/IL4R/FCER2/CD40LG/CEBPB/AKT1/PTPN6/IL10/ALOX15/FES/IL13RA2/BCL2L1/LTA/TFF3/CCL26/SOCS3/COL1A2/IRF4/SELP/COL1A1/DOK2/JAK3/SPI1/SOCS1/PIGR
WP_PEPTIDE_GPCRS		72	-0.481679	-1.8652	0.000373649	0.00355285	0.00246089	3540	tags=35%, list=15%, signal=30%	GALR1/NPY5R/MC3R/MC5R/CCR4/GALR2/SSTR3/CCKAR/OXTR/C3AR1/NPY2R/ACKR1/CCR5/EDNRA/CXCR3/CCR8/AGTR2/CCR2/MC2R/FPR1/CCR1/C5AR1/FPR3/NTSR2/AVPR2
REACTOME_ESTABLISHMENT_OF_SISTER_CHROMATID_COHESION		11	0.756993	2.12538	0.000387416	0.00360916	0.0024999	3717	tags=82%, list=15%, signal=69%	SMC3/STAG2/ESCO1/RAD21/PDS5B/STAG1/WAPL/PDS5A/CDCA5
REACTOME_ELASTIC_FIBRE_FORMATION		44	-0.547968	-1.92287	0.000386177	0.00360916	0.0024999	4664	tags=57%, list=19%, signal=46%	MFAP5/MFAP2/LOXL2/BMP4/TGFB1/EFEMP2/GDF5/FBN2/FURIN/FBLN2/EMILIN1/LOXL3/MFAP4/LOX/FBLN1/LOXL4/FBLN5/EMILIN2/LTBP4/BMP2/LOXL1/VTN/ITGB8/EMILIN3/ITGB6
REACTOME_CARDIAC_CONDUCTION		124	-0.411301	-1.71166	0.000401165	0.0037234	0.00257903	6099	tags=42%, list=25%, signal=32%	KCNK16/NOS1/CACNB1/KCNK18/SCN4B/KCND2/CACNA1C/SCN11A/MME/SCN8A/TNNI3/PRKACA/KCNE4/FGF13/CACNA2D2/KCNH2/CORIN/SCN5A/CASQ1/ABCC9/CAMK2A/ATP1A1/KCNK2/ORAI1/SCN10A/CACNG6/SCN3B/ITPR3/RYR1/SLC8A1/SCN2B/KCNK7/KCNJ14/KCNA5/KCND1/ATP2A3/KCNJ12/CAMK2B/FXYD4/ATP2B2/ATP2B3/ORAI2/KCNK13/KCNK17/KCNIP1/SCN4A/KCNE1/KCNK1/KCNK6/SCN1B/KCNK5/CES1
REACTOME_REGULATION_OF_TLR_BY_ENDOGENOUS_LIGAND		21	-0.654431	-1.93756	0.000406647	0.00376036	0.00260462	4201	tags=48%, list=17%, signal=39%	FGG/GSDMD/TLR2/SFTPD/SFTPA1/FGA/GSDME/LY96/CD14/S100A1
WP_GDNFRET_SIGNALING_AXIS		22	-0.651385	-1.96023	0.000423269	0.00389968	0.00270112	4190	tags=50%, list=17%, signal=41%	BMP4/SOX17/ROBO2/GATA3/GLI3/GREM1/AGTR2/RET/SOX11/LHX1/GFRA1
PID_INTEGRIN1_PATHWAY		66	-0.483383	-1.84092	0.000427833	0.00392729	0.00272025	6777	tags=55%, list=28%, signal=39%	IGSF8/ITGA10/FN1/COL11A1/ITGA9/COL18A1/ITGA3/MDK/COL4A5/NID1/TGM2/COL11A2/FGG/COL2A1/COL5A1/VCAM1/COL6A3/COL4A6/LAMB3/COL6A2/THBS1/FGA/COL7A1/COL1A2/PLAU/COL3A1/VTN/LAMC2/NPNT/THBS2/COL1A1/PLAUR/SPP1/LAMA1/F13A1/CD14
PID_TCR_PATHWAY		63	-0.48352	-1.82736	0.000437781	0.00400394	0.00277334	3728	tags=37%, list=15%, signal=31%	SLA2/CSK/ORAI1/RASSF5/ZAP70/CD3G/FYB1/LCP2/WAS/IKBKG/HRAS/ITK/CD80/RASGRP2/PRKCB/VAV1/CD28/CD86/CD3D/PRKCQ/HLA-DRA/CD4/CARD11
REACTOME_METABOLIC_DISORDERS_OF_BIOLOGICAL_OXIDATION_ENZYMES		32	-0.580456	-1.92317	0.00043938	0.00400395	0.00277335	6115	tags=66%, list=25%, signal=49%	OPLAH/GSS/CYP2U1/UGT1A1/CYP17A1/FDXR/CYP4F22/CYP27A1/CYP11A1/TBXAS1/CYP21A2/MAT1A/CYP1B1/CYP11B1/FMO3/CYP27B1/CYP7B1/UGT1A4/CYP11B2/CYP26C1/CYP24A1
WP_MONOAMINE_TRANSPORT		31	-0.585537	-1.92751	0.000454132	0.0041085	0.00284576	6821	tags=55%, list=28%, signal=39%	SYN1/AMPH/FBXO32/NOS1/TGFB1I1/NECTIN2/SLC6A3/IL1B/STX1A/TH/ACHE/SLC5A7/AGT/SLC6A2/TNFRSF11B/DBH/TDO2
WP_CYTOSOLIC_DNASENSING_PATHWAY		71	-0.47438	-1.83344	0.000453148	0.0041085	0.00284576	5125	tags=46%, list=21%, signal=37%	CGAS/IFNA16/POLR2F/MAVS/IL33/IL1B/IFNA13/POLR3H/ISG15/NLRX1/RIPK3/IFNA6/POLR3E/IFNB1/TRADD/FADD/AIM2/IFNA5/POLR2L/CASP1/NFKBIA/IKBKG/STING1/ZBP1/IFNA14/CXCL10/PYCARD/IRF7/IL6/CCL5/CCL4/IFNA7/CCL4L2
REACTOME_METABOLISM_OF_PORPHYRINS		27	-0.608324	-1.93962	0.000457506	0.00412413	0.00285659	955	tags=44%, list=4%, signal=43%	UGT1A1/UROS/ALAD/ABCG2/HMBS/FABP1/UGT1A4/HMOX1/SLCO2B1/ABCC2/ALB/GSTA1
BIOCARTA_IL5_PATHWAY		11	-0.777195	-1.95236	0.000468542	0.00420848	0.00291502	743	tags=45%, list=3%, signal=44%	HLA-DRA/IL6/CD4/HLA-DRB5/HLA-DRB1
REACTOME_NEGATIVE_REGULATION_OF_FLT3		14	-0.731333	-1.97415	0.000476851	0.00426782	0.00295612	3728	tags=50%, list=15%, signal=42%	SLA2/CSK/UBB/SH2B3/UBA52/SLA/FLT3
REACTOME_SCAVENGING_BY_CLASS_A_RECEPTORS		19	-0.663229	-1.90226	0.000527154	0.00469333	0.00325085	4770	tags=63%, list=20%, signal=51%	APOE/MASP1/COLEC11/COLEC12/MSR1/APOA1/FTL/SCARA5/COL1A2/COL3A1/MARCO/COL1A1
WNT_SIGNALING		87	-0.450492	-1.78855	0.000528141	0.00469333	0.00325085	5652	tags=45%, list=23%, signal=34%	CTBP1/GAPDH/WNT3/RHOU/FZD8/CCND2/PPP2R1A/FOXN1/DVL2/CTNNBIP1/AXIN1/LRP5/CXXC4/DVL1/FZD4/SOX17/FRAT1/TCF7/CCND3/TBXT/WNT2B/FRZB/CCN4/ACTB/TLE5/WNT9A/FZD1/B2M/FZD5/WNT2/WNT5B/NKD1/WNT4/RPL13A/SFRP4/WNT7A/FZD2/MYC/SFRP1
REACTOME_PLASMA_LIPOPROTEIN_REMODELING		32	-0.574977	-1.90501	0.000553416	0.00490056	0.00339439	4770	tags=50%, list=20%, signal=40%	APOE/LMF2/FGF21/LCAT/FURIN/LMF1/LPA/MTTP/APOA5/PCSK5/ANGPTL8/APOA1/APOA2/PCSK6/PLTP/ALB
REACTOME_O_LINKED_GLYCOSYLATION		111	-0.417859	-1.71126	0.000555786	0.00490423	0.00339693	6670	tags=47%, list=28%, signal=34%	POMK/POMGNT2/A4GNT/DAG1/ADAMTS9/SSPOP/MUC17/ADAMTS14/ADAMTSL3/B4GAT1/MUC12/MUC13/SEMA5B/LARGE2/ADAMTS19/MUC4/ST6GALNAC3/GALNT16/ADAMTS8/ADAMTS3/MUC6/GALNT3/GALNT18/GALNT15/ADAMTSL4/POMGNT1/ST3GAL4/ADAMTS15/GALNT5/THSD4/CFP/MUC16/B3GNTL1/SBSPON/B3GNT7/MUC20/LARGE1/ADAMTS7/GCNT3/ST6GALNAC4/SEMA5A/ADAMTSL5/THBS1/ADAMTS16/ADAMTS2/ADAMTS12/ADAMTS10/B3GNT8/THBS2/SPON1/SPON2/GALNT14
REACTOME_A_TETRASACCHARIDE_LINKER_SEQUENCE_IS_REQUIRED_FOR_GAG_SYNTHESIS		26	-0.616569	-1.93929	0.000563357	0.00495359	0.00343112	5919	tags=65%, list=24%, signal=49%	XYLT2/B3GAT1/BGN/HSPG2/GPC6/NCAN/GPC1/B3GAT3/B3GALT6/GPC2/VCAN/B4GALT7/BCAN/AGRN/XYLT1/SDC3/DCN
KEGG_UBIQUITIN_MEDIATED_PROTEOLYSIS		135	0.333606	1.64728	0.000570975	0.00500302	0.00346536	7283	tags=55%, list=30%, signal=39%	UBE2U/SKP1P2/SKP1/NEDD4/CUL3/CUL4B/XIAP/WWP1/CUL5/FBXO4/ERCC8/UBE3A/CUL2/UBA6/FBXW8/UBE2W/UBE2H/MDM2/CUL4A/BRCA1/UBE2E1/HERC4/UBA3/UBE2F/ANAPC13/ANAPC1/NEDD4L/BIRC2/UBE2B/UBA2/FANCL/KLHL9/UBE2D3/HERC3/UBE2A/CDC16/TRIP12/RCHY1/TRIM37/UBE2Z/FBXW7/UBE2E2/CDC23/DDB1/CDC27/SMURF2/PRKN/ELOC/CDC26/ANAPC7/UBE2K/ANAPC4/PIAS1/UBE2D1/COP1/BIRC6/HUWE1/UBE2Q2/PIAS2/UBE4A/MAP3K1/ANAPC5/UBR5/FBXW11/ANAPC10/UBE2…
WP_SELECTIVE_EXPRESSION_OF_CHEMOKINE_RECEPTORS_DURING_TCELL_POLARIZATION		29	-0.596135	-1.94454	0.00057354	0.00500798	0.00346879	6077	tags=55%, list=25%, signal=41%	IL12RB1/IL4R/CD40LG/CXCR4/IL12RB2/IFNGR2/TGFB1/CCR4/CCR5/CXCR3/CCR2/CCR1/CD28/CD4/CCL3/CCL4
REACTOME_INTERACTIONS_OF_REV_WITH_HOST_CELLULAR_PROTEINS		37	0.495031	1.93166	0.000578157	0.00503077	0.00348458	7587	tags=68%, list=31%, signal=46%	NUP54/TPR/SEH1L/NUP155/NUP37/RANBP2/NUP107/NUP58/KPNB1/NUP160/NUP42/XPO1/NPM1/NDC1/NUP133/NUP43/NUP50/NUP214/RAE1/NUP35/NUP205/NUP98/NUP153/AAAS/RANBP1
BIOCARTA_ASBCELL_PATHWAY		13	-0.745842	-1.96464	0.000585291	0.00505772	0.00350325	1879	tags=54%, list=8%, signal=50%	CD80/CD28/CD40/HLA-DRA/CD4/HLA-DRB5/HLA-DRB1
WP_GPCRS_CLASS_B_SECRETINLIKE		23	-0.63856	-1.95185	0.000584178	0.00505772	0.00350325	3484	tags=52%, list=14%, signal=45%	PTH2R/CRHR2/ADCYAP1R1/CALCR/GLP2R/VIPR2/GLP1R/ADGRE2/ADGRE5/GIPR/ADGRE1/PTH1R
REACTOME_PERK_REGULATES_GENE_EXPRESSION		31	0.529229	1.97715	0.00060591	0.00518229	0.00358953	4212	tags=52%, list=17%, signal=43%	IGFBP1/EIF2S1/EIF2S2/EXOSC2/ASNS/DIS3/NFYB/EXOSC8/EXOSC9/EXOSC3/CEBPG/EXOSC7/PARN/EIF2AK3/HSPA5/NFYA
REACTOME_INTERACTION_BETWEEN_L1_AND_ANKYRINS		31	-0.580055	-1.90947	0.000602143	0.00518229	0.00358953	6915	tags=68%, list=29%, signal=48%	SPTBN5/SPTA1/ACTG1/SCN4B/SCN11A/SCN8A/ANK1/SCN5A/KCNQ2/KCNQ3/ANK2/NFASC/SCN10A/SCN3B/SCN2B/ACTB/SPTB/L1CAM/NRCAM/SCN4A/SCN1B
KEGG_ARGININE_AND_PROLINE_METABOLISM		54	-0.490459	-1.79926	0.00060503	0.00518229	0.00358953	2560	tags=26%, list=11%, signal=23%	ALDH4A1/AZIN2/P4HA3/MAOB/PYCR3/NAGS/CKM/GAMT/AGMAT/DAO/AOC1/ASS1/PRODH2/GATM
REACTOME_CHONDROITIN_SULFATE_BIOSYNTHESIS		20	-0.658508	-1.91997	0.000610339	0.00520242	0.00360347	6856	tags=75%, list=28%, signal=54%	CHST11/CHSY3/CHST13/CHPF2/BGN/NCAN/CSGALNACT1/CHST12/CHST9/CHST7/VCAN/BCAN/CHST15/CHPF/DCN
BIOCARTA_INFLAM_PATHWAY		27	-0.599603	-1.91182	0.000613394	0.00521073	0.00360923	4704	tags=48%, list=19%, signal=39%	IL1A/IL10/TGFB1/CSF1/IFNB1/PDGFA/CSF3/IL13/HLA-DRA/IL6/CD4/HLA-DRB5/HLA-DRB1
KEGG_AMINOACYL_TRNA_BIOSYNTHESIS		41	0.489486	1.92	0.00061591	0.00521443	0.00361179	5461	tags=51%, list=23%, signal=40%	TARS3/TARS1/RARS2/LARS1/KARS1/GARS1/FARSB/DARS1/NARS2/EPRS1/WARS1/WARS2/NARS1/PSTK/RARS1/SARS1/IARS1/YARS1/AARS1/HARS1/HARS2
WP_INTERACTIONS_BETWEEN_IMMUNE_CELLS_AND_MICRORNAS_IN_TUMOR_MICROENVIRONMENT		28	-0.603585	-1.94763	0.000618334	0.00521732	0.0036138	5587	tags=54%, list=23%, signal=41%	IL4R/CTLA4/NFKB2/TGFB1/CCL2/TLR8/CD80/CXCL10/IL2RA/PDCD1/CD86/TLR7/IL2RB/CCL5/SOCS1
WP_EBOLA_VIRUS_INFECTION_IN_HOST		127	-0.402015	-1.67849	0.000630934	0.00530577	0.00367506	2767	tags=24%, list=11%, signal=21%	CLTB/CTSB/ACTB/HLA-F/HLA-A/HLA-DPA1/RHOB/HLA-E/ICAM3/SOCS3/HLA-DMB/BST2/RHOC/HLA-DOA/RELB/IRF7/ICAM2/CD209/HLA-DRA/HAVCR2/HLA-DPB1/HLA-DQB2/TIAM1/HAVCR1/HLA-DQB1/CLEC10A/FOLR1/HLA-DQA1/HLA-DRB5/HLA-DRB1
REACTOME_SENESCENCE_ASSOCIATED_SECRETORY_PHENOTYPE_SASP		109	-0.419436	-1.7165	0.000649933	0.00544727	0.00377307	5293	tags=38%, list=22%, signal=30%	H2BC13/MAPK3/H2BC15/CEBPB/IL1A/CCNA2/H4C8/UBE2S/H3C12/RPS6KA1/H2AC6/H4C4/H2BC14/H2BC17/H2AC4/ANAPC11/H3C6/UBB/H2BC8/H2BC5/H2BC7/H2AJ/CDK6/CDK4/H3C2/UBA52/H2BC12/H2BC1/H2BC11/FOS/H2AC8/H2BC10/H4C13/H4C9/H3C13/IL6/H3C8/H3C1/H2BC9/H3C7/H4C6
REACTOME_ANTIMICROBIAL_PEPTIDES		84	-0.42693	-1.68169	0.000665136	0.0055561	0.00384845	6469	tags=44%, list=27%, signal=32%	SLC11A1/PGLYRP4/PGLYRP3/BPIFB6/DEFB118/BPIFB1/DEFB110/REG3G/DEFB106A/ART1/EPPIN/CAMP/DEFB4A/CTSG/EPPIN-WFDC6/DEFA4/DEFB132/PRTN3/BPIFB2/DEFA6/LYZ/ITLN1/DEFB119/TLR2/PGLYRP2/HTN3/CHGA/RNASE3/GNLY/DEFB116/LTF/CCR2/PRSS2/RNASE6/CD4/BPIFB4/LEAP2
BIOCARTA_TH1TH2_PATHWAY		21	-0.643975	-1.9066	0.00066831	0.00556407	0.00385397	1316	tags=62%, list=5%, signal=59%	IL12RB1/IL4R/CD40LG/IL12RB2/IFNGR2/IL2RA/CD28/NR1I2/CD86/CD40/HLA-DRA/HLA-DRB5/HLA-DRB1
REACTOME_MHC_CLASS_II_ANTIGEN_PRESENTATION		122	-0.405427	-1.68286	0.000675961	0.00560913	0.00388518	3773	tags=29%, list=16%, signal=24%	DYNC1I1/AP2S1/LGMN/HLA-DOB/TUBB8B/TUBB2A/KIF3C/CTSB/CTSH/CTSA/TUBB1/TUBB8/HLA-DPA1/CTSK/HLA-DMB/CD74/CTSD/HLA-DOA/TUBAL3/KLC3/SH3GL2/CTSS/CTSV/HLA-DRA/KIF26A/HLA-DPB1/AP1M2/HLA-DQB2/HLA-DQB1/TUBB2B/CTSC/DNM1/HLA-DQA1/HLA-DRB5/HLA-DRB1
REACTOME_TRP_CHANNELS		28	-0.602141	-1.94297	0.000679153	0.00561702	0.00389065	5578	tags=54%, list=23%, signal=41%	MLKL/TRPV6/TRPV3/TRPV5/TRPV2/TRPM8/RIPK3/TRPM6/MCOLN1/TRPC3/TRPM2/MCOLN2/TRPV1/TRPM3/TRPV4
BIOCARTA_NKT_PATHWAY		26	-0.611978	-1.92485	0.000693099	0.0057135	0.00395748	6077	tags=58%, list=25%, signal=43%	IL12RB1/IL4R/CD40LG/CXCR4/IL12RB2/IFNGR2/TGFB1/CCR4/CCR5/CXCR3/CCR1/CD28/CD4/CCL3/CCL4
REACTOME_INTERLEUKIN_7_SIGNALING		36	-0.559405	-1.90149	0.000696564	0.00572324	0.00396422	2292	tags=33%, list=9%, signal=30%	H3C12/H3C6/CISH/H3C2/HGF/H3C13/H3C8/H3C1/JAK3/SOCS1/IL7R/H3C7
WP_FOCAL_ADHESION_PI3KAKTMTORSIGNALING_PATHWAY		300	-0.336286	-1.5322	0.000706407	0.00578515	0.0040071	4939	tags=30%, list=20%, signal=24%	CREB3L4/COL11A2/FGF13/PPP2R1A/PPP2R5D/PPP2R2B/AKT1/OSM/VEGFB/VEGFC/F2R/IGF1/RAB11B/CREB5/NOS3/GNB3/VWF/RPS6KB2/FGF21/FGF3/COMP/VEGFD/LAMC3/IL6R/ITGAD/COL2A1/COL5A1/CSF1/TNR/PDGFRA/RPS6/IFNB1/PIK3CG/ITGB4/EPHA2/PDGFA/IRS4/FGF17/ITGAL/GNB2/COL4A6/PGF/FOXO3/MAP2K2/LAMB3/COL6A2/IKBKG/CSF3/EFNA1/EPO/PFKFB4/HRAS/PIK3IP1/ANGPT1/PIK3R5/HGF/CSF3R/PFKFB3/THBS1/FGF1/TCL1A/COL1A2/IL2RA/TNXB/ITGAX/CSH1/FGFR3/…
REACTOME_INTEGRIN_CELL_SURFACE_INTERACTIONS		83	-0.448961	-1.77089	0.000718482	0.00586487	0.00406233	7740	tags=59%, list=32%, signal=40%	ITGA1/COL4A2/COL5A2/COL4A1/ITGA8/ITGB7/ITGAE/ITGA2B/COL16A1/ITGA10/FN1/ITGA9/ITGB5/COL6A6/COL18A1/ITGA3/COL4A5/HSPG2/ICAM1/FGG/VWF/COMP/ITGAD/COL2A1/COL5A1/VCAM1/COL13A1/COL6A3/COL23A1/ITGAL/COL4A6/COL6A2/ITGAM/AGRN/ICAM3/THBS1/FGA/COL7A1/COL1A2/ITGAX/COL3A1/VTN/ICAM2/ITGB8/COL1A1/SPP1/ITGB6/ITGB2/LUM
REACTOME_TRAFFICKING_AND_PROCESSING_OF_ENDOSOMAL_TLR		12	-0.731368	-1.88091	0.000769266	0.00625903	0.00433534	3629	tags=75%, list=15%, signal=64%	UNC93B1/LGMN/CNPY3/CTSB/TLR8/CTSK/CTSS/TLR7/CTSV
REACTOME_COHESIN_LOADING_ONTO_CHROMATIN		10	0.749562	2.00138	0.000793998	0.00641858	0.00444585	2986	tags=80%, list=12%, signal=70%	SMC3/STAG2/RAD21/PDS5B/STAG1/WAPL/PDS5A/NIPBL
WP_MODULATORS_OF_TCR_SIGNALING_AND_T_CELL_ACTIVATION		60	-0.474945	-1.78552	0.000793745	0.00641858	0.00444585	6272	tags=47%, list=26%, signal=35%	SH2D1A/DGKA/LCK/CD5/MAP3K8/ZFP36L1/AKT1/CD8A/TNFAIP3/PTPN6/ELOB/TMEM222/UBASH3A/ZAP70/CD3G/FIBP/LCP2/SH2B3/NFKBIA/IKBKG/ITK/VAV1/CD28/CD3D/PRKCQ/CARD11/SOCS1/RHOH
WP_CHEMOKINE_SIGNALING_PATHWAY		161	-0.378258	-1.6314	0.000801249	0.00645637	0.00447203	7626	tags=49%, list=32%, signal=34%	SHC1/PRKCD/PRKX/CRKL/GNGT1/GNAI2/IKBKB/FGR/XCL1/GRK1/GNAI1/ADCY2/ARRB2/ADCY4/ADCY3/PLCB1/CXCR2/ADCY5/CCL25/PIK3CD/GNG2/HCK/ELMO1/CXCL9/PLCB3/CCL7/SHC2/TIAM2/PTK2B/MAPK3/LYN/CXCR4/AKT1/XCR1/GRK6/BCAR1/GNB3/CXCL5/CSK/PREX1/PIK3CG/ARRB1/CCR4/ADCY8/GNB2/FOXO3/NFKBIA/WAS/IKBKG/HRAS/CXCL16/CX3CL1/PLCB2/ITK/RAC2/CCL24/PIK3R5/CCL21/CCL26/CXCR3/CCR8/RASGRP2/CCR2/CXCL14/PRKCB/DOCK2/VAV1/CXCL10/CCR1/CCL28/C…
REACTOME_SUMOYLATION		186	0.285782	1.49428	0.000817923	0.0065696	0.00455046	6894	tags=48%, list=29%, signal=35%	H4C11/SUMO1/CBX5/TOP2B/EID3/SMC3/STAG2/H4C12/NUP54/SUZ12/NR4A2/TPR/RAD21/MDM2/SMC5/MDC1/HDAC2/RWDD3/TOP1/CETN2/STAG1/THRB/BRCA1/TP53BP1/NSMCE2/HNRNPK/SAFB/TOPORS/WRN/ZNF131/UBA2/SEH1L/PGR/NUP155/NUP37/SMC6/RANBP2/NUP107/ZNF350/SATB1/RNF2/CBX8/H4C14/NUP58/NOP58/XPC/HNRNPC/NUP160/SIN3A/NR3C2/ZBED1/TOP2A/NUP42/NSMCE4A/NCOA2/SENP2/DDX5/NPM1/SENP1/SP3/NCOA1/PPARA/RNF168/NR2C1/NDC1/PIAS1/ING2/RPA1/CBX2…
REACTOME_EXPORT_OF_VIRAL_RIBONUCLEOPROTEINS_FROM_NUCLEUS		33	0.504471	1.90835	0.000836516	0.00669747	0.00463903	7416	tags=70%, list=31%, signal=48%	NUP54/TPR/SEH1L/NUP155/NUP37/RANBP2/NUP107/NUP58/NUP160/NUP42/XPO1/HSPA1A/NDC1/NUP133/NUP43/NUP50/NUP214/RAE1/NUP35/NUP205/NUP98/NUP153/AAAS
REACTOME_SUMOYLATION_OF_DNA_REPLICATION_PROTEINS		46	0.45791	1.87065	0.000839875	0.00670295	0.00464282	7416	tags=63%, list=31%, signal=44%	SUMO1/TOP2B/NUP54/TPR/TOP1/SEH1L/NUP155/NUP37/RANBP2/NUP107/NUP58/NUP160/TOP2A/NUP42/NDC1/NUP133/NUP43/NUP50/NUP214/SUMO2/PCNA/RAE1/AURKA/CDCA8/NUP35/NUP205/NUP98/NUP153/AAAS
REACTOME_RECRUITMENT_OF_MITOTIC_CENTROSOME_PROTEINS_AND_COMPLEXES		80	0.375852	1.70492	0.000847484	0.00674221	0.00467001	5782	tags=48%, list=24%, signal=36%	CEP290/NME7/AKAP9/NEDD1/CEP76/HAUS1/PCM1/CEP70/HAUS2/CEP43/TUBGCP5/CEP57/CEP192/CEP63/CCP110/CETN2/SDCCAG8/HSP90AA1/PLK4/CNTRL/OFD1/CEP78/CDK5RAP2/CENPJ/CKAP5/PAFAH1B1/MAPRE1/YWHAE/CEP135/HAUS3/CLASP1/TUBGCP3/HAUS6/DCTN1/CSNK1E/MZT1/CEP152/CDK11B
WP_SARSCOV2_INNATE_IMMUNITY_EVASION_AND_CELLSPECIFIC_IMMUNE_RESPONSE		64	-0.479086	-1.80934	0.000862218	0.00683772	0.00473617	6173	tags=47%, list=26%, signal=35%	IRF3/CXCL17/CXCL9/LAG3/TRAF5/MAVS/TP53I3/MX1/IL10/CXCL5/TGFB1/IL6R/IFNB1/TRADD/FADD/CCL2/CXCL10/ACE2/IFITM1/CXCL6/IRF7/TLR7/CXCL3/HAVCR2/IL6/CXCL1/CCL5/CCL3/CXCL2/CCL4
WP_FLUOROPYRIMIDINE_ACTIVITY		33	-0.55227	-1.84478	0.000906066	0.00714026	0.00494573	4828	tags=45%, list=20%, signal=36%	TYMS/ABCC3/UPP2/ABCG2/SLC29A1/DPYD/CES2/GGH/TYMP/UPP1/TK1/UPB1/SLC22A7/CES1/DPYS
REACTOME_COSTIMULATION_BY_THE_CD28_FAMILY		67	-0.467263	-1.78522	0.000905713	0.00714026	0.00494573	4878	tags=40%, list=20%, signal=32%	LYN/PPP2R1A/PPP2R5D/AKT1/SRC/PTPN6/CSK/TRIB3/CD3G/PRR5/HLA-DPA1/CD80/BTLA/TNFRSF14/VAV1/CD28/PDCD1/CD86/CD3D/HLA-DRA/HLA-DPB1/CD4/HLA-DQB2/HLA-DQB1/HLA-DQA1/HLA-DRB5/HLA-DRB1
BIOCARTA_THELPER_PATHWAY		12	-0.725249	-1.86517	0.000909038	0.00714122	0.00494639	3064	tags=75%, list=13%, signal=66%	THY1/ICAM1/CD3G/ITGAL/CD2/CD28/CD3D/CD4/ITGB2
REACTOME_REGULATION_OF_TP53_ACTIVITY		160	0.306083	1.55474	0.000932393	0.0073018	0.00505762	7007	tags=45%, list=29%, signal=32%	POU4F1/TAF7L/SETD9/USP7/RAD17/RMI2/BRD7/CCNA1/TAF13/RICTOR/TAF15/AKT3/BRIP1/MRE11/RFC3/JMY/RFC4/MDM2/NBN/TOPBP1/MAP2K6/SUPT16H/CHEK1/HDAC2/TAF1L/TAF2/BRCA1/TAF3/CCNG1/PRKAA1/TBP/RMI1/WRN/TAF7/RAD1/TAF1/PRKAA2/PPP2CA/RBBP7/CSNK2A1/RBBP4/PHF20/MDM4/KAT6A/ATM/TAF9B/BARD1/CSNK2A2/MEAF6/RNF34/CDK5R1/ING5/TAF10/ING2/RPA3/RPA1/RBBP8/RFC5/EP300/ATR/PRKAB2/PPP2R5C/TAF4/HIPK1/PPP1R13B/AURKA/L3MBTL1/PPP2R1B…
WP_REGULATORY_CIRCUITS_OF_THE_STAT3_SIGNALING_PATHWAY		77	-0.444477	-1.74219	0.000955253	0.00745752	0.00516548	5390	tags=39%, list=22%, signal=30%	IFNLR1/MAPK3/AKT1S1/IL27RA/IL12RB2/IFNGR2/F2R/SRC/IL6R/IL15RA/F2RL3/PDGFRA/CSF2RB/CNTFR/CTF1/MAPK11/CSF3R/AGTR2/SOCS3/PRKCB/IL2RA/IL22RA1/MAPK15/IL2RB/IL21R/JAK3/PTPRD/IL20RA/IL10RA/IL7R
WP_NCRNAS_INVOLVED_IN_WNT_SIGNALING_IN_HEPATOCELLULAR_CARCINOMA		86	-0.435222	-1.72329	0.000958475	0.00745944	0.00516681	5835	tags=40%, list=24%, signal=30%	NKD2/CTBP1/SOST/WNT3/FZD8/CCND2/DVL2/CTNNBIP1/AXIN1/LRP5/CXXC4/DVL1/SOX17/FRAT1/TCF7/CCND3/WNT2B/NOTUM/KLF4/FZD1/FZD5/FZD10/WNT2/SERPINF1/WNT5B/NKD1/PLAU/WNT4/SFRP4/WNT7A/FZD2/FZD9/MYC/SFRP1
BIOCARTA_CTL_PATHWAY		13	-0.731568	-1.92704	0.000963861	0.00747813	0.00517975	3064	tags=62%, list=13%, signal=54%	CD3G/ITGAL/HLA-A/B2M/CD3D/PRF1/ITGB2/GZMB
WP_MIR5093P_ALTERATION_OF_YAP1ECM_AXIS		17	-0.678441	-1.90368	0.000972369	0.00752086	0.00520935	5175	tags=76%, list=21%, signal=60%	SPARC/TWIST1/TEAD3/GPC6/BCAR1/TEAD2/COL5A1/TEAD4/SNAI2/EDNRA/COL3A1/THBS2/COL1A1
WP_NEURAL_CREST_DIFFERENTIATION		99	-0.419914	-1.69972	0.00097692	0.00753281	0.00521762	5367	tags=38%, list=22%, signal=30%	HDAC11/SOX9/NOTCH4/HDAC3/TWIST1/LHX5/COL11A2/MPZ/DVL2/DCT/NOTCH1/DLX5/PAX3/HDAC9/NFKB2/BMP4/ID1/AXIN1/DVL1/COL2A1/PMP22/HDAC7/NOTCH2/PAX7/HOXB1/SNAI2/RHOB/AXIN2/CDH6/FGFR3/LHX1/SOX10/FGFR2/ZIC1/MSX2/MYC/CDH2/GJB1
REACTOME_RHOBTB_GTPASE_CYCLE		35	0.496921	1.91428	0.00101921	0.00773981	0.00536101	7523	tags=74%, list=31%, signal=51%	COPS2/TWF1/CUL3/TMOD3/ROCK1/ROCK2/TRA2B/TXNL1/HSP90AA1/COPS4/CCT6A/PHIP/RBBP6/HNRNPC/PDE5A/SRRM1/STK38/RNF20/SPEN/CPSF7/CCT7/RBMX/HSP90AB1/CCT2/CDC37/MYO6
REACTOME_HDR_THROUGH_SINGLE_STRAND_ANNEALING_SSA		37	0.4845	1.89057	0.00101768	0.00773981	0.00536101	6922	tags=57%, list=29%, signal=41%	RAD17/RMI2/BRIP1/MRE11/RFC3/RFC4/NBN/TOPBP1/BRCA1/RMI1/WRN/RAD1/ATM/BARD1/RPA3/RPA1/RBBP8/RFC5/ATR/RAD9B/RPA2
WP_BIOMARKERS_FOR_UREA_CYCLE_DISORDERS		12	-0.719136	-1.84945	0.00101781	0.00773981	0.00536101	1037	tags=42%, list=4%, signal=40%	GPT/NAGS/GAMT/ASS1/GATM
REACTOME_NUCLEAR_RECEPTOR_TRANSCRIPTION_PATHWAY		53	-0.489812	-1.78844	0.00101796	0.00773981	0.00536101	3830	tags=34%, list=16%, signal=29%	ESR1/RARG/NR2C2AP/ESRRA/NR1H2/AR/HNF4G/NR0B1/NR0B2/RXRA/NR1I2/NR2F6/NR5A1/NR2E3/NR2F1/ESRRB/NR1H4/HNF4A
REACTOME_AURKA_ACTIVATION_BY_TPX2		71	0.390981	1.71686	0.00100844	0.00773981	0.00536101	5472	tags=46%, list=23%, signal=36%	CEP290/AKAP9/NEDD1/CEP76/HAUS1/PCM1/HMMR/CEP70/HAUS2/CEP43/CEP57/CEP192/CEP63/CCP110/CETN2/SDCCAG8/HSP90AA1/PLK4/CNTRL/OFD1/CEP78/CDK5RAP2/CENPJ/CKAP5/PAFAH1B1/MAPRE1/YWHAE/CEP135/HAUS3/CLASP1/HAUS6/DCTN1/CSNK1E
WP_APOPTOSIS_MODULATION_AND_SIGNALING		87	-0.43694	-1.73475	0.00103778	0.007857	0.00544218	7617	tags=49%, list=32%, signal=34%	HTRA2/TRAF3/IKBKB/SEPTIN4/MAP3K14/TNFRSF10B/CASP10/BCL2/TP53/BAX/CASP2/BAD/TNFRSF10D/MCL1/BBC3/MAPK3/BAG3/TNFRSF1A/PMAIP1/DAXX/IRAK1/BCL2L1/DFFB/TRADD/BCL2A1/TOLLIP/FADD/BIRC3/BIRC5/CASP1/NFKBIA/BAK1/BLK/BOK/CASP4/IL1R2/BMF/FOS/TNFRSF10A/MYD88/TNFRSF1B/TNFRSF25/BIRC7
REACTOME_ANTIGEN_PROCESSING_CROSS_PRESENTATION		106	-0.409085	-1.67589	0.00107758	0.00813381	0.00563391	4461	tags=32%, list=18%, signal=26%	VAMP8/PSMB11/FGG/TAPBP/PSMB8/PSMB9/NCF2/HLA-C/TAP2/TLR2/UBB/PSMB10/TAP1/IKBKG/HLA-F/HLA-A/MRC1/B2M/BTK/HLA-E/UBA52/FGA/CYBA/MYD88/CTSS/CYBB/CTSV/NCF1/MRC2/FCGR1A/NCF4/LY96/CD14/S100A1
REACTOME_NUCLEAR_IMPORT_OF_REV_PROTEIN		34	0.497566	1.89975	0.0011082	0.00833978	0.00577658	7416	tags=68%, list=31%, signal=47%	NUP54/TPR/SEH1L/NUP155/NUP37/RANBP2/NUP107/NUP58/KPNB1/NUP160/NUP42/NPM1/NDC1/NUP133/NUP43/NUP50/NUP214/RAE1/NUP35/NUP205/NUP98/NUP153/AAAS
BIOCARTA_LAIR_PATHWAY		17	-0.674697	-1.89317	0.00111859	0.0083677	0.00579592	4932	tags=65%, list=20%, signal=52%	ICAM1/IL1A/VCAM1/ITGAL/C6/C7/C3/SELP/IL6/ITGB2/KNG1
WP_CELLS_AND_MOLECULES_INVOLVED_IN_LOCAL_ACUTE_INFLAMMATORY_RESPONSE		17	-0.674697	-1.89317	0.00111859	0.0083677	0.00579592	4932	tags=65%, list=20%, signal=52%	ICAM1/IL1A/VCAM1/ITGAL/C6/C7/C3/SELP/IL6/ITGB2/KNG1
REACTOME_SYNTHESIS_OF_DNA		121	0.32672	1.59234	0.00115213	0.008593	0.00595197	7271	tags=49%, list=30%, signal=34%	MCM8/PRIM1/GMNN/SKP1/CCNA1/PSMD12/PSMA3/ORC6/PSMC6/ORC4/RFC3/RFC4/PSME4/UBE2E1/SEM1/PSMD14/RFC1/ANAPC1/PSMA4/POLE3/ORC3/POLA1/POLA2/ORC2/CDC16/PSMD9/CDC23/PSMD6/PSMD1/ORC5/CDC27/PSMA2/ANAPC16/CDC26/ANAPC7/ANAPC4/PSMC2/UBE2D1/PSMA8/RPA3/PSME3/RPA1/PSMA1/RFC5/PSMC1/PSMD11/GINS1/PCNA/ANAPC5/PSMD7/MCM4/ANAPC10/CUL1/PSMD4/RPA2/PSMD5/FEN1/MCM6/PSMD10
KEGG_PANTOTHENATE_AND_COA_BIOSYNTHESIS		16	-0.680715	-1.88706	0.0012044	0.00895389	0.00620194	4779	tags=56%, list=20%, signal=45%	PANK4/ENPP1/DPYD/PPCDC/BCAT1/UPB1/ENPP3/VNN1/DPYS
WP_IRINOTECAN_PATHWAY		12	-0.71389	-1.83596	0.00121981	0.00895389	0.00620194	5337	tags=67%, list=22%, signal=52%	UGT1A1/UGT1A10/BCHE/ABCG2/CES2/ABCC2/CES1/UGT1A9
REACTOME_RNA_POLYMERASE_II_TRANSCRIBES_SNRNA_GENES		77	0.378153	1.69466	0.00121195	0.00895389	0.00620194	6237	tags=45%, list=26%, signal=34%	PHAX/SNAPC1/GTF2A1/TAF13/GTF2F2/ZC3H8/ICE2/SNAPC3/ICE1/RPAP2/CDK7/INTS13/ZNF143/CCNT2/TBP/GTF2A2/POLR2B/NCBP1/SNAPC5/RPRD1A/CCNT1/INTS6/POLR2K/PCF11/RNU5A-1/INTS4/GTF2E2/INTS2/NCBP2/INTS8/INTS7/POU2F1/GTF2B/INTS10/CCNK
REACTOME_MUSCLE_CONTRACTION		196	-0.358176	-1.57072	0.00122196	0.00895389	0.00620194	6154	tags=40%, list=25%, signal=30%	MYL6B/KCNK16/NOS1/ITGB5/MYL9/CACNB1/KCNK18/SCN4B/KCND2/CACNA1C/CAV3/SCN11A/MME/SCN8A/TNNI3/TCAP/PRKACA/KCNE4/FGF13/CACNA2D2/KCNH2/CORIN/SCN5A/ANXA1/VIM/TNNT3/CASQ1/CACNA1H/ABCC9/CAMK2A/MYBPC2/ATP1A1/KCNK2/MYL2/ORAI1/SCN10A/CACNG6/GUCY1A1/SCN3B/ACTN2/ITPR3/RYR1/SORBS3/TMOD1/SLC8A1/SCN2B/KCNK7/KCNJ14/KCNA5/KCND1/ATP2A3/KCNJ12/CAMK2B/FXYD4/TNNI2/ATP2B2/TRIM72/MYH6/ATP2B3/TTN/ORAI2/KCNK13/KCNK17/GUCY…
KEGG_PATHWAYS_IN_CANCER		323	-0.323397	-1.4864	0.00121572	0.00895389	0.00620194	5883	tags=33%, list=24%, signal=26%	BAD/STAT5A/CEBPA/GLI1/ITGA3/CKS1B/TRAF5/CTBP1/MMP9/MMP1/WNT3/EGLN1/FZD8/PIAS4/MAPK3/FGF13/KLK3/SHH/AKT1/VEGFB/DVL2/BCR/VEGFC/IGF1/NFKB2/RALGDS/PML/BMP4/ELOB/EGLN3/FGF21/AXIN1/TGFB1/FGF3/DVL1/VEGFD/ARNT2/LAMC3/FZD4/PAX8/PDGFRA/CBLC/TCF7/BCL2L1/RASSF5/PIK3CG/FADD/WNT2B/BIRC3/RUNX1/PDGFA/ZBTB16/TRAF4/FGF17/COL4A6/CDK6/GLI3/BIRC5/PGF/FGF5/MMP2/PTCH2/NTRK1/MAP2K2/AR/CDK4/NFKBIA/LAMB3/IKBKG/HRAS/WNT9A/…
WP_MALIGNANT_PLEURAL_MESOTHELIOMA		433	-0.304099	-1.41709	0.00121202	0.00895389	0.00620194	5751	tags=31%, list=24%, signal=24%	CDH5/ITGA3/CTBP1/MAP2K7/SOST/MAD1L1/MCL1/MMP9/MDK/WNT3/PRKAG3/COL4A5/BBC3/FZD8/ELK1/SLC7A5/MAPK3/SPARC/AKT1S1/CCND2/FGF13/TEAD3/AKT1/CDH13/VEGFB/DVL2/CDH17/VEGFC/IL1B/IGF1/CDH4/CDH15/SRC/IL10/CXCL5/UHRF1/TEAD2/RPS6KB2/FGF21/RPS6KA1/AXIN1/TELO2/TGFB1/FGF3/LRP5/CXXC4/PAK6/DVL1/VEGFD/LAMC3/FOXM1/SOX17/CSF1/FRAT1/PDGFRA/TCF7/RPS6/RASSF5/PIK3CG/CCND3/AJUBA/RASSF4/RASSF7/ITPR3/ITGB4/WNT2B/EPHA2/PDGFA/C…
REACTOME_CELLULAR_HEXOSE_TRANSPORT		21	-0.630211	-1.86585	0.00122951	0.00898295	0.00622207	4223	tags=52%, list=17%, signal=43%	SLC5A9/SLC50A1/FGF21/SLC2A6/SLC45A3/SLC2A10/SLC2A9/SLC2A8/SLC5A2/SLC2A2/SLC5A10
REACTOME_FORMATION_OF_THE_BETA_CATENIN_TCF_TRANSACTIVATING_COMPLEX		89	-0.42834	-1.70983	0.00125744	0.00916029	0.0063449	4627	tags=37%, list=19%, signal=30%	MEN1/H3-4/H4C8/H3C12/TLE4/H2AC6/H4C4/H2BC14/H2BC17/H2AC4/H3C6/TCF7/H2BC8/H2BC5/H2BC7/H2AJ/H3C2/RUNX3/AXIN2/H2BC12/H2BC1/H2BC11/H2AC8/H2BC10/H4C13/H4C9/H3C13/H3C8/MYC/H3C1/H2BC9/H3C7/H4C6
REACTOME_FORMATION_OF_INCISION_COMPLEX_IN_GG_NER		43	0.472366	1.87067	0.00126708	0.00917725	0.00635666	6922	tags=56%, list=29%, signal=40%	SUMO1/XPA/UBE2V2/CUL4B/RAD23B/GTF2H2/CUL4A/CETN2/CDK7/USP45/XPC/DDB1/PIAS1/MNAT1/RPA3/RPA1/RNF111/PARP2/PARP1/SUMO2/GTF2H1/CHD1L/UBE2N/RPA2
REACTOME_RESOLUTION_OF_SISTER_CHROMATID_COHESION		125	0.32992	1.61305	0.00126709	0.00917725	0.00635666	7578	tags=58%, list=31%, signal=40%	ITGB3BP/SMC3/STAG2/CENPK/KIF2A/CENPQ/CENPC/CENPH/AHCTF1/RAD21/SKA2/KNL1/CENPE/ZW10/PPP2R5E/HDAC8/CLIP1/PDS5B/TAOK1/CENPS/NDEL1/STAG1/WAPL/PDS5A/KNTC1/DYNC1LI1/CKAP5/MIS12/CENPF/PAFAH1B1/SEH1L/CENPP/SPC25/NUP37/CDCA5/MAPRE1/RANBP2/NUP107/PPP2CA/DYNC1LI2/PMF1/CLASP2/NSL1/NUP160/ZWILCH/SGO2/CLASP1/PPP1CC/XPO1/NUF2/SPDL1/KIF2C/TUBA3D/CENPN/NUP133/NUP43/PPP2R5C/DYNC1I2/CDCA8/KIF18A/PPP2R1B/NUP98/PPP2R…
KEGG_NATURAL_KILLER_CELL_MEDIATED_CYTOTOXICITY		131	-0.384836	-1.6179	0.00127809	0.00923023	0.00639335	6555	tags=42%, list=27%, signal=31%	SH3BP2/NFATC1/PIK3CD/SH2D1A/LCK/PPP3R2/KIR2DL4/HCST/TNFRSF10D/RAET1L/SHC2/PTK2B/MAPK3/IFNA16/NFATC4/ICAM1/IFNGR2/IFNA13/PTPN6/FCGR3B/IFNA6/HLA-C/IFNB1/PIK3CG/ZAP70/MICA/ULBP1/NCR1/ITGAL/IFNA5/LCP2/MAP2K2/HLA-A/HRAS/RAC3/RAC2/PIK3R5/NFATC2/HLA-E/IFNA14/PRKCB/KIR3DL1/VAV1/KLRC2/KLRC1/TNFRSF10A/ICAM2/CD48/KIR2DL3/TYROBP/PRF1/PRKCG/IFNA7/ITGB2/GZMB
BIOCARTA_FIBRINOLYSIS_PATHWAY		12	-0.713254	-1.83432	0.00128197	0.00923165	0.00639434	1599	tags=67%, list=7%, signal=62%	F2R/FGG/FGA/F2/PLAU/SERPINE1/F13A1/PLG
KEGG_GLYCOSAMINOGLYCAN_BIOSYNTHESIS_CHONDROITIN_SULFATE		22	-0.622332	-1.8728	0.00128662	0.00923856	0.00639912	6856	tags=77%, list=28%, signal=55%	CHST11/B3GAT2/CHSY3/CHST13/XYLT2/CHPF2/CHST14/B3GAT1/CSGALNACT1/B3GAT3/CHST12/B3GALT6/CHST7/B4GALT7/CHST15/XYLT1/CHPF
KEGG_B_CELL_RECEPTOR_SIGNALING_PATHWAY		75	-0.447281	-1.75031	0.00131104	0.00938705	0.00650197	3287	tags=32%, list=14%, signal=28%	PIK3CG/CD79A/LILRB3/INPP5D/CD22/CD79B/MAP2K2/NFKBIA/IKBKG/HRAS/RAC3/RAC2/CD72/PIK3R5/NFATC2/BTK/PRKCB/VAV1/FOS/IFITM1/PIK3AP1/FCGR2B/CARD11/CR2
REACTOME_INTERACTIONS_OF_VPR_WITH_HOST_CELLULAR_PROTEINS		37	0.480019	1.87308	0.00133524	0.00953311	0.00660314	7416	tags=65%, list=31%, signal=45%	NUP54/SLC25A6/TPR/PSIP1/SEH1L/NUP155/NUP37/RANBP2/NUP107/KPNA1/NUP58/NUP160/NUP42/NDC1/NUP133/NUP43/NUP50/NUP214/RAE1/NUP35/NUP205/NUP98/NUP153/AAAS
WP_NUCLEOTIDE_GPCRS		10	-0.770148	-1.86865	0.00134965	0.00958135	0.00663656	1982	tags=60%, list=8%, signal=55%	P2RY6/P2RY2/ADORA3/ADORA1/LPAR4/LTB4R
WP_OXYSTEROLS_DERIVED_FROM_CHOLESTEROL		44	-0.525015	-1.84233	0.00134667	0.00958135	0.00663656	5762	tags=48%, list=24%, signal=36%	SLC27A5/IL17C/DHCR7/EBP/CH25H/ACOT7/BAAT/ACOT13/CYP27A1/ESR1/NR1H2/ACOT1/CYP7A1/IL17A/ACOT8/IL17B/NR1I2/CYP7B1/ACOX2/SLC27A2/CYP8B1
REACTOME_SWITCHING_OF_ORIGINS_TO_A_POST_REPLICATIVE_STATE		92	0.344034	1.5932	0.00135808	0.009614	0.00665917	7271	tags=49%, list=30%, signal=34%	MCM8/GMNN/SKP1/CCNA1/PSMD12/PSMA3/ORC6/PSMC6/ORC4/PSME4/UBE2E1/SEM1/PSMD14/ANAPC1/PSMA4/ORC3/ORC2/CDC16/PSMD9/CDC23/PSMD6/PSMD1/ORC5/CDC27/PSMA2/ANAPC16/CDC26/ANAPC7/ANAPC4/PSMC2/UBE2D1/PSMA8/PSME3/PSMA1/PSMC1/PSMD11/ANAPC5/PSMD7/MCM4/ANAPC10/CUL1/PSMD4/PSMD5/MCM6/PSMD10
WP_TYPE_I_COLLAGEN_SYNTHESIS_IN_THE_CONTEXT_OF_OSTEOGENESIS_IMPERFECTA		33	-0.543578	-1.81575	0.00136245	0.00961774	0.00666176	2671	tags=36%, list=11%, signal=32%	LOX/COLGALT1/FZD1/BMP1/SERPINF1/COL1A2/FKBP10/ADAMTS2/TNFRSF11B/COL1A1/P3H2/TNFRSF11A
REACTOME_ENDOGENOUS_STEROLS		25	-0.608438	-1.89022	0.00144003	0.0101368	0.00702131	5209	tags=60%, list=22%, signal=47%	AHR/FDXR/CYP27A1/ARNT2/CYP7A1/CYP11A1/CYP21A2/CYP1B1/CYP11B1/RXRA/CYP7B1/POMC/CYP11B2/NR1H4/CYP8B1
REACTOME_DIGESTION_AND_ABSORPTION		28	-0.584178	-1.88501	0.00148779	0.0104437	0.00723386	1776	tags=36%, list=7%, signal=33%	CEL/NPC1L1/ALPI/CHIT1/SLC2A5/PNLIP/PNLIPRP1/TREH/SLC2A2/MGAM
WP_PATHOGENESIS_OF_SARSCOV2_MEDIATED_BY_NSP9NSP10_COMPLEX		21	-0.625139	-1.85083	0.00149985	0.010499	0.00727214	4595	tags=57%, list=19%, signal=46%	CD8A/CD8B/MMP25/CRP/ZAP70/CD3G/CD2/HLA-DRA/IL6/CD4/HLA-DRB5/HLA-DRB1
KEGG_TIGHT_JUNCTION		129	-0.393983	-1.65225	0.00156893	0.0109519	0.0075859	5278	tags=35%, list=22%, signal=27%	MYH2/SYMPK/LLGL2/PPP2R1A/PPP2R2B/AKT1/AMOTL1/MYH7/SRC/CLDN15/PRKCH/CLDN6/CLDN5/MYL2/CLDN7/CLDN9/TJP3/PARD6A/ACTN2/CGN/CLDN19/MYH4/CDK4/ACTB/HRAS/CLDN1/HCLS1/CLDN23/CRB3/PRKCB/MYH6/CLDN3/PPP2R2C/PRKCQ/RRAS/MYL5/ACTN3/CLDN14/CLDN16/CLDN10/CLDN4/MYL10/PRKCG/CLDN2/CLDN8
WP_SMC1SMC3_ROLE_IN_DNA_DAMAGE_CORNELIA_DE_LANGE_SYNDROME		11	0.72146	2.02561	0.0015872	0.0109773	0.00760348	5199	tags=82%, list=22%, signal=64%	SMC3/RAD21/MRE11/NBN/MDC1/BRCA1/RAD18/ATM/PAXIP1
REACTOME_SUMOYLATION_OF_SUMOYLATION_PROTEINS		35	0.488095	1.88028	0.00159009	0.0109773	0.00760348	7416	tags=69%, list=31%, signal=48%	SUMO1/NUP54/TPR/TOPORS/SEH1L/NUP155/NUP37/RANBP2/NUP107/NUP58/NUP160/NUP42/NDC1/NUP133/NUP43/NUP50/NUP214/SUMO2/RAE1/NUP35/NUP205/NUP98/NUP153/AAAS
REACTOME_TRANSPORT_OF_MATURE_MRNAS_DERIVED_FROM_INTRONLESS_TRANSCRIPTS		43	0.466773	1.84852	0.00158976	0.0109773	0.00760348	7416	tags=63%, list=31%, signal=44%	CPSF2/NUP54/TPR/CPSF3/SEH1L/NUP155/WDR33/NUP37/RANBP2/NUP107/NCBP1/NUP58/NUP160/NUP42/EIF4E/NDC1/NCBP2/NUP133/NUP43/NUP50/NUP214/RAE1/NUP35/NUP205/NUP98/NUP153/AAAS
REACTOME_COMMON_PATHWAY_OF_FIBRIN_CLOT_FORMATION		21	-0.622638	-1.84343	0.00158556	0.0109773	0.00760348	4474	tags=62%, list=19%, signal=50%	F2R/FGG/PRTN3/PROCR/PF4V1/CD177/THBD/PROS1/FGA/F2/SERPINE2/PROC/F13A1
REACTOME_TRANSPORT_OF_THE_SLBP_DEPENDANT_MATURE_MRNA		36	0.476794	1.84442	0.00160663	0.011061	0.00766145	7416	tags=67%, list=31%, signal=46%	NUP54/TPR/SEH1L/NUP155/NUP37/RANBP2/NUP107/NCBP1/NUP58/NUP160/NUP42/EIF4E/NDC1/NCBP2/NUP133/NUP43/NUP50/NUP214/RAE1/NUP35/NUP205/NUP98/NUP153/AAAS
PID_FOXM1_PATHWAY		40	-0.523607	-1.81248	0.00162037	0.0111251	0.00770581	5068	tags=40%, list=21%, signal=32%	CENPB/CCNA2/CENPA/ONECUT1/ESR1/FOXM1/BIRC5/MMP2/CDK4/CDC25B/H2BC1/NEK2/FOS/TGFA/MYC/PLK1
KEGG_AXON_GUIDANCE		128	-0.388872	-1.6263	0.00164364	0.011254	0.0077951	6734	tags=51%, list=28%, signal=37%	SEMA3F/FYN/DPYSL5/EFNA4/UNC5C/NFATC1/PAK5/RGS3/PPP3R2/DPYSL2/DCC/UNC5D/SEMA4G/ROBO1/NTN4/SRGAP2/EPHA1/SEMA5B/NRP1/EPHA4/MAPK3/NFATC4/SEMA4B/CXCR4/UNC5A/PLXNA1/SEMA4A/EPHB1/CFL1/SEMA3A/ROBO3/EPHA3/ABLIM2/EFNB3/LIMK1/PAK6/SEMA4F/SEMA6C/EFNB1/FES/SEMA7A/SEMA3D/ROBO2/SEMA6B/EPHA2/PLXNB3/SLIT3/EPHB6/SEMA5A/EFNA1/HRAS/RAC3/RAC2/ABLIM3/NFATC2/RHOD/NCK2/SLIT1/L1CAM/NTNG1/EPHB4/EPHA7/ABLIM1/NGEF/EPHB3
REACTOME_BILE_ACID_AND_BILE_SALT_METABOLISM		43	-0.530007	-1.86428	0.00165971	0.0113022	0.00782854	5762	tags=51%, list=24%, signal=39%	SLC27A5/CH25H/BAAT/STARD5/AKR1C2/ABCC3/SLC51B/CYP27A1/AKR1C1/CYP7A1/ACOT8/SLC51A/RXRA/FABP6/AKR1C3/CYP7B1/SLC10A2/ACOX2/NR1H4/SLC27A2/CYP8B1/ALB
REACTOME_DEFECTIVE_B4GALT7_CAUSES_EDS_PROGEROID_TYPE		20	-0.635612	-1.85321	0.00165812	0.0113022	0.00782854	5132	tags=60%, list=21%, signal=47%	BGN/HSPG2/GPC6/NCAN/GPC1/GPC2/VCAN/B4GALT7/BCAN/AGRN/SDC3/DCN
BIOCARTA_TCYTOTOXIC_PATHWAY		12	-0.705478	-1.81433	0.0016709	0.0113476	0.00785997	5867	tags=75%, list=24%, signal=57%	THY1/ICAM1/CD8A/CD3G/ITGAL/CD2/CD28/CD3D/ITGB2
REACTOME_SYNTHESIS_OF_BILE_ACIDS_AND_BILE_SALTS_VIA_7ALPHA_HYDROXYCHOLESTEROL		22	-0.615832	-1.85324	0.00170984	0.0115807	0.0080214	5128	tags=64%, list=21%, signal=50%	SLC27A5/BAAT/AKR1C2/CYP27A1/AKR1C1/CYP7A1/ACOT8/RXRA/AKR1C3/CYP7B1/ACOX2/NR1H4/SLC27A2/CYP8B1
WP_BIOGENIC_AMINE_SYNTHESIS		14	-0.700683	-1.89142	0.0017471	0.0117646	0.00814882	4455	tags=71%, list=18%, signal=58%	AANAT/HDC/TH/COMT/ACHE/CHAT/DBH/GAD1/DDC/PAH
REACTOME_THE_CANONICAL_RETINOID_CYCLE_IN_RODS_TWILIGHT_VISION		23	-0.614244	-1.87752	0.00176636	0.0117646	0.00814882	2775	tags=52%, list=11%, signal=46%	RDH8/ABCA4/HSD17B6/RBP3/MYO7A/DHRS9/LRAT/TTR/STRA6/RLBP1/RDH12/RBP4
BIOCARTA_DC_PATHWAY		17	-0.65943	-1.85033	0.00174863	0.0117646	0.00814882	4164	tags=59%, list=17%, signal=49%	IL10/IFNB1/IL13/CD7/ITGAX/CD2/CD33/TLR7/CD40/ANPEP
BIOCARTA_LECTIN_PATHWAY		12	-0.703919	-1.81032	0.00176459	0.0117646	0.00814882	1767	tags=58%, list=7%, signal=54%	MASP1/C6/C7/C3/C2/C4A/C4B
PID_CD8_TCR_DOWNSTREAM_PATHWAY		65	-0.455124	-1.71992	0.00176986	0.0117646	0.00814882	5483	tags=43%, list=23%, signal=33%	EOMES/ELK1/MAPK3/IFNA16/CD8A/CD8B/IFNA6/TNFRSF18/JUNB/CD3G/PTPN7/IFNA5/MAP2K2/HLA-A/HRAS/B2M/NFATC2/TNFRSF4/IFNA14/PRKCB/IL2RA/FOS/CD3D/IL2RB/PRKCQ/PRF1/IFNA7/GZMB
REACTOME_REGULATION_OF_PLK1_ACTIVITY_AT_G2_M_TRANSITION		86	0.352459	1.617	0.00175971	0.0117646	0.00814882	6989	tags=53%, list=29%, signal=38%	CEP290/SKP1/AKAP9/NEDD1/CEP76/HAUS1/PCM1/CEP70/PPP1R12A/HAUS2/CEP43/CEP57/CEP192/CEP63/CCP110/RAB8A/CETN2/SDCCAG8/HSP90AA1/PLK4/CNTRL/OFD1/CEP78/CDK5RAP2/PPP1CB/CENPJ/CKAP5/PAFAH1B1/MAPRE1/YWHAE/CEP135/HAUS3/CLASP1/HAUS6/DCTN1/CSNK1E/BORA/CEP152/PPP1R12B/FBXW11/DYNC1I2/AURKA/OPTN/CUL1/ALMS1/CCNB2
WP_ECTODERM_DIFFERENTIATION		140	-0.376069	-1.59451	0.00175332	0.0117646	0.00814882	5052	tags=31%, list=21%, signal=24%	FZD8/ASTN1/JAKMIP1/SHH/CAP2/FOXL1/TCF3/PAX3/EDA/BMP4/POU2F2/FZD4/KRT6A/KIFC3/CCDC88C/ZNF219/ANKS1B/ZBTB16/SGSM3/CCL2/PIM1/TSKU/GLI3/SOX2/TLE5/FHL2/ARHGAP15/GRAMD1B/FZD5/TRPM2/CDH6/GAS2L1/LHX1/TNFRSF11B/GREB1/SORCS1/FGFR2/ZFHX4/FOXA2/MYORG/MYC/H2BC9/LY6E
REACTOME_NUCLEOTIDE_EXCISION_REPAIR		110	0.323122	1.55146	0.00177764	0.0117851	0.00816298	7190	tags=46%, list=30%, signal=33%	SUMO1/XPA/UBE2V2/COPS2/USP7/CUL4B/TCEA1/RAD23B/ERCC8/RFC3/GTF2H2/RFC4/CUL4A/POLK/CETN2/CDK7/RUVBL1/COPS4/RFC1/USP45/ACTL6A/POLE3/AQR/POLR2B/XPC/XRCC1/COPS3/DDB1/POLR2K/ZNF830/ACTR8/PIAS1/MNAT1/ISY1/RPA3/RPA1/RNF111/PARP2/PARP1/RFC5/EP300/SUMO2/PCNA/GTF2H1/ACTR5/CHD1L/COPS5/UBE2N/RPA2/COPS8/HMGN1
REACTOME_SURFACTANT_METABOLISM		28	-0.578298	-1.86603	0.00181537	0.0119719	0.00829235	4156	tags=50%, list=17%, signal=41%	ADRA2C/ADA2/SFTPB/SFTPD/CSF2RB/DMBT1/CTSH/P2RY2/SFTPA1/SFTPC/NAPSA/ADRA2A/SLC34A2/SLC34A1
KEGG_CYTOSOLIC_DNA_SENSING_PATHWAY		53	-0.478803	-1.74825	0.00181435	0.0119719	0.00829235	5104	tags=47%, list=21%, signal=37%	IFNA16/MAVS/IL33/IL1B/IFNA13/POLR3H/RIPK3/IFNA6/IFNB1/AIM2/IFNA5/CASP1/NFKBIA/IKBKG/STING1/ZBP1/IFNA14/CXCL10/PYCARD/IRF7/IL6/CCL5/CCL4/IFNA7/CCL4L2
REACTOME_CREATINE_METABOLISM		11	-0.738933	-1.85624	0.00183016	0.0120377	0.00833797	4641	tags=73%, list=19%, signal=59%	CKMT1A/CKB/SLC6A12/SLC6A7/CKM/SLC6A11/GAMT/GATM
REACTOME_G_ALPHA_S_SIGNALLING_EVENTS		154	-0.36927	-1.59119	0.00184703	0.0121169	0.00839282	4377	tags=29%, list=18%, signal=24%	PRKAR1B/AVP/SRC/CRH/GRK6/GNB3/PTGER4/PTH2R/PTH2/CRHR2/ADCYAP1R1/ARRB1/MC3R/MC5R/GPR45/HTR6/ADRB1/CALCR/CGA/ADCY8/GNB2/PDE11A/GLP2R/VIPR2/GLP1R/HRH2/GPR39/PDE2A/SCT/PRKAR2B/GPBAR1/MC2R/RAMP1/GPR83/GPR176/GNAZ/CALCA/CALCB/PTGIR/GIPR/PTGDR/ADM2/POMC/AVPR2/PTH1R
REACTOME_SIRT1_NEGATIVELY_REGULATES_RRNA_EXPRESSION		65	-0.454054	-1.71588	0.00187028	0.0122072	0.00845539	5293	tags=45%, list=22%, signal=35%	H2BC13/TAF1C/H2BC15/H4C8/H3C12/H2AC6/H4C4/H2BC14/H2BC17/H2AC4/H3C6/H2BC8/H2BC5/H2BC7/H2AJ/H3C2/H2BC12/H2BC1/H2BC11/H2AC8/H2BC10/H4C13/H4C9/H3C13/H3C8/H3C1/H2BC9/H3C7/H4C6
WP_WNT_SIGNALING_PATHWAY_AND_PLURIPOTENCY		101	-0.398669	-1.61431	0.00187054	0.0122072	0.00845539	5434	tags=39%, list=22%, signal=30%	NKD2/CTBP1/POU5F1/WNT3/FZD8/CCND2/PPP2R1A/PPP2R2B/DVL2/AXIN1/PRKCH/LRP5/NANOG/DVL1/FZD4/FRAT1/TCF7/CCND3/WNT2B/SOX2/FZD1/FZD5/FZD10/WNT2/AXIN2/PRKCB/MMP7/WNT5B/NKD1/PLAU/WNT4/PPP2R2C/PRKCQ/WNT7A/FZD2/FZD9/MYC/PRKCG/ESRRB
WP_TAMOXIFEN_METABOLISM		21	-0.61965	-1.83458	0.0018998	0.0123339	0.00854315	1426	tags=24%, list=6%, signal=22%	CYP1B1/FMO3/UGT1A4/FMO1/UGT2B7
REACTOME_OTHER_SEMAPHORIN_INTERACTIONS		19	-0.629406	-1.80525	0.00189771	0.0123339	0.00854315	5256	tags=53%, list=22%, signal=41%	PLXND1/PLXNA1/SEMA4A/SEMA7A/PLXNB3/PLXNA4/SEMA5A/CD72/TYROBP/TREM2
REACTOME_OXIDATIVE_STRESS_INDUCED_SENESCENCE		121	-0.397103	-1.64537	0.00193182	0.0125094	0.00866468	3901	tags=29%, list=16%, signal=24%	H2AC6/CBX6/H4C4/H2BC14/H2BC17/H2AC4/H3C6/IFNB1/UBB/H2BC8/H2BC5/H2BC7/H2AJ/CDK6/CDK4/H3C2/PHC2/MAPK11/UBA52/E2F1/H2BC12/H2BC1/H2BC11/MAP2K3/FOS/H2AC8/H2BC10/H4C13/H4C9/H3C13/H3C8/H3C1/H2BC9/H3C7/H4C6
REACTOME_GLYOXYLATE_METABOLISM_AND_GLYCINE_DEGRADATION		31	-0.555756	-1.82948	0.0019704	0.0127263	0.00881494	718	tags=23%, list=3%, signal=22%	HAO1/GLDC/AGXT/DAO/HOGA1/AGXT2/PRODH2
REACTOME_ANTIGEN_ACTIVATES_B_CELL_RECEPTOR_BCR_LEADING_TO_GENERATION_OF_SECOND_MESSENGERS		34	-0.546565	-1.83253	0.00200993	0.0129441	0.00896575	3397	tags=44%, list=14%, signal=38%	LYN/PTPN6/ORAI1/CD79A/ITPR3/CD22/CD79B/SH3KBP1/BLK/BTK/VAV1/ORAI2/PIK3AP1/IGLC3/IGLC2
WP_ALANINE_AND_ASPARTATE_METABOLISM		12	-0.69973	-1.79954	0.00201444	0.0129441	0.00896575	692	tags=42%, list=3%, signal=40%	GPT/ASPA/AGXT/GAD1/ASS1
KEGG_MATURITY_ONSET_DIABETES_OF_THE_YOUNG		22	-0.609818	-1.83514	0.00202071	0.0129512	0.00897066	4299	tags=41%, list=18%, signal=34%	NEUROD1/ONECUT1/PAX4/FOXA3/HNF4G/PKLR/FOXA2/SLC2A2/HNF4A
REACTOME_GLOBAL_GENOME_NUCLEOTIDE_EXCISION_REPAIR_GG_NER		84	0.351798	1.60748	0.00203091	0.0129833	0.00899294	7069	tags=49%, list=29%, signal=35%	SUMO1/XPA/UBE2V2/COPS2/CUL4B/RAD23B/RFC3/GTF2H2/RFC4/CUL4A/POLK/CETN2/CDK7/RUVBL1/COPS4/RFC1/USP45/ACTL6A/POLE3/XPC/XRCC1/COPS3/DDB1/ACTR8/PIAS1/MNAT1/RPA3/RPA1/RNF111/PARP2/PARP1/RFC5/SUMO2/PCNA/GTF2H1/ACTR5/CHD1L/COPS5/UBE2N/RPA2/COPS8
PID_IL12_2PATHWAY		62	-0.45629	-1.72556	0.00205698	0.0131165	0.0090852	2107	tags=50%, list=9%, signal=46%	LCK/IL12RB1/TYK2/STAT5A/GZMA/EOMES/IL12RB2/CD8A/CD8B/IL1B/NFKB2/TBX21/CD3G/HLA-A/B2M/CCR5/HLX/GADD45G/IL2RA/MAP2K3/FOS/RELB/CD3D/IL2RB/HLA-DRA/CD4/SOCS1/GADD45B/CCL3/CCL4/GZMB
BIOCARTA_EIF2_PATHWAY		10	0.719706	1.92167	0.00208851	0.0132316	0.00916491	6286	tags=90%, list=26%, signal=67%	EIF2S1/EIF2S2/EIF2AK2/EIF5/EIF2AK1/EIF2AK3/GSK3B/EIF2S3/EIF2AK4
REACTOME_NCAM1_INTERACTIONS		42	-0.511501	-1.79149	0.00208975	0.0132316	0.00916491	5911	tags=55%, list=24%, signal=41%	ST8SIA4/CACNB1/COL6A6/CACNA1C/PSPN/GFRA2/COL4A5/NCAN/CACNA1H/COL2A1/COL5A1/PRNP/COL6A3/COL6A2/AGRN/CACNA1S/CACNA1D/CNTN2/COL3A1/GFRA1/NCAM1/CACNA1I/NRTN
WP_OXIDATIVE_STRESS_RESPONSE		33	-0.535051	-1.78726	0.00209087	0.0132316	0.00916491	1296	tags=27%, list=5%, signal=26%	FOS/GPX1/CYBB/GPX3/UGT1A6/XDH/HMOX1/NOX4/MGST1
WP_DRUG_INDUCTION_OF_BILE_ACID_PATHWAY		17	-0.652814	-1.83177	0.00210128	0.0132622	0.0091861	5128	tags=53%, list=21%, signal=42%	BAAT/ABCC3/SLC51B/CYP7A1/SLC51A/NR1I2/ABCC2/NR1H4/ABCB1
REACTOME_DISEASES_OF_IMMUNE_SYSTEM		31	-0.554679	-1.82593	0.00210629	0.0132622	0.0091861	4363	tags=48%, list=18%, signal=40%	TIRAP/NFKB2/FGG/UNC93B1/TLR10/TLR2/NFKBIA/IKBKG/BTK/FGA/TLR5/MYD88/LY96/CD14/S100A1
WP_CLASSICAL_PATHWAY_OF_STEROIDOGENESIS_WITH_GLUCOCORTICOID_AND_MINERALOCORTICOID_METABOLISM		15	-0.670787	-1.8341	0.00212158	0.0132758	0.00919552	5975	tags=87%, list=25%, signal=65%	POR/STAR/H6PD/CYB5A/CYP17A1/CYP11A1/CYP21A2/HSD3B2/HSD11B1/SRD5A2/HSD3B1/CYP11B1/CYP11B2
REACTOME_CONSTITUTIVE_SIGNALING_BY_ABERRANT_PI3K_IN_CANCER		76	-0.437976	-1.71668	0.00212061	0.0132758	0.00919552	3880	tags=33%, list=16%, signal=28%	FGF3/ESR1/NRG2/PDGFRA/PDGFA/FGF17/FGF5/TRAT1/CD80/RAC2/HGF/FGF1/FGF23/VAV1/CD28/FGFR3/NRG1/CD86/FGFR2/TGFA/PIK3AP1/FLT3/KL/FGFR4/ERBB4
REACTOME_RHO_GTPASES_ACTIVATE_PKNS		91	-0.40634	-1.62483	0.00212434	0.0132758	0.00919552	5293	tags=42%, list=22%, signal=33%	MYL9/H3-3B/YWHAG/H2BC13/H2BC15/PKN1/KLK3/H4C8/KLK2/H3C12/H2AC6/H4C4/H2BC14/H2BC17/H2AC4/H3C6/H2BC8/H2BC5/PPP1R14A/H2BC7/H2AJ/AR/H3C2/RHOB/H2BC12/H2BC1/H2BC11/RHOC/H2AC8/H2BC10/H4C13/H4C9/H3C13/H3C8/H3C1/H2BC9/H3C7/H4C6
REACTOME_EPH_EPHRIN_MEDIATED_REPULSION_OF_CELLS		50	-0.492384	-1.77945	0.00216402	0.0134902	0.009344	5533	tags=56%, list=23%, signal=43%	AP2A2/EPHA10/FYN/ACTG1/EFNA4/MMP9/EPHA1/EPHA4/APH1A/LYN/EPHB1/AP2A1/SRC/EPHA3/EFNB3/AP2S1/EFNB1/EPHA2/CLTB/MMP2/EPHB6/ACTB/EFNA1/EPHB4/EPHA7/TIAM1/EPHB3/DNM1
PID_AMB2_NEUTROPHILS_PATHWAY		41	-0.507603	-1.76783	0.00217793	0.0135431	0.00938071	6221	tags=54%, list=26%, signal=40%	LCK/HCK/THY1/MMP9/MYH2/ICAM1/LYN/AKT1/LRP1/SRC/MST1R/LPA/MMP2/ITGAM/BLK/CCN2/PLAU/SELP/IL6/PLAUR/ITGB2/PLG
REACTOME_HIV_INFECTION		231	0.262773	1.41755	0.00219166	0.0135948	0.0094165	7638	tags=47%, list=32%, signal=32%	TAF7L/SKP1/GTF2A1/TAF13/TAF15/PSMD12/PSMA3/TCEA1/GTF2F2/CUL5/NUP54/PSMC6/SLC25A6/TPR/PSIP1/LIG4/RNMT/GTF2H2/SUPT16H/CHMP4B/ATP6V1H/TAF1L/TAF2/PSME4/CDK7/TAF3/SEM1/VPS4B/PSMD14/CCNT2/RNGTT/TBP/CHMP2B/PSMA4/NEDD4L/TAF7/SEH1L/GTF2A2/NUP155/NUP37/TAF1/RANBP2/NUP107/AP1G1/POLR2B/KPNA1/NCBP1/VPS37A/NUP58/PSMD9/XRCC5/KPNB1/NUP160/AP1S3/TAF9B/PAK2/NMT2/NUP42/PSMD6/PSMD1/CCNT1/XPO1/PDCD6IP/NPM1/PSMA2/POLR…
PID_HNF3B_PATHWAY		45	-0.513004	-1.81679	0.00220545	0.0136466	0.00945233	3529	tags=33%, list=15%, signal=29%	CPT1C/DLK1/NKX2-1/TAT/FOXA3/CEBPD/APOA1/F2/PKLR/TTR/FOXA2/SLC2A2/HNF4A/ALB/G6PC1
REACTOME_GAP_JUNCTION_ASSEMBLY		36	-0.53249	-1.81001	0.00222666	0.0137438	0.00951972	7267	tags=64%, list=30%, signal=45%	TUBA4A/GJA4/TUBA1C/GJC1/TUBA1B/GJA5/TUBA1A/GJA3/GJB7/GJB6/TUBB6/TUBA4B/TUBB8B/TUBB2A/GJC2/GJB2/TUBB1/TUBB8/GJB3/TUBAL3/GJA10/TUBB2B/GJB1
WP_HIPPO_SIGNALING_REGULATION_PATHWAYS		98	-0.403291	-1.63059	0.00227705	0.0140203	0.00971124	5828	tags=39%, list=24%, signal=30%	GNA11/CDH5/PLCB3/GNAL/PRKAG3/PRKACA/TEAD3/CDH13/CDH17/PRKAR1B/CDH4/CDH15/TEAD2/PRKCH/PDGFRA/TCF7/EPHA2/CDH24/TEAD4/NTRK1/PLCB2/CDH3/CDH10/PRKAR2B/PRKCB/CDH9/NTRK2/CDH11/CDH6/FGFR3/FGFR2/PRKCQ/FLT3/FGFR4/CSF1R/PRKCG/CDH2/CDH19
REACTOME_RETINOID_CYCLE_DISEASE_EVENTS		13	-0.707238	-1.86295	0.00233383	0.0143348	0.00992903	2770	tags=77%, list=11%, signal=68%	RBP1/OPN1MW/ABCA4/LRAT/TTR/STRA6/RLBP1/OPN1LW/RDH12/RBP4
REACTOME_O_GLYCOSYLATION_OF_TSR_DOMAIN_CONTAINING_PROTEINS		39	-0.520034	-1.79629	0.00235999	0.01446	0.0100158	6406	tags=62%, list=26%, signal=45%	ADAMTS9/SSPOP/ADAMTS14/ADAMTSL3/SEMA5B/ADAMTS19/ADAMTS8/ADAMTS3/ADAMTSL4/ADAMTS15/THSD4/CFP/SBSPON/ADAMTS7/SEMA5A/ADAMTSL5/THBS1/ADAMTS16/ADAMTS2/ADAMTS12/ADAMTS10/THBS2/SPON1/SPON2
REACTOME_RETROGRADE_TRANSPORT_AT_THE_TRANS_GOLGI_NETWORK		49	0.422173	1.7367	0.00239656	0.0146482	0.0101461	7251	tags=61%, list=30%, signal=43%	GOLGA4/GCC2/NAPB/COG6/TMF1/ARL1/NAA30/NAPG/VAMP4/VPS54/NSF/SCOC/COG2/GOLGA1/NAA35/RAB6A/VTI1A/VAMP3/COG5/USP6NL/RAB9A/IGF2R/RAB9B/RHOBTB3/M6PR/COG3/VPS53/RIC1/VPS52/STX6
REACTOME_INWARDLY_RECTIFYING_K_CHANNELS		35	-0.53234	-1.79461	0.00252622	0.0154032	0.0106691	4102	tags=37%, list=17%, signal=31%	GNB3/ABCC9/KCNJ6/KCNJ9/KCNJ5/GNB2/KCNJ3/KCNJ14/KCNJ10/KCNJ12/KCNJ15/KCNJ1/KCNJ16
WP_EDA_SIGNALING_IN_HAIR_FOLLICLE_DEVELOPMENT		13	-0.703681	-1.85359	0.00254738	0.0154325	0.0106894	5777	tags=69%, list=24%, signal=53%	GLI1/WNT3/SHH/EDA/LTB/SOSTDC1/BMP1/RELB/EDAR
PID_IL8_CXCR2_PATHWAY		34	-0.536613	-1.79917	0.0025495	0.0154325	0.0106894	7368	tags=71%, list=30%, signal=49%	GNAI2/FGR/ARRB2/PLCB1/CXCR2/GNG2/HCK/ELMO1/VASP/PLCB3/LYN/PPP2R1A/AKT1/PLD2/PIK3CG/ARRB1/GNA15/PLCB2/RAC2/PRKCB/DOCK2/GNA14/PRKCG/DNM1
REACTOME_SENSORY_PROCESSING_OF_SOUND		77	-0.424365	-1.66336	0.00254831	0.0154325	0.0106894	4812	tags=38%, list=20%, signal=30%	OTOGL/CACNA2D2/CABP1/FSCN2/MYO15A/WHRN/CDH23/STX1A/CHRNA9/CIB2/TRIOBP/MYO3A/SLC17A8/LRRC52/TMC2/TPRN/MYO7A/TWF2/ACTB/MYO3B/STRC/OTOF/ESPNL/ATP2B2/CACNA1D/USH1C/GRXCR1/ESPN/CLIC5
REACTOME_EXTENSION_OF_TELOMERES		50	0.42176	1.74492	0.00256768	0.0154522	0.010703	6200	tags=50%, list=26%, signal=37%	PRIM1/GAR1/CCNA1/TERF1/CHTF8/RFC3/RFC4/PPP6R3/PPP6C/DKC1/RUVBL1/RFC1/POT1/TERF2IP/WRN/POLA1/POLA2/ANKRD28/WRAP53/STN1/RPA3/RPA1/DSCC1/RFC5/PCNA
REACTOME_SENSORY_PROCESSING_OF_SOUND_BY_OUTER_HAIR_CELLS_OF_THE_COCHLEA		55	-0.458526	-1.69201	0.00256205	0.0154522	0.010703	4812	tags=40%, list=20%, signal=32%	OTOGL/FSCN2/MYO15A/WHRN/CDH23/CHRNA9/CIB2/TRIOBP/MYO3A/TMC2/TPRN/MYO7A/TWF2/ACTB/MYO3B/STRC/ESPNL/ATP2B2/USH1C/GRXCR1/ESPN/CLIC5
WP_LNCRNA_IN_CANONICAL_WNT_SIGNALING_AND_COLORECTAL_CANCER		94	-0.411192	-1.65368	0.00257125	0.0154522	0.010703	5835	tags=38%, list=24%, signal=29%	NKD2/CTBP1/SOST/WNT3/FZD8/CCND2/DVL2/TCF3/CTNNBIP1/AXIN1/LRP5/CXXC4/DVL1/SOX17/FRAT1/TCF7/CCND3/WNT2B/NOTUM/CDK6/FZD1/FZD5/FZD10/WNT2/AXIN2/SERPINF1/WNT5B/NKD1/PLAU/WNT4/SFRP4/WNT7A/FZD2/FZD9/MYC/SFRP1
WP_DNA_IRDAMAGE_AND_CELLULAR_RESPONSE_VIA_ATR		81	0.361444	1.64492	0.00258337	0.0154879	0.0107277	6285	tags=46%, list=26%, signal=34%	XPA/ABRAXAS1/RAD17/BRIP1/MSH2/MRE11/RECQL/MDM2/USP1/NBN/TOPBP1/CHEK1/MDC1/BRCA1/EEF1E1/POLB/TP53BP1/SEM1/RMI1/WRN/RAD1/UBE2D3/DCLRE1A/PALB2/XRCC5/ATM/BARD1/PRKDC/BRCC3/RPA1/RBBP8/FANCI/PARP1/ATR/PCNA/PPM1D/MLH1
REACTOME_MEIOTIC_RECOMBINATION		84	-0.408199	-1.60791	0.00259006	0.0154909	0.0107298	4611	tags=35%, list=19%, signal=28%	H3-4/H4C8/H3C12/H2AC6/H4C4/H2BC14/H2BC17/H2AC4/H3C6/PRDM9/H2BC8/H2BC5/H2BC7/H2AJ/CDK4/H3C2/H2BC12/H2BC1/H2BC11/H2AC8/H2BC10/H4C13/H4C9/H3C13/H3C8/H3C1/H2BC9/H3C7/H4C6
WP_7Q1123_COPY_NUMBER_VARIATION_SYNDROME		102	-0.399681	-1.62175	0.00259857	0.0155048	0.0107394	5458	tags=41%, list=23%, signal=32%	GAPDH/ATP5MC2/TBL2/MAPK3/HDAC3/DNAJC30/ATP5MC3/LAT2/CFL1/CLIP2/STX1A/VPS37C/SQSTM1/UBIAD1/GTF2IRD1/CLDN5/LIMK1/UBE2L6/FKBP6/BCL7B/ATP5F1D/FBLN2/ATP5MC1/CHTF18/TMEM270/ABHD11/NUP62/FBLN5/METTL27/CDKN1C/CLDN1/BTK/WNT2/PKLR/CLDN3/NRG1/MVB12A/VPS37D/FZD9/MYC/CLDN4/TRIM50
REACTOME_ERCC6_CSB_AND_EHMT2_G9A_POSITIVELY_REGULATE_RRNA_EXPRESSION		73	-0.443908	-1.72583	0.00265234	0.0157881	0.0109356	7175	tags=56%, list=30%, signal=40%	H3C3/H2BC6/GATAD2A/H4C2/EHMT2/H3C10/H2BC3/H2AC20/H2AX/H3-3B/MTA1/H2BC13/H2BC15/H4C8/H3C12/H2AC6/H4C4/H2BC14/H2BC17/H2AC4/MBD3/H3C6/CHD4/H2BC8/H2BC5/H2BC7/H2AJ/H3C2/H2BC12/H2BC1/H2BC11/H2AC8/H2BC10/H4C13/H4C9/H3C13/H3C8/H3C1/H2BC9/H3C7/H4C6
REACTOME_PROCESSING_OF_INTRONLESS_PRE_MRNAS		20	0.567972	1.90346	0.00266503	0.015826	0.0109619	6303	tags=65%, list=26%, signal=48%	CPSF2/PAPOLA/PABPN1/CSTF3/CPSF3/CSTF2T/CPSF6/WDR33/NCBP1/PCF11/CPSF7/NCBP2/CSTF2
REACTOME_THYROXINE_BIOSYNTHESIS		10	-0.745767	-1.8095	0.00271262	0.0160671	0.0111289	2552	tags=50%, list=11%, signal=45%	CGA/DIO2/TPO/DIO1/IYD
NABA_BASEMENT_MEMBRANES		40	-0.512118	-1.7727	0.00271845	0.0160671	0.0111289	5793	tags=50%, list=24%, signal=38%	COL6A6/COL18A1/NTN4/COL4A5/NID1/HSPG2/HMCN1/LAMC3/PAPLN/COL6A3/COL4A6/LAMB3/COL6A2/AGRN/COL15A1/LAMC2/NPNT/NTNG1/LAMA1/NTNG2
KEGG_FRUCTOSE_AND_MANNOSE_METABOLISM		34	-0.535203	-1.79444	0.00279258	0.0163892	0.011352	6396	tags=50%, list=26%, signal=37%	PFKL/ALDOB/SORD/GMDS/PMM1/AKR1B10/MPI/GFUS/FBP2/HK3/ALDOA/AKR1B1/PFKFB4/PFKFB3/KHK/PHPT1/FBP1
REACTOME_ADHERENS_JUNCTIONS_INTERACTIONS		33	-0.529305	-1.76807	0.00279258	0.0163892	0.011352	5751	tags=48%, list=24%, signal=37%	CDH5/NECTIN2/CDH13/CDH17/ANG/CDH4/CDH15/CDH24/ACTB/CDH3/CDH10/CDH9/CDH11/CDH6/NECTIN4/CDH2
PID_LYSOPHOSPHOLIPID_PATHWAY		64	-0.458595	-1.73195	0.00278142	0.0163892	0.011352	7108	tags=55%, list=29%, signal=39%	PRKCD/GNAI2/HBEGF/GNAI1/ADCY2/ADCY4/ADCY3/ADCY5/GNG2/GNA12/GNA11/PLCB3/MMP9/PTK2B/ARHGEF1/LYN/AKT1/SRC/BCAR1/PLD2/MAPT/TRIP6/ADCY8/GNA15/MMP2/NFKBIA/HRAS/GNA14/GNAZ/FOS/ADRA1B/IL6/LPAR4/TIAM1/LPAR3
REACTOME_HEPARAN_SULFATE_HEPARIN_HS_GAG_METABOLISM		54	-0.463111	-1.69893	0.00280338	0.0164142	0.0113693	7551	tags=61%, list=31%, signal=42%	HS6ST2/GLB1/GPC5/EXT2/HS3ST5/B3GAT2/HS3ST3B1/GUSB/XYLT2/IDUA/B3GAT1/BGN/HSPG2/GPC6/NCAN/GPC1/IDS/B3GAT3/NAGLU/B3GALT6/SGSH/HPSE2/GPC2/VCAN/B4GALT7/BCAN/AGRN/XYLT1/SDC3/HS3ST1/HS3ST2/HS3ST3A1/DCN
REACTOME_TRANSCRIPTIONAL_REGULATION_BY_RUNX1		234	-0.326669	-1.46199	0.0028179	0.0164608	0.0114016	4518	tags=27%, list=19%, signal=22%	TCF3/H4C8/ZFPM1/PSMB11/SRC/PML/H3C12/NFE2/AXIN1/H2AC6/CBX6/ESR1/TNFRSF18/PSMB8/CLDN5/H4C4/H2BC14/H2BC17/PSMB9/H2AC4/H3C6/CCND3/SMARCD3/UBB/RUNX1/H2BC8/H2BC5/H2BC7/H2AJ/PSMB10/CDK6/GATA3/PAX5/H3C2/PHC2/BLK/CTSK/NFATC2/UBA52/H2BC12/THBS1/SOCS3/PRKCB/H2BC1/H2BC11/IL2RA/CR1/H2AC8/GATA1/ACTL6B/H2BC10/H4C13/H4C9/CTSV/PRKCQ/H3C13/H3C8/H3C1/H2BC9/FOXP3/SPI1/H3C7/H4C6
REACTOME_REGULATION_OF_GLUCOKINASE_BY_GLUCOKINASE_REGULATORY_PROTEIN		32	0.489055	1.84786	0.00286144	0.0166762	0.0115508	7416	tags=66%, list=31%, signal=46%	NUP54/TPR/SEH1L/NUP155/NUP37/RANBP2/NUP107/NUP58/NUP160/NUP42/NDC1/NUP133/NUP43/NUP50/NUP214/RAE1/NUP35/NUP205/NUP98/NUP153/AAAS
REACTOME_INTRINSIC_PATHWAY_OF_FIBRIN_CLOT_FORMATION		22	-0.599123	-1.80295	0.00286855	0.0166789	0.0115527	4244	tags=50%, list=18%, signal=41%	A2M/VWF/F11/SERPING1/PROS1/F2/SERPINE2/GP5/PROC/F12/KNG1
WP_OLIGODENDROCYTE_SPECIFICATION_AND_DIFFERENTIATION_LEADING_TO_MYELIN_COMPONENTS_FOR_CNS		28	-0.564726	-1.82224	0.00288054	0.0167098	0.0115741	5679	tags=61%, list=23%, signal=47%	SOX5/SOX9/SHH/IL1B/IGF1/PLP1/BMP4/MAG/NKX2-6/BMP2/SOX8/SOX10/CXCL1/MOG/SOX6/GLI2/CXCL2
REACTOME_PROCESSING_OF_CAPPED_INTRONLESS_PRE_MRNA		29	0.496085	1.80411	0.00288991	0.0167255	0.0115849	6303	tags=55%, list=26%, signal=41%	LSM11/SNRPF/CPSF2/PAPOLA/PABPN1/SNRPE/CSTF3/CPSF3/CSTF2T/CPSF6/WDR33/NCBP1/PCF11/CPSF7/NCBP2/CSTF2
REACTOME_INTRA_GOLGI_AND_RETROGRADE_GOLGI_TO_ER_TRAFFIC		202	0.261431	1.37546	0.00291257	0.0168177	0.0116489	5942	tags=39%, list=25%, signal=30%	GOLIM4/STX18/PLA2G4A/KIF3A/RAB18/RAB30/GOLGA4/GCC2/KIF21A/TMED7/TRIP11/KIF2A/KIF5B/KIF20B/RACGAP1/CAPZA2/NAPB/COG6/TMF1/CENPE/ZW10/KIFAP3/ARL1/KIF27/NAA30/DCTN6/RAB3GAP1/NAPG/VAMP4/VPS54/MAN1A2/RAB1A/NSF/SCOC/ARCN1/CAPZA3/COG2/RINT1/GOLGA1/DYNC1LI1/MAN1A1/COPB2/NAA35/RAB41/PAFAH1B1/ARF4/CAPZA1/RAB6A/VTI1A/RAB3GAP2/KIF1B/DYNC1LI2/VAMP3/COPG2/COG5/NBAS/USP6NL/RAB9A/TMED10/ARFGAP3/IGF2R/KIF15/KIF16B…
REACTOME_PLATELET_AGGREGATION_PLUG_FORMATION		38	-0.505759	-1.73656	0.00292526	0.0168333	0.0116596	4786	tags=42%, list=20%, signal=34%	AKT1/SRC/FGG/ADRA2C/BCAR1/VWF/CSK/RASGRP2/THPO/FGA/F2/RAPGEF3/COL1A2/GP5/COL1A1/ADRA2A
WP_HIPPOMERLIN_SIGNALING_DYSREGULATION		119	-0.39121	-1.61731	0.0029287	0.0168333	0.0116596	4885	tags=35%, list=20%, signal=28%	TEAD3/CDH13/CDH17/PRKAR1B/CDH4/CDH15/TEAD2/PAK6/FOXM1/ITGAD/PDGFRA/AJUBA/ITGB4/EPHA2/CDH24/PPP1R14A/ITGAL/TEAD4/NTRK1/ITGAM/HRAS/CDH3/CDH10/PRKAR2B/CCN2/CDH9/NTRK2/CDH11/CDH6/CXCL10/ITGAX/FGFR3/FGFR2/ITGB8/MYC/FLT3/FGFR4/CSF1R/ITGB6/ITGB2/CDH2/CDH19
REACTOME_RECYCLING_OF_BILE_ACIDS_AND_SALTS		18	-0.632368	-1.79827	0.00295465	0.0169436	0.0117361	5762	tags=61%, list=24%, signal=47%	SLC27A5/BAAT/STARD5/ABCC3/SLC51B/SLC51A/RXRA/FABP6/SLC10A2/NR1H4/ALB
REACTOME_ASSEMBLY_OF_THE_ORC_COMPLEX_AT_THE_ORIGIN_OF_REPLICATION		66	-0.447458	-1.70411	0.00297383	0.0170146	0.0117852	4466	tags=39%, list=18%, signal=32%	H4C8/H3C12/H2AC6/H4C4/H2BC14/H2BC17/H2AC4/H3C6/H2BC8/H2BC5/H2BC7/H2AJ/H3C2/H2BC12/H2BC1/H2BC11/H2AC8/H2BC10/H4C13/H4C9/H3C13/H3C8/H3C1/H2BC9/H3C7/H4C6
REACTOME_PHASE_4_RESTING_MEMBRANE_POTENTIAL		18	-0.631133	-1.79476	0.00301316	0.0172004	0.0119139	2094	tags=44%, list=9%, signal=41%	KCNK7/KCNJ14/KCNJ12/KCNK13/KCNK17/KCNK1/KCNK6/KCNK5
REACTOME_PRC2_METHYLATES_HISTONES_AND_DNA		70	-0.437364	-1.68909	0.00304968	0.0173693	0.0120309	4466	tags=54%, list=18%, signal=44%	H3C3/H2BC6/H4C2/PHF19/DNMT3A/H3C10/H2BC3/H2AC20/H2AX/H3-3B/H2BC13/H2BC15/H4C8/H3C12/H2AC6/H4C4/H2BC14/H2BC17/H2AC4/H3C6/H2BC8/H2BC5/H2BC7/H2AJ/H3C2/H2BC12/H2BC1/H2BC11/H2AC8/H2BC10/H4C13/H4C9/H3C13/H3C8/H3C1/H2BC9/H3C7/H4C6
PID_NFAT_TFPATHWAY		45	-0.504173	-1.78551	0.0030688	0.0174386	0.0120789	5203	tags=42%, list=22%, signal=33%	CTLA4/CD40LG/IKZF1/BATF3/TBX21/JUNB/GATA3/CDK4/NFATC2/E2F1/IL2RA/FOS/GBP3/EGR3/IRF4/MAF/PRKCQ/RNF128/FOXP3
BIOCARTA_RACC_PATHWAY		14	-0.686871	-1.85413	0.0030913	0.0175032	0.0121237	4425	tags=50%, list=18%, signal=41%	KCNQ2/NOS3/KCNQ3/GUCY1A1/TRPC3/GUCY1A2/TRPV4
WP_TCELL_RECEPTOR_SIGNALING_PATHWAY		89	-0.408391	-1.6302	0.00309415	0.0175032	0.0121237	5755	tags=39%, list=24%, signal=30%	MAP3K8/PSTPIP1/PTK2B/MAPK3/AKT1/IL1A/CD8A/IL1B/VIM/TGFB1/IL15RA/ZAP70/CD3G/FYB1/GATA3/LCP2/SH2B3/MAP2K2/NFKBIA/WAS/IKBKG/HRAS/IL17A/ITK/CCR5/NFATC2/VAV1/FOS/CD28/IRF4/CD3D/PRKCQ/IL6/CD4/CARD11
REACTOME_PLASMA_LIPOPROTEIN_CLEARANCE		37	-0.526946	-1.79807	0.00310428	0.017521	0.012136	6241	tags=51%, list=26%, signal=38%	APOC4/NR1H3/PCSK9/SOAT2/APOE/AP2A1/LDLRAP1/AP2S1/SCARB1/LSR/NPC2/NR1H2/UBB/AMN/APOA1/UBA52/APOBR/CES3/CUBN
WP_7OXOC_AND_7BETAHC_PATHWAYS		26	-0.566509	-1.78184	0.00318793	0.0179527	0.012435	5762	tags=54%, list=24%, signal=41%	SLC27A5/DHCR7/EBP/ACOT7/BAAT/ACOT13/CYP27A1/NPC2/ACOT1/CYP7A1/HSD11B1/ACOT8/ACOX2/SLC27A2
WP_OSTEOBLAST_DIFFERENTIATION_AND_RELATED_DISEASES		117	-0.384311	-1.58513	0.00320542	0.0180107	0.0124752	5427	tags=38%, list=22%, signal=29%	WNT3/SOX9/NOTCH4/FZD8/HEY1/MAPK3/NOTCH1/JAG2/BMP4/PRKCH/FGF3/LRP5/FZD4/SMAD9/NOTCH2/PIK3CG/WNT2B/HES3/GLI3/FGF5/WNT9A/FZD1/MAPK11/MYOD1/FZD5/PIK3R5/FZD10/WNT2/PRKCB/FGF1/WNT5B/BMP2/FGFR3/WNT4/FGFR2/SMO/PRKCQ/WNT7A/FZD2/FZD9/FGFR4/GLI2/PRKCG/PIK3C2G
REACTOME_RUNX1_REGULATES_GENES_INVOLVED_IN_MEGAKARYOCYTE_DIFFERENTIATION_AND_PLATELET_FUNCTION		93	-0.4134	-1.6643	0.00324994	0.01822	0.0126202	4466	tags=34%, list=18%, signal=28%	H4C8/ZFPM1/H3C12/NFE2/H2AC6/H4C4/H2BC14/H2BC17/H2AC4/H3C6/RUNX1/H2BC8/H2BC5/H2BC7/H2AJ/H3C2/H2BC12/THBS1/H2BC1/H2BC11/H2AC8/GATA1/H2BC10/H4C13/H4C9/PRKCQ/H3C13/H3C8/H3C1/H2BC9/H3C7/H4C6
REACTOME_RESOLUTION_OF_D_LOOP_STRUCTURES		34	0.468205	1.78765	0.00326367	0.0182561	0.0126452	4617	tags=38%, list=19%, signal=31%	RMI2/RAD51C/BRIP1/MRE11/NBN/BRCA1/SEM1/RMI1/WRN/RAD51AP1/PALB2/ATM/BARD1
WP_FARNESOID_X_RECEPTOR_PATHWAY		19	-0.620008	-1.7783	0.0032901	0.018363	0.0127192	5762	tags=58%, list=24%, signal=44%	SLC27A5/BAAT/FKBP5/ABCB4/CYP7A1/IP6K3/NR0B2/RXRA/SLCO2B1/NR1H4/CYP8B1
WP_ANTIVIRAL_AND_ANTIINFLAMMATORY_EFFECTS_OF_NRF2_ON_SARSCOV2_PATHWAY		31	-0.542878	-1.78708	0.00330478	0.0184039	0.0127476	4494	tags=39%, list=19%, signal=32%	IL1B/KEAP1/GUCY1A1/CCL2/NFKBIA/IKBKG/ACE2/RXRA/GUCY1A2/IL6/HMOX1/GSTA2
REACTOME_METABOLISM_OF_AMINE_DERIVED_HORMONES		17	-0.638362	-1.79122	0.00345546	0.0192004	0.0132992	3431	tags=53%, list=14%, signal=45%	AANAT/TH/CGA/DIO2/TPO/DBH/DDC/DIO1/IYD
REACTOME_CONDENSATION_OF_PROPHASE_CHROMOSOMES		71	-0.44204	-1.70845	0.00348424	0.0193175	0.0133803	4611	tags=39%, list=19%, signal=32%	H3-4/H4C8/H3C12/H2AC6/H4C4/H2BC14/H2BC17/H2AC4/H3C6/H2BC8/H2BC5/H2BC7/H2AJ/H3C2/H2BC12/H2BC1/H2BC11/H2AC8/H2BC10/H4C13/H4C9/H3C13/H3C8/H3C1/H2BC9/PLK1/H3C7/H4C6
REACTOME_SYNTHESIS_OF_BILE_ACIDS_AND_BILE_SALTS_VIA_27_HYDROXYCHOLESTEROL		14	-0.680076	-1.83579	0.00351146	0.01934	0.0133959	4857	tags=64%, list=20%, signal=51%	AKR1C2/CYP27A1/AKR1C1/CYP7A1/RXRA/AKR1C3/CYP7B1/NR1H4/CYP8B1
WP_WNT_SIGNALING		114	-0.390292	-1.60486	0.00349957	0.01934	0.0133959	6140	tags=40%, list=25%, signal=30%	VANGL2/PPP3R2/NKD2/CTBP1/SOST/PLCB3/WNT3/FZD8/PRICKLE1/NFATC4/CCND2/VANGL1/DVL2/CTNNBIP1/CAMK2A/AXIN1/LRP5/CXXC4/DVL1/SOX17/FRAT1/TCF7/CCND3/WNT2B/NOTUM/FZD1/PLCB2/FZD5/NFATC2/FZD10/WNT2/PRKCB/CAMK2B/SERPINF1/WNT5B/NKD1/PLAU/PRICKLE2/WNT4/SFRP4/WNT7A/FZD2/FZD9/MYC/PRKCG/SFRP1
KEGG_JAK_STAT_SIGNALING_PATHWAY		152	-0.362359	-1.56026	0.00350512	0.01934	0.0133959	5212	tags=36%, list=22%, signal=29%	IL12RB1/TYK2/STAT5A/IL11RA/IL4R/IFNLR1/PIAS4/IFNA16/CCND2/AKT1/OSM/IL12RB2/IFNGR2/IFNA13/IFNE/PTPN6/IL10/IFNA6/IL6R/IL15RA/IFNL1/CBLC/IL13RA2/IFNB1/BCL2L1/CLCF1/PIK3CG/CCND3/CSF2RB/PIM1/IFNA5/CNTFR/CISH/CSF3/EPO/CTF1/IL13/PIK3R5/CSF3R/TPO/IFNA14/SOCS3/IL2RA/IL22RA1/CSH1/IL2RB/IL21R/IL6/MYC/JAK3/IL20RA/IL10RA/SOCS1/IL7R/IFNA7
KEGG_MELANOGENESIS		99	-0.395295	-1.60007	0.00352605	0.0193778	0.0134221	7522	tags=45%, list=31%, signal=31%	PRKX/CREB3L1/CALML6/GNAI2/WNT10B/WNT16/GNAI1/ADCY2/ADCY4/ADCY3/PLCB1/ADCY5/CALML5/PLCB3/WNT3/FZD8/PRKACA/MAPK3/CREB3L4/DVL2/DCT/CAMK2A/DVL1/FZD4/TCF7/WNT2B/ADCY8/MAP2K2/HRAS/WNT9A/FZD1/PLCB2/FZD5/FZD10/WNT2/PRKCB/CAMK2B/WNT5B/WNT4/WNT7A/FZD2/FZD9/POMC/ASIP/PRKCG
WP_GLYOXYLATE_METABOLISM		11	-0.721236	-1.81179	0.00355263	0.0193963	0.0134349	5455	tags=82%, list=23%, signal=63%	GRHPR/SLC26A1/PXMP2/ALDH4A1/HAO1/AGXT/DAO/HOGA1/PRODH2
REACTOME_METABOLISM_OF_ANGIOTENSINOGEN_TO_ANGIOTENSINS		18	-0.624417	-1.77567	0.00353971	0.0193963	0.0134349	4238	tags=61%, list=18%, signal=50%	CTSG/ACE/CPB1/GZMH/ENPEP/AGT/CTSD/ACE2/CPA3/CES1/ANPEP
REACTOME_TNFR2_NON_CANONICAL_NF_KB_PATHWAY		100	-0.396857	-1.61141	0.00355037	0.0193963	0.0134349	4829	tags=32%, list=20%, signal=26%	TNFSF9/TNFRSF1A/EDA/NFKB2/PSMB11/TNFRSF18/PSMB8/UBE2M/PSMB9/LTB/TNFSF14/LTA/TNFSF13B/UBB/BIRC3/PSMB10/TNFRSF14/UBA52/TNFRSF4/TNFSF15/TNFRSF11B/TNFRSF8/RELB/CD40/TNFRSF12A/TNFSF13/TNFSF8/TNFRSF1B/TNFRSF25/EDAR/TNFSF12/TNFRSF11A
REACTOME_SIGNALING_BY_ROBO_RECEPTORS		217	-0.33232	-1.47597	0.00356271	0.019409	0.0134437	6026	tags=40%, list=25%, signal=30%	DCC/RPL3/PSMB7/VASP/PSMD3/ROBO1/RPL37A/SRGAP2/RPL14/RPL31/AKAP5/RPS7/COL4A5/RPS26/NRP1/RPL35/PRKACA/RPL38/RPS8/RPS11/RPS14/CXCR4/CAP2/MYO9B/RPS3/RPS20/RPL27/EVL/NELL2/MSI1/RPLP1/RPL12/RPL37/RPL7A/RPL23A/PSMB11/SRC/GPC1/ELOB/ROBO3/RPLP2/PSMB8/RPL19/PAK6/RPL35A/RPL39/RPL15/PSMB9/ROBO2/RPS6/RPS18/RPL10L/RPL10/RPS15/RPL27A/UBB/RPS25/RPL28/RPSA/RPL18A/RPL32/SLIT3/PSMB10/RPL10A/RPS27/RPL29/RPS28/RPL8/R…
REACTOME_POSTMITOTIC_NUCLEAR_PORE_COMPLEX_NPC_REFORMATION		27	0.508153	1.81305	0.00361252	0.0195529	0.0135434	6796	tags=63%, list=28%, signal=45%	SUMO1/NUP54/AHCTF1/SEH1L/NUP155/NUP37/NUP107/NUP58/KPNB1/NUP160/NDC1/TNPO1/NUP133/NUP43/NUP35/NUP205/NUP98
WP_MONOAMINE_GPCRS		33	-0.525259	-1.75456	0.00360593	0.0195529	0.0135434	7074	tags=55%, list=29%, signal=39%	CHRM5/ADRA1A/ADRB2/HTR7/ADRA2B/ADRA1D/CHRM1/HRH1/ADRA2C/DRD3/HTR6/ADRB1/HTR1D/HTR5A/HRH2/ADRA1B/ADRA2A/CHRM4
WP_ACUTE_VIRAL_MYOCARDITIS		84	-0.401845	-1.58288	0.0036067	0.0195529	0.0135434	6443	tags=44%, list=27%, signal=32%	DAG1/BCL2/BAX/SGCD/CASP2/NOS1/HLA-DMA/CAV1/KRT8/MMP9/MAPK3/CD40LG/CXCR4/AKT1/NFKB2/SRC/IL10/TGFB1/BCL2L1/DFFB/AIF1/MICA/ITGAL/CASP1/ACTB/RAC3/NOD2/CD80/RAC2/CCR5/TLR5/MYH6/PYCARD/IL6/CD4/SOCS1/ITGB2
PID_BARD1_PATHWAY		29	0.490756	1.78473	0.00363383	0.0196258	0.0135939	7186	tags=62%, list=30%, signal=44%	MRE11/NBN/TOPBP1/BRCA1/EWSR1/FANCL/UBE2D3/XRCC5/ATM/BARD1/NPM1/PRKDC/RBBP8/ATR/PCNA/XRCC6/FANCC/UBE2L3
REACTOME_NEUROTRANSMITTER_RECEPTORS_AND_POSTSYNAPTIC_SIGNAL_TRANSMISSION		204	-0.342011	-1.50815	0.00365592	0.0197027	0.0136471	7758	tags=50%, list=32%, signal=34%	GRIN1/GIT1/LRRC7/GRIN3B/PRKX/GABRA3/LIN7B/GNGT1/GNAI2/PPM1F/TUBA4A/GRIA4/AP2A2/GNAI1/GRIK2/ADCY2/TUBA1C/ADCY4/ADCY3/PICK1/PLCB1/ADCY5/TUBA1B/GRIN2B/GLRA2/CHRNB3/GNG2/TUBA1A/GRIK3/GABBR1/GABRA5/PLCB3/AKAP5/GNAL/PRKAG3/GABRR3/PRKACA/MAPK3/CACNG3/GRIA1/GRIA3/GABRA6/CHRNA4/GABRA2/TUBB6/HTR3D/AP2A1/PRKAR1B/GABRR2/CAMK1/SRC/GNB3/TUBA4B/CAMK2A/RPS6KA1/CHRNA9/KCNJ6/AP2S1/KIF17/CAMKK2/KCNJ9/GABRB2/NRGN/KC…
WP_UREA_CYCLE_AND_METABOLISM_OF_AMINO_GROUPS		21	-0.601946	-1.78217	0.00370353	0.0199164	0.0137952	1123	tags=29%, list=5%, signal=27%	PYCR3/NAGS/CKM/GAMT/ASS1/GATM
REACTOME_ANCHORING_FIBRIL_FORMATION		15	-0.652929	-1.78527	0.00372739	0.0200018	0.0138543	2486	tags=67%, list=10%, signal=60%	COL4A5/TLL1/COL4A6/LAMB3/BMP1/TLL2/COL7A1/COL1A2/LAMC2/COL1A1
REACTOME_RHOC_GTPASE_CYCLE		74	0.365394	1.62009	0.00378513	0.0202682	0.0140389	4527	tags=36%, list=19%, signal=30%	ARHGEF10/ROCK1/DAAM1/ACBD5/DIAPH3/ROCK2/ARHGAP5/RACGAP1/SLK/VAPB/TFRC/ERBIN/PKN2/ABCD3/ARHGAP18/LBR/ARHGAP21/RHOA/ARHGEF12/ANLN/LMAN1/TMPO/OPHN1/ARHGAP35/VAMP3/FMNL2/MCAM
REACTOME_RHOBTB2_GTPASE_CYCLE		23	0.541634	1.844	0.00386959	0.0206763	0.0143215	7987	tags=78%, list=33%, signal=52%	TWF1/CUL3/TMOD3/TRA2B/TXNL1/HSP90AA1/CCT6A/PHIP/HNRNPC/SRRM1/STK38/CCT7/RBMX/HSP90AB1/CCT2/CDC37/MYO6/MSI2
BIOCARTA_CSK_PATHWAY		20	-0.615964	-1.79593	0.00391218	0.0208594	0.0144483	4377	tags=50%, list=18%, signal=41%	PRKAR1B/CSK/ZAP70/CD3G/PRKAR2B/CD3D/HLA-DRA/CD4/HLA-DRB5/HLA-DRB1
REACTOME_NEUROTRANSMITTER_RELEASE_CYCLE		51	-0.462807	-1.67576	0.00393271	0.0209244	0.0144933	4972	tags=39%, list=21%, signal=31%	SLC1A6/SYN3/PPFIA3/TSPOAP1/PPFIA4/STX1A/SYT1/SLC1A7/NAAA/SLC6A12/SLC32A1/SLC5A7/SLC1A1/APBA1/CHAT/SLC6A11/SLC1A3/GAD1/SLC6A13/SLC22A2
WP_TRYPTOPHAN_METABOLISM		32	-0.532026	-1.76271	0.00405754	0.0213673	0.0148002	2147	tags=28%, list=9%, signal=26%	INMT/ACMSD/KMO/AFMID/ALDH8A1/AOX1/TDO2/DDC/AOC1
REACTOME_DISEASES_OF_CARBOHYDRATE_METABOLISM		34	-0.525732	-1.76269	0.00403971	0.0213673	0.0148002	8447	tags=68%, list=35%, signal=44%	SI/NHLRC1/SLC37A4/GYG1/GLB1/GALNS/HYAL1/DCXR/GYG2/ALDOB/GUSB/TALDO1/G6PC3/IDUA/ARSB/IDS/NAGLU/GAA/UBB/SGSH/UBA52/KHK/G6PC1
REACTOME_VITAMIN_D_CALCIFEROL_METABOLISM		12	-0.677053	-1.74122	0.00404878	0.0213673	0.0148002	3962	tags=58%, list=16%, signal=49%	LDLRAP1/LGMN/GC/CYP27B1/CYP24A1/CUBN/LRP2
REACTOME_SUMOYLATION_OF_UBIQUITINYLATION_PROTEINS		39	0.441728	1.7219	0.0040586	0.0213673	0.0148002	7416	tags=64%, list=31%, signal=45%	SUMO1/NUP54/TPR/MDM2/SEH1L/NUP155/NUP37/RANBP2/NUP107/NUP58/NUP160/NUP42/NDC1/PIAS1/PIAS2/NUP133/NUP43/NUP50/NUP214/RAE1/NUP35/NUP205/NUP98/NUP153/AAAS
REACTOME_NEGATIVE_REGULATION_OF_THE_PI3K_AKT_NETWORK		111	-0.385979	-1.5807	0.00404487	0.0213673	0.0148002	5304	tags=35%, list=22%, signal=28%	NRG3/MAPK3/IL1RAP/PPP2R1A/PPP2R5D/AKT1/IL33/PIP5K1C/SRC/FGF3/ESR1/IRAK1/NRG2/PDGFRA/TRIB3/IER3/PDGFA/FGF17/FGF5/IL1RL1/TRAT1/CD80/RAC2/HGF/FGF1/FGF23/VAV1/CD28/FGFR3/NRG1/MYD88/CD86/FGFR2/TGFA/PIK3AP1/FLT3/KL/FGFR4/ERBB4
REACTOME_TNF_RECEPTOR_SUPERFAMILY_TNFSF_MEMBERS_MEDIATING_NON_CANONICAL_NF_KB_PATHWAY		17	-0.631302	-1.7714	0.00422332	0.0221879	0.0153685	7491	tags=88%, list=31%, signal=61%	TRAF3/MAP3K14/TRAF2/TNFSF11/LTBR/CD40LG/LTB/TNFSF14/LTA/TNFSF13B/BIRC3/CD40/TNFRSF12A/TNFSF12/TNFRSF11A
REACTOME_E2F_MEDIATED_REGULATION_OF_DNA_REPLICATION		22	0.535517	1.82108	0.00423812	0.0222191	0.0153901	5027	tags=55%, list=21%, signal=43%	MCM8/PRIM1/ORC6/RB1/ORC4/ORC3/POLA1/POLA2/ORC2/PPP2CA/TFDP2/ORC5
KEGG_PRION_DISEASES		35	-0.516941	-1.74269	0.00426285	0.0223021	0.0154476	5237	tags=46%, list=22%, signal=36%	PRKACA/ELK1/MAPK3/IL1A/NOTCH1/IL1B/PRNP/MAP2K2/C6/C7/IL6/CCL5/NCAM1/C1QC/C1QB/C1QA
REACTOME_GABA_SYNTHESIS_RELEASE_REUPTAKE_AND_DEGRADATION		19	-0.610921	-1.75223	0.00428001	0.0223452	0.0154775	4220	tags=37%, list=17%, signal=30%	STX1A/SYT1/SLC6A12/SLC32A1/SLC6A11/GAD1/SLC6A13
PID_INTEGRIN3_PATHWAY		42	-0.493114	-1.72709	0.00435863	0.0226613	0.0156964	1613	tags=29%, list=7%, signal=27%	COL4A6/THBS1/FGA/CCN1/COL1A2/PLAU/VTN/L1CAM/COL1A1/PLAUR/SPP1/SPHK1
REACTOME_REGULATION_OF_EXPRESSION_OF_SLITS_AND_ROBOS		171	-0.35014	-1.51795	0.00435578	0.0226613	0.0156964	5878	tags=40%, list=24%, signal=30%	PSMB7/PSMD3/ROBO1/RPL37A/RPL14/RPL31/RPS7/COL4A5/RPS26/RPL35/RPL38/RPS8/RPS11/RPS14/RPS3/RPS20/RPL27/MSI1/RPLP1/RPL12/RPL37/RPL7A/RPL23A/PSMB11/ELOB/ROBO3/RPLP2/PSMB8/RPL19/RPL35A/RPL39/RPL15/PSMB9/ROBO2/RPS6/RPS18/RPL10L/RPL10/RPS15/RPL27A/UBB/RPS25/RPL28/RPSA/RPL18A/RPL32/PSMB10/RPL10A/RPS27/RPL29/RPS28/RPL8/RPS5/RPL13/RPL18/LHX4/RPS16/RPL3L/UBA52/RPS19/RPS2/RPS29/RPL41/RPLP0/SLIT1/RPS9/RPL36/R…
WP_RANKLRANK_SIGNALING_PATHWAY		55	-0.447631	-1.65181	0.00443914	0.0229845	0.0159203	5697	tags=40%, list=24%, signal=31%	TRAF5/MAP2K7/MAPK3/ICAM1/LYN/AKT1/NFKB2/SRC/SQSTM1/TAB1/VCAM1/CALCR/NFKBIA/IKBKG/FHL2/CTSK/FOS/TNFRSF11B/RELB/SPI1/ACP5/TNFRSF11A
REACTOME_MAPK_FAMILY_SIGNALING_CASCADES		321	-0.308725	-1.41773	0.00443366	0.0229845	0.0159203	4355	tags=25%, list=18%, signal=21%	RGL2/PSMB11/SRC/RALGDS/FGG/VWF/CAMK2A/PEBP1/FGF3/PSMB8/IL6R/CSK/NRG2/DUSP5/PSMB9/PDGFRA/NEFL/BCL2L1/RASA4/RGL1/CCND3/DUSP9/ARRB1/ACTN2/CSF2RB/DLG4/UBB/PDGFA/PTPN7/PSMB10/FGF17/RGL3/ARL2/FOXO3/FGF5/MMP2/MAP2K2/ACTB/FRS3/HSPB1/HRAS/DUSP10/SPRED3/ABHD17A/SPTB/ANGPT1/RASAL1/HGF/IGF2BP1/UBA52/ETV4/FGA/CAMK2B/USP17L2/FGF1/FGF23/IL2RA/CDC42EP3/RET/FGFR3/FNTB/NRG1/GFRA1/FGFR2/GRIN2D/IL2RB/TGFA/PRKCQ/IL6/…
WP_ONECARBON_METABOLISM_AND_RELATED_PATHWAYS		51	-0.458929	-1.66171	0.00450568	0.0232809	0.0161256	2143	tags=24%, list=9%, signal=21%	BCAT1/ETNK2/PCYT1B/MAT1A/BHMT/GPX1/GPX3/PEMT/SHMT1/DNM1/GAD1/AGXT2
KEGG_FOCAL_ADHESION		197	-0.336821	-1.47894	0.0047615	0.0245521	0.0170061	6792	tags=43%, list=28%, signal=31%	MYL12A/FLT4/FYN/ITGA10/ACTG1/FN1/COL11A1/PIK3CD/BCL2/RELN/PAK5/PARVB/RAPGEF1/ITGA9/PPP1CA/ITGB5/MYL9/BAD/VASP/COL6A6/CAV1/ITGA3/CAV3/SHC2/CAV2/ELK1/MAPK3/CCND2/COL11A2/AKT1/MYLK3/VEGFB/VEGFC/IGF1/PIP5K1C/ZYX/SRC/BCAR1/VWF/COMP/PAK6/VEGFD/LAMC3/MYL2/COL2A1/COL5A1/TNR/PDGFRA/PIK3CG/CCND3/ACTN2/ITGB4/BIRC3/PDGFA/COL6A3/COL4A6/PGF/LAMB3/ACTB/COL6A2/HRAS/RAC3/RAC2/PIK3R5/HGF/PARVG/THBS1/PRKCB/VAV1/COL…
WP_TYPE_II_INTERFERON_SIGNALING		37	-0.517	-1.76413	0.00483184	0.0248637	0.0172219	5088	tags=46%, list=21%, signal=36%	IRF8/ICAM1/IFNGR2/IL1B/ISG15/PSMB9/IFNB1/TAP1/SOCS3/CXCL10/IRF4/IFI6/CYBB/OAS1/SPI1/REG1A/SOCS1
WP_NUCLEOTIDE_EXCISION_REPAIR		44	0.42124	1.69874	0.00488808	0.0251015	0.0173866	6293	tags=48%, list=26%, signal=35%	XPA/CUL4B/RAD23B/ERCC8/RFC3/GTF2H2/RFC4/CUL4A/CETN2/CDK7/RFC1/POLE3/GTF2H2C/XPC/DDB1/MNAT1/RPA3/RPA1/RFC5/PCNA/GTF2H1
REACTOME_DISEASES_OF_PROGRAMMED_CELL_DEATH		100	-0.391304	-1.58886	0.00499043	0.0255747	0.0177144	3901	tags=47%, list=16%, signal=40%	CAPN1/H3C3/H2BC6/H4C2/TRAF2/DNMT3A/H3C10/H2BC3/LMNA/H2AC20/H2AX/TP53/PRDX2/H3-3B/H2BC13/H2BC15/H4C8/H3C12/H2AC6/H4C4/H2BC14/H2BC17/H2AC4/H3C6/TRADD/FADD/H2BC8/H2BC5/H2BC7/H2AJ/FOXO3/H3C2/H2BC12/CDC25B/H2BC1/H2BC11/H2AC8/H2BC10/H4C13/H4C9/H3C13/H3C8/H3C1/H2BC9/GSDME/H3C7/H4C6
REACTOME_TCR_SIGNALING		116	-0.372475	-1.53702	0.00502079	0.0256778	0.0177858	3827	tags=25%, list=16%, signal=21%	PSMB8/CSK/PSMB9/ZAP70/INPP5D/CD3G/UBB/FYB1/PSMB10/LCP2/NFKBIA/WAS/IKBKG/TRAT1/HLA-DPA1/ITK/UBA52/CDC34/CD3D/PRKCQ/HLA-DRA/HLA-DPB1/CD4/CARD11/HLA-DQB2/HLA-DQB1/HLA-DQA1/HLA-DRB5/HLA-DRB1
[truncated: 506 more rows]

## Sheet: Up182 genes
EnsemblID	GeneSymbol	baseMean	baseMean_control1	baseMean_case1	log2FoldChange	lfcSE	stat	pvalue	padj
ENSG00000175175	PPM1E	11143	328.39	21957.6	3.49737	1.00656	3.47457	0.000511676	0.704682
ENSG00000236857	RAP1BP1	1116.6	22.4815	2210.71	3.41097	1.02332	3.33325	0.000858382	0.704682
[truncated: 180 more rows]

## Sheet: Up 111 known gene names
From	To	Species	Gene Name
[truncated: 111 more rows]

[truncated: 6 more sheets: Up 111 gene clustering, Up 111GO & 9 antibodies, Down608 genes, Down gene GO enrichment, Down 606 known gene name, Down geen clustering]
